# Supplementary material for: Genetic and epigenetic architecture of paternal origin contribute to gestation length in cattle
Source: Commun Biol. 2019 Mar 14;2:100. doi: 10.1038/s42003-019-0341-6 (PMC6418173; doi:10.1038/s42003-019-0341-6)
Supplement: Supplementary file 4 — Supplementary Data 1 [file 42003_2019_341_MOESM4_ESM.xlsx]

## Sheet: Variants List
Supplementary Data 1. The fine-mapping results for signigficant QTL regions in genome-wide association analysis. A Bayes fine-mapping method was used for fine-mapping, details in Methods. The Variants List file contains all the informations for the individual variants with the normed posterior probability of causality (PPC) > 0.003. The Gene Information contains all the genes that include the var…
chr	loc	GWAS_pval	trait	signal	SNPindex	SNPname	Allele1	Allele2	MAF	Geno_variance	effect	log_sBF	lambda	Pval	logProb	penalty	penalized_logProb	rel_logProb	normedProb	R	Total	HIGH	MODERATE	LOW	MODIFIER	HighVariants	ModerateVariants	Func_vars_GeneID	All_vars_GeneID
4	95651869	1.4e-20	GL_DYD	0	0	4:95651869	1	2	0.252596	5721.6	-0.341852	58.9933	1	1.05439e-27	-22082.2	12.5974	-22094.8	24.799	0.999991	1	1	0	0	0	1
4	95651869	1.4e-20	GL_DYD	1	0	4:95520731	1	2	0.232639	5180.12	0.236341	25.8448	1	3.90654e-13	-22082.2	12.5974	-22094.8	24.799	0.999974	1	2	0	0	0	2				107131356
4	95651869	1.4e-20	GL_DYD	2	0	4:96289666	1	2	0.190129	4543.34	0.172821	11.7559	1	7.38561e-07	-22082.2	12.5974	-22094.8	24.799	0.624517	1	1	0	0	0	1
4	95651869	1.4e-20	GL_DYD	2	1	4:96286923	1	2	0.188983	4521.12	0.170023	11.2322	1	1.27247e-06	-22082.8	12.5974	-22095.4	24.2808	0.371951	0.990707	11	0	0	0	11
5	68116707	4.4e-12	GL_DYD	0	0	5:68172931	1	2	0.0427117	1192.77	0.333094	23.0229	1	6.93471e-12	-22103.6	4.95703	-22108.5	5.7546	0.27435	1	1	0	0	0	1
5	68116707	4.4e-12	GL_DYD	0	1	5:68116707	1	2	0.0419026	1172.83	0.355511	22.8164	1	8.56152e-12	-22103.7	4.95703	-22108.6	5.61761	0.239227	0.932154	1	0	0	0	1				614382
5	68116707	4.4e-12	GL_DYD	0	2	5:68052261	1	2	0.0418352	1171.16	0.355383	22.7994	1	8.71136e-12	-22103.7	4.95703	-22108.7	5.60059	0.235189	0.932168	1	0	1	0	0		5:68052261:C:G:missense_variant	505341	505341
5	68116707	4.4e-12	GL_DYD	0	3	5:68213804	1	2	0.0418352	1171.16	0.355383	22.7994	1	8.71136e-12	-22103.7	4.95703	-22108.7	5.60059	0.235189	0.932168	1	0	0	0	1
7	52991185	3.13e-10	GL_DYD	0	0	7:53060018	1	2	0.0274744	788.217	0.387995	24.3269	1	1.83414e-12	-22106.3	8.93853	-22115.3	1.64373	0.8806	1	1	0	0	0	1				777789
7	52991185	3.13e-10	GL_DYD	0	1	7:52884385	1	2	0.0324636	924.475	0.33102	21.6291	1	2.87796e-11	-22109.1	8.93853	-22118.1	-1.15545	0.153593	0.873326	1	0	0	0	1				783452
7	52991185	3.13e-10	GL_DYD	0	2	7:53876317	1	2	0.0211367	610.495	0.43815	20.2051	1	1.23412e-10	-22110.2	8.93853	-22119.2	-2.26584	0.0176552	0.788111	1	0	0	0	1
7	52991185	3.13e-10	GL_DYD	1	0	7:53631394	1	2	0.00380933	112.139	0.334839	10.0679	1	4.2786e-06	-22106.3	8.93853	-22115.3	1.64373	0.559882	1	1	0	0	0	1				523226
7	52991185	3.13e-10	GL_DYD	1	1	0.0162549	1	2	0.00387675	116.108	0.332658	9.82202	1	5.53091e-06	-22106.6	8.93853	-22115.5	1.40304	0.440118	0.995006	1	0	0	0	1				523226
10	42555300	6.8e-21	GL_DYD	0	0	10:42555300	1	2	0.0743999	2038.6	-0.415201	43.7052	1	5.31904e-21	-22084.5	5.03196	-22089.5	26.26	0.304453	1	1	0	0	0	1
10	42555300	6.8e-21	GL_DYD	0	1	10:42878130	1	2	0.0725796	1994.47	-0.420166	43.4648	1	6.7826e-21	-22084.7	5.03196	-22089.7	26.0342	0.242924	0.921607	1	0	0	0	1
10	42555300	6.8e-21	GL_DYD	0	2	10:42462394	1	2	0.0745348	2041.41	-0.4116	43.2409	1	8.50589e-21	-22085	5.03196	-22090	25.7923	0.19072	0.993663	7	0	0	0	7				523900
10	42555300	6.8e-21	GL_DYD	0	3	10:42484388	1	2	0.0748719	2048.42	-0.403186	42.3003	1	2.20209e-20	-22085.9	5.03196	-22090.9	24.8419	0.0737294	0.980936	8	0	0	0	8
10	42555300	6.8e-21	GL_DYD	0	4	10:42519823	1	2	0.077198	2102.43	-0.396114	42.2797	1	2.24845e-20	-22085.9	5.03196	-22091	24.8037	0.07097	0.956887	1	0	0	0	1
10	42555300	6.8e-21	GL_DYD	0	5	10:42562374	1	2	0.0771305	2101.05	-0.393237	41.5457	1	4.72421e-20	-22086.7	5.03196	-22091.7	24.0711	0.0341107	0.958753	2	0	0	0	2
10	42555300	6.8e-21	GL_DYD	0	6	10:42518079	1	2	0.0766249	2090.66	-0.393837	41.344	1	5.79358e-20	-22086.9	5.03196	-22091.9	23.8733	0.0279894	0.965692	1	0	0	0	1
10	42555300	6.8e-21	GL_DYD	0	7	10:42589656	1	2	0.076726	2092.74	-0.391297	40.7018	1	1.10952e-19	-22087.5	5.03196	-22092.6	23.2324	0.0147452	0.967441	10	0	0	0	10				537136|100294979
14	1448510	1.86e-09	GL_DYD	0	0	14:1448510	1	2	0.215918	4973.09	0.135027	14.2752	1	5.44814e-08	-22113.8	4.98726	-22118.8	-3.69874	0.0797915	1	1	0	0	0	1				100294758
14	1448510	1.86e-09	GL_DYD	0	1	14:1722194	1	2	0.219525	5054.9	-0.132935	13.7488	1	9.38147e-08	-22114.4	4.98726	-22119.4	-4.22267	0.0472516	-0.92252	10	0	0	1	9				510951
14	1448510	1.86e-09	GL_DYD	0	2	14:1808145	1	2	0.218683	5043.81	0.132641	13.634	1	1.05628e-07	-22114.5	4.98726	-22119.5	-4.33559	0.0422061	0.924884	1	0	1	0	0		14:1808145:A:G:missense_variant	506235	506235
14	1448510	1.86e-09	GL_DYD	0	3	14:1769367	1	2	0.218851	5046.44	0.131916	13.5227	1	1.18502e-07	-22114.6	4.98726	-22119.6	-4.44842	0.0377029	0.927171	2	0	0	0	2				512690
14	1448510	1.86e-09	GL_DYD	0	4	14:1793616	1	2	0.218851	5046.44	0.131916	13.5227	1	1.18502e-07	-22114.6	4.98726	-22119.6	-4.44842	0.0377029	0.927171	1	0	0	0	1
14	1448510	1.86e-09	GL_DYD	0	5	14:1765835	1	2	0.218784	5044.19	0.13201	13.514	1	1.19573e-07	-22114.6	4.98726	-22119.6	-4.45617	0.0374117	0.926231	1	0	0	1	0				527884
14	1448510	1.86e-09	GL_DYD	0	6	14:1732068	1	2	0.218784	5046.19	0.131867	13.4807	1	1.2376e-07	-22114.6	4.98726	-22119.6	-4.48937	0.0361899	0.928301	23	0	1	3	19		14:1736599:C:T:missense_variant	282703	510951|282703|522614
14	1448510	1.86e-09	GL_DYD	0	7	14:1757801	1	2	0.218784	5046.19	0.131867	13.4807	1	1.2376e-07	-22114.6	4.98726	-22119.6	-4.48937	0.0361899	0.928301	19	0	0	1	18				512690|618261|282609|506235
14	1448510	1.86e-09	GL_DYD	0	8	14:1765055	1	2	0.218885	5046.56	0.131704	13.4766	1	1.24285e-07	-22114.6	4.98726	-22119.6	-4.49456	0.0360027	0.9277	9	0	2	0	7		14:1765055:T:C:missense_variant 14:1802266:C:A:missense_variant	527884|282609	527884|618261|282609|506235
14	1448510	1.86e-09	GL_DYD	0	9	14:1569809	1	2	0.215986	4975.36	0.131578	13.4519	1	1.27499e-07	-22114.7	4.98726	-22119.7	-4.51933	0.035122	0.995305	1	0	0	0	1				532363
14	1448510	1.86e-09	GL_DYD	0	10	14:1584444	1	2	0.215986	4975.36	0.131578	13.4519	1	1.27499e-07	-22114.7	4.98726	-22119.7	-4.51933	0.035122	0.995305	1	0	1	0	0		14:1584444:G:A:missense_variant	532363	532363
14	1448510	1.86e-09	GL_DYD	0	11	14:1682730	1	2	0.215986	4975.36	0.131578	13.4519	1	1.27499e-07	-22114.7	4.98726	-22119.7	-4.51933	0.035122	0.995305	22	0	0	7	15				505102|618785|510951|282703|522614|527884|618261|506235
14	1448510	1.86e-09	GL_DYD	0	12	14:1724688	1	2	0.218817	5046.31	0.131655	13.4346	1	1.298e-07	-22114.7	4.98726	-22119.7	-4.53534	0.034564	0.928836	4	0	0	0	4				282703
14	1448510	1.86e-09	GL_DYD	0	13	14:2094553	1	2	0.2232	5103.39	-0.133157	13.4111	1	1.32991e-07	-22114.7	4.98726	-22119.7	-4.54674	0.0341722	-0.887214	1	0	0	0	1
14	1448510	1.86e-09	GL_DYD	0	14	14:1743939	1	2	0.235235	5259.07	0.121568	13.4627	1	1.26084e-07	-22114.7	4.98726	-22119.7	-4.58804	0.0327895	0.840005	1	0	0	1	0				522614
14	1448510	1.86e-09	GL_DYD	0	15	14:1863078	1	2	0.221649	5086.31	0.13342	13.3632	1	1.39743e-07	-22114.7	4.98726	-22119.7	-4.59086	0.0326974	0.91408	4	0	0	0	4				515056|515055
14	1448510	1.86e-09	GL_DYD	0	16	14:1806340	1	2	0.218312	5030.43	0.131166	13.3552	1	1.40903e-07	-22114.8	4.98726	-22119.8	-4.61563	0.0318972	0.938864	4	0	0	0	4				506235
14	1448510	1.86e-09	GL_DYD	0	17	14:1878165	1	2	0.221582	5086.09	0.133365	13.3203	1	1.4608e-07	-22114.8	4.98726	-22119.8	-4.63261	0.0313602	0.915209	3	0	1	0	2		14:1878165:T:C:missense_variant	515055	515056|515055
14	1448510	1.86e-09	GL_DYD	0	18	14:1801116	1	2	0.215446	4943.16	0.135281	13.1827	1	1.68418e-07	-22114.9	4.98726	-22119.9	-4.75099	0.0278592	0.910965	1	0	0	0	1				282609
14	1448510	1.86e-09	GL_DYD	0	19	14:1806875	1	2	0.218177	5029.92	0.129981	13.0887	1	1.85616e-07	-22115	4.98726	-22120	-4.88151	0.0244503	0.938996	1	0	0	1	0				506235
14	1448510	1.86e-09	GL_DYD	0	20	14:1735896	1	2	0.218716	5045.94	0.129933	13.0598	1	1.91249e-07	-22115.1	4.98726	-22120	-4.9097	0.0237706	0.926805	1	0	0	1	0				282703
14	1448510	1.86e-09	GL_DYD	0	21	14:1608671	1	2	0.358987	6723.29	0.0946562	12.6842	1	2.82118e-07	-22115.7	4.98726	-22120.7	-5.58803	0.0120627	0.580641	5	0	0	2	3				532363|512879|539952
14	1448510	1.86e-09	GL_DYD	0	22	14:1603426	1	2	0.362325	6743.47	0.0945661	12.5451	1	3.25834e-07	-22115.9	4.98726	-22120.9	-5.72279	0.0105419	0.573592	1	0	0	0	1				618766
14	1448510	1.86e-09	GL_DYD	0	23	14:1699016	1	2	0.21875	5024.06	0.123716	12.2547	1	4.40233e-07	-22115.9	4.98726	-22120.9	-5.73329	0.0104318	0.976248	1	0	0	0	1
14	1448510	1.86e-09	GL_DYD	0	24	14:1899970	1	2	0.229436	5232.91	0.121577	12.1877	1	4.71898e-07	-22116	4.98726	-22121	-5.81511	0.00961228	0.851409	2	0	0	0	2
14	1448510	1.86e-09	GL_DYD	0	25	14:1903097	1	2	0.229436	5232.91	0.121577	12.1877	1	4.71898e-07	-22116	4.98726	-22121	-5.81511	0.00961228	0.851409	1	0	0	1	0				523023
14	1448510	1.86e-09	GL_DYD	0	26	14:1934408	1	2	0.229436	5232.91	0.121577	12.1877	1	4.71898e-07	-22116	4.98726	-22121	-5.81511	0.00961228	0.851409	1	0	0	0	1
14	1448510	1.86e-09	GL_DYD	0	27	14:1970091	1	2	0.229335	5232.66	0.121199	12.0845	1	5.25197e-07	-22116.1	4.98726	-22121.1	-5.91733	0.00867824	0.852662	1	0	0	0	1				100141215
14	1448510	1.86e-09	GL_DYD	0	28	14:1967325	1	2	0.248078	5417.78	-0.115254	12.103	1	5.15217e-07	-22116.1	4.98726	-22121.1	-5.94983	0.00840076	-0.727344	1	0	0	1	0				100141215
14	1448510	1.86e-09	GL_DYD	0	29	14:1563742	1	2	0.351369	6638.37	0.0949877	12.2916	1	4.23712e-07	-22116.1	4.98726	-22121.1	-5.96207	0.00829853	0.601679	2	0	0	0	2				532363
14	1448510	1.86e-09	GL_DYD	0	30	14:1950918	1	2	0.248685	5449.9	0.111108	11.8437	1	6.74235e-07	-22116.4	4.98726	-22121.4	-6.23536	0.00631412	0.769289	2	0	0	0	2
14	1448510	1.86e-09	GL_DYD	0	31	14:1314607	1	2	0.291667	6109	0.095095	11.977	1	5.87146e-07	-22116.4	4.98726	-22121.4	-6.26308	0.00614152	0.64584	2	0	0	0	2
14	1448510	1.86e-09	GL_DYD	0	32	14:1570480	1	2	0.362291	6747.92	0.0924333	11.9705	1	5.91118e-07	-22116.4	4.98726	-22121.4	-6.29768	0.00593264	0.578676	9	0	0	2	7				532363|512879|539952
14	1448510	1.86e-09	GL_DYD	0	33	14:2074371	1	2	0.262203	5643.16	0.113802	11.6592	1	8.16553e-07	-22116.5	4.98726	-22121.5	-6.38837	0.00541829	0.769325	1	0	0	1	0				786966
14	1448510	1.86e-09	GL_DYD	0	34	14:2074305	1	2	0.26217	5643.21	0.113733	11.6445	1	8.29112e-07	-22116.6	4.98726	-22121.5	-6.40317	0.00533872	0.769327	1	0	0	1	0				786966
14	1448510	1.86e-09	GL_DYD	0	35	14:2074338	1	2	0.26217	5643.21	0.113733	11.6445	1	8.29112e-07	-22116.6	4.98726	-22121.5	-6.40317	0.00533872	0.769327	1	0	0	1	0				786966
14	1448510	1.86e-09	GL_DYD	0	36	14:1533261	1	2	0.35147	6629.15	0.093593	11.826	1	6.86734e-07	-22116.6	4.98726	-22121.6	-6.42393	0.00522901	0.601922	1	0	0	0	1				504807
14	1448510	1.86e-09	GL_DYD	0	37	14:2084616	1	2	0.262507	5646.72	0.113195	11.5622	1	9.03087e-07	-22116.6	4.98726	-22121.6	-6.48679	0.00491041	0.769243	1	0	0	1	0				786966
14	1448510	1.86e-09	GL_DYD	0	38	14:2087763	1	2	0.262507	5646.72	0.113195	11.5622	1	9.03087e-07	-22116.6	4.98726	-22121.6	-6.48679	0.00491041	0.769243	2	0	0	1	1				786966
14	1448510	1.86e-09	GL_DYD	0	39	14:2088019	1	2	0.262507	5646.72	0.113195	11.5622	1	9.03087e-07	-22116.6	4.98726	-22121.6	-6.48679	0.00491041	0.769243	1	0	1	0	0		14:2088019:A:G:missense_variant	786966	786966
14	1448510	1.86e-09	GL_DYD	0	40	14:2074428	1	2	0.262439	5644.82	0.113017	11.521	1	9.42571e-07	-22116.7	4.98726	-22121.7	-6.52784	0.00471294	0.769025	1	0	0	1	0				786966
14	1448510	1.86e-09	GL_DYD	0	41	14:2074402	1	2	0.262372	5644.92	0.112833	11.477	1	9.86651e-07	-22116.7	4.98726	-22121.7	-6.57162	0.00451106	0.768119	1	0	1	0	0		14:2074402:A:G:missense_variant	786966	786966
14	1448510	1.86e-09	GL_DYD	0	42	14:2073076	1	2	0.262372	5644.92	0.112478	11.4266	1	1.03969e-06	-22116.8	4.98726	-22121.8	-6.6231	0.00428472	0.769532	1	0	0	1	0				786966
14	1448510	1.86e-09	GL_DYD	0	43	14:1628421	1	2	0.227717	5156.54	0.111649	11.4225	1	1.04413e-06	-22116.8	4.98726	-22121.8	-6.63442	0.00423646	0.910703	1	0	0	0	1				539188
14	1448510	1.86e-09	GL_DYD	0	44	14:1957096	1	2	0.248483	5449.86	0.10921	11.4399	1	1.02542e-06	-22116.8	4.98726	-22121.8	-6.63981	0.00421372	0.768882	1	0	0	0	1				408006
14	1448510	1.86e-09	GL_DYD	0	45	14:2088440	1	2	0.262675	5648.47	0.112226	11.3806	1	1.09059e-06	-22116.8	4.98726	-22121.8	-6.66935	0.00409104	0.768027	1	0	0	0	1				786966
14	1448510	1.86e-09	GL_DYD	0	46	14:1473844	1	2	0.354639	6664.4	-0.0925375	11.5443	1	9.20034e-07	-22116.9	4.98726	-22121.8	-6.70547	0.00394594	-0.599735	1	0	0	0	1
14	1448510	1.86e-09	GL_DYD	0	47	14:2073961	1	2	0.262473	5644.77	0.11191	11.3017	1	1.18378e-06	-22116.9	4.98726	-22121.9	-6.74774	0.00378259	0.769891	1	0	0	0	1				786966
14	1448510	1.86e-09	GL_DYD	0	48	14:2075669	1	2	0.262439	5642.82	0.111721	11.2552	1	1.2424e-06	-22116.9	4.98726	-22121.9	-6.79404	0.00361145	0.770315	1	0	1	0	0		14:2075669:G:T:missense_variant	786966	786966
14	1448510	1.86e-09	GL_DYD	0	49	14:2070168	1	2	0.262507	5646.72	0.111674	11.2519	1	1.24667e-06	-22116.9	4.98726	-22121.9	-6.79754	0.00359883	0.769884	3	0	0	1	2				786966
18	37117442	4.46e-09	GL_DYD	0	0	18:37117442	1	2	0.0828277	2237.98	-0.268099	16.6423	1	4.76135e-09	-22120.1	4.75219	-22124.8	-0.512103	0.560423	1	1	0	0	0	1
18	37117442	4.46e-09	GL_DYD	0	1	18:37011047	1	2	0.0827265	2235.98	-0.261167	15.8423	1	1.08393e-08	-22120.9	4.75219	-22125.6	-1.31448	0.251217	0.994555	6	0	0	0	6				512457
18	37117442	4.46e-09	GL_DYD	0	2	18:37361107	1	2	0.0824569	2230.62	-0.256084	14.8301	1	3.07406e-08	-22121.9	4.75219	-22126.6	-2.31439	0.0924252	0.974113	1	0	0	0	1
18	37117442	4.46e-09	GL_DYD	0	3	18:37489363	1	2	0.0824569	2230.62	-0.256084	14.8301	1	3.07406e-08	-22121.9	4.75219	-22126.6	-2.31439	0.0924252	0.974113	1	0	0	0	1
18	58141989	7.97e-84	GL_DYD	0	0	18:58141989	1	2	0.0718042	2008.11	0.808916	190.129	1	6.62332e-85	-21946.7	5.52008	-21952.2	172.112	0.999312	1	1	0	0	0	1				100125304|539365|787554
19	28773281	6.79e-29	GL_DYD	0	0	19:28773281	1	2	0.246258	5397.17	0.337643	50.5954	1	5.04235e-24	-22072.7	9.06984	-22081.7	36.691	0.537547	1	9	0	0	0	9				317655
19	28773281	6.79e-29	GL_DYD	0	1	19:28790775	1	2	0.246359	5403.21	0.336512	50.4426	1	5.88345e-24	-22072.8	9.06984	-22081.9	36.5364	0.46052	0.997632	4	0	0	0	4				317655
19	28773281	6.79e-29	GL_DYD	1	0	19:28721490	1	2	0.119303	3140.57	-0.227279	15.7661	1	1.17234e-08	-22072.7	9.06984	-22081.7	36.691	0.520476	1	1	0	0	0	1				317655
19	28773281	6.79e-29	GL_DYD	1	1	19:28650018	1	2	0.117516	3102.68	-0.228817	15.1393	1	2.2353e-08	-22073.3	9.06984	-22082.3	36.0906	0.285507	0.968246	3	0	0	0	3				510769|317655
19	28773281	6.79e-29	GL_DYD	1	2	19:28740825	1	2	0.118865	3135.77	-0.219737	14.32	1	5.20203e-08	-22074.1	9.06984	-22083.2	35.2577	0.124135	0.928296	1	0	0	0	1				317655
19	28773281	6.79e-29	GL_DYD	1	3	19:28045137	1	2	0.16252	4045.98	-0.169385	12.8962	1	2.26526e-07	-22075.7	9.06984	-22084.8	33.624	0.124234	0.617654	1	0	0	0	1				789044
28	8129470	4.83e-09	GL_DYD	0	0	28:8129470	1	2	0.239819	5369.85	-0.192821	15.4017	1	1.70594e-08	-22111.1	5.084	-22116.2	-2.34201	0.781116	1	1	0	0	0	1
28	8129470	4.83e-09	GL_DYD	0	1	28:8019580	1	2	0.242482	5408.65	-0.178287	13.2627	1	1.55045e-07	-22113.2	5.084	-22118.3	-4.48727	0.0914202	0.963054	1	0	0	0	1				534612
28	8129470	4.83e-09	GL_DYD	0	2	28:8051703	1	2	0.242482	5408.65	-0.178287	13.2627	1	1.55045e-07	-22113.2	5.084	-22118.3	-4.48727	0.0914202	0.963054	1	0	0	0	1				534612

## Sheet: Gene Information
ID	chrom	start	end	name	type	probabilities of causality	Top expressed tissue	Associated traits in Human (GWAS Catolog)
107131356	4	95502419	95589357	LOC107131356	lncRNA	0.999974
614382	5	68108515	68127921	NFYB	protein_coding	0.239227	glandular regions/fetal tongue surface/thymus	Toenail selenium levels
505341	5	68052161	68097172	HCFC2	protein_coding	0.235189	testes
777789	7	53047810	53118493	CYSTM1	protein_coding	0.8806	abomasum	Intelligence (MTAG) (role in neurogenesis and myelination)
783452	7	52713860	52908809	NRG2	protein_coding	0.153593	Anterior Pituitary	Disturbances of the gamma-frequency band of electroencephalography measures in schizophrenia
523226	7	53577739	53788259	PCDHA13	protein_coding	1		Schizophrenia; Visceral adipose tissue adjusted for BMI; Neutrophil count; Sum basophil neutrophil counts
523900	10	43276847	43329674	CDKL1	protein_coding	0.19072	Kindey	Lead levels; Periodontal disease-related phenotypes; Cognitive performance
282609	14	1795425	1804838	DGAT1	protein_coding	0.100052	fat pad of mammary	Dupuytren's disease
515056	14	1825963	1844588	BOP1	protein_coding	0.0640576		Dupuytren's disease
512690	14	1766668	1769756	FBXL6	protein_coding	0.0738928	thymus
515055	14	1844663	1894471	MROH1	protein_coding	0.0640576
506235	14	1806079	1825822	HSF1	protein_coding	0.205868	semitendinosous	Dupuytren's disease; Type 2 diabetes
532363	14	1558306	1600611	ARHGAP39	protein_coding	0.0965379		Educational attainment; Smoking initiation
522614	14	1742710	1756313	ADCK5	protein_coding	0.104101		Insomnia
100294758	14	1426211	1459491	ZNF16	protein_coding	0.0797915	frontal cortex	White matter hyperintensity burden
527884	14	1763937	1766647	SLC52A2	protein_coding	0.108536		Interferon gamma-induced protein 10 levels; growth factor
282703	14	1728207	1742718	CPSF1	protein_coding	0.129646	cecum	Educational attainment
618261	14	1782901	1790463	SCRT1	protein_coding	0.107315		Educational attainment
510951	14	1719732	1724221	SLC39A4	protein_coding	0.118564	placentome
512457	18	36952718	37096916	WWP2	protein_coding	0.251217	placentome	Blood protein levels; Hand grip strength; Plantar fascial disorders; Menarche (age at onset); IgE levels
100125304	18	58100688	58141930	ZNF613	protein_coding	0.999312	Thyroid/placenta above cotlydon/ fetal tongue surface/Anterior Pituitary/hippocampus	Survival in endocrine treated breast cancer (estrogen-receptor positive)
317655	19	28679649	28801223	MYH10	protein_coding	1	placentome
510769	19	28619753	28679896	NDEL1	protein_coding	0.285507	cerebellum
789044	19	28025433	28134630	DNAH2	protein_coding	0.124234	placentome	Mononucleosis; Type 1 diabetes; Vascular endothelial growth factor levels; Hemoglobin concentration; White blood cell count
534612	28	7971323	8110955	ARID4B	protein_coding	0.18284	thymus	Asthma; Night sleep phenotypes

## Sheet: GO annoation
GeneName	GO classes	Go terms
WWP2	P	negative regulation of transcription from RNA polymerase II promoter
WWP2	F	RNA polymerase II transcription factor binding
WWP2	F	transcriptional activator activity, RNA polymerase II transcription factor binding
WWP2	C	extracellular region
WWP2	C	nucleus
WWP2	P	transcription from RNA polymerase II promoter
WWP2	P	extracellular transport
WWP2	F	ligase activity
WWP2	P	negative regulation of transporter activity
WWP2	P	regulation of membrane potential
WWP2	P	negative regulation of DNA binding transcription factor activity
WWP2	P	positive regulation of transcription from RNA polymerase II promoter
WWP2	P	negative regulation of protein transport
WWP2	P	protein autoubiquitination
WWP2	P	regulation of potassium ion transmembrane transporter activity
GPT	F	L-alanine:2-oxoglutarate aminotransferase activity
GPT	C	extracellular space
GPT	C	cytoplasm
GPT	P	biosynthetic process
GPT	F	pyridoxal phosphate binding
GPT	P	L-alanine catabolic process
CDKL1	F	ATP binding
CDKL1	C	nucleoplasm
CDKL1	P	regulation of cell cycle
HCFC2	C	cytosol
HCFC2	C	plasma membrane
HCFC2	C	MLL1 complex
OPLAH	F	hydrolase activity
DGAT1	F	2-acylglycerol O-acyltransferase activity
DGAT1	F	diacylglycerol O-acyltransferase activity
DGAT1	C	endoplasmic reticulum membrane
DGAT1	P	triglyceride biosynthetic process
DGAT1	P	lipid storage
DGAT1	P	very-low-density lipoprotein particle assembly
DGAT1	P	long-chain fatty-acyl-CoA metabolic process
DGAT1	P	diacylglycerol metabolic process
DGAT1	P	fatty acid homeostasis
PCDHA13	F	calcium ion binding
PCDHA13	P	homophilic cell adhesion via plasma membrane adhesion molecules
ZNF16	F	nucleic acid binding
ZNF16	C	nucleolus
ZNF16	P	positive regulation of cell proliferation
ZNF16	P	positive regulation of kinase activity
ZNF16	P	negative regulation of apoptotic process
ZNF16	P	positive regulation of erythrocyte differentiation
ZNF16	P	positive regulation of megakaryocyte differentiation
ZNF16	P	cellular response to sodium dodecyl sulfate
ZNF16	P	positive regulation of cell cycle phase transition
SMPD5	F	sphingomyelin phosphodiesterase activity
SMPD5	C	mitochondrion
SMPD5	P	ceramide metabolic process
SCRT1	F	RNA polymerase II regulatory region sequence-specific DNA binding
SCRT1	F	transcriptional repressor activity, RNA polymerase II transcription regulatory region sequence-specific binding
SCRT1	C	nuclear body
SCRT1	P	regulation of neuron migration
HSF1	P	MAPK cascade
HSF1	C	kinetochore
HSF1	C	condensed chromosome kinetochore
HSF1	F	RNA polymerase II core promoter proximal region sequence-specific DNA binding
HSF1	F	transcriptional repressor activity, RNA polymerase II core promoter proximal region sequence-specific binding
HSF1	F	RNA polymerase II intronic transcription regulatory region sequence-specific DNA binding
HSF1	P	embryonic placenta development
HSF1	F	DNA binding
HSF1	C	centrosome
HSF1	P	DNA repair
HSF1	P	mRNA processing
HSF1	P	female meiotic nuclear division
HSF1	P	spermatogenesis
HSF1	P	negative regulation of cell proliferation
HSF1	P	mRNA transcription
HSF1	C	PML body
HSF1	F	protein kinase binding
HSF1	F	heat shock protein binding
HSF1	F	chromatin DNA binding
HSF1	P	response to lipopolysaccharide
HSF1	P	negative regulation of tumor necrosis factor production
HSF1	P	cellular response to heat
HSF1	P	cellular response to unfolded protein
HSF1	P	cellular macromolecular complex assembly
HSF1	P	positive regulation of multicellular organism growth
HSF1	F	identical protein binding
HSF1	P	regulation of protein heterodimerization activity
HSF1	F	sequence-specific DNA binding
HSF1	F	protein self-association
HSF1	C	pronucleus
HSF1	P	positive regulation of mitotic cell cycle
HSF1	F	protein heterodimerization activity
HSF1	C	perinuclear region of cytoplasm
HSF1	P	mRNA transport
HSF1	P	protein homooligomerization
HSF1	F	Hsp90 protein binding
HSF1	P	embryonic process involved in female pregnancy
HSF1	P	positive regulation of transcription from RNA polymerase II promoter in response to heat stress
HSF1	F	translation elongation factor binding
HSF1	P	protein homotrimerization
HSF1	P	cellular response to cadmium ion
HSF1	P	cellular response to copper ion
HSF1	P	cellular response to gamma radiation
HSF1	P	cellular response to diamide
HSF1	C	nuclear stress granule
HSF1	C	mitotic spindle pole
HSF1	P	regulation of cellular response to heat
HSF1	P	positive regulation of mRNA polyadenylation
HSF1	P	cellular response to sodium arsenite
HSF1	F	promoter-specific chromatin binding
HSF1	C	ribonucleoprotein complex
HSF1	P	negative regulation of double-strand break repair via nonhomologous end joining
TONSL	P	double-strand break repair via homologous recombination
TONSL	P	replication fork processing
TONSL	F	histone binding
TONSL	C	nuclear replication fork
TONSL	C	DNA replication factor A complex
TONSL	C	FACT complex
TONSL	C	MCM complex
CPSF1	C	mRNA cleavage and polyadenylation specificity factor complex
CPSF1	F	enzyme binding
CPSF1	F	mRNA 3'-UTR AU-rich region binding
SLC39A4	C	recycling endosome membrane
MYH10	F	microfilament motor activity
MYH10	P	mitotic cytokinesis
MYH10	P	in utero embryonic development
MYH10	C	stress fiber
MYH10	P	neuron migration
MYH10	P	plasma membrane repair
MYH10	P	cardiac septum development
MYH10	F	microtubule motor activity
MYH10	F	calmodulin binding
MYH10	C	spindle
MYH10	C	polysome
MYH10	C	brush border
MYH10	C	cell cortex
MYH10	P	exocytosis
MYH10	P	substrate-dependent cell migration, cell extension
MYH10	P	microtubule-based movement
MYH10	P	nuclear migration
MYH10	P	cell adhesion
MYH10	P	axon guidance
MYH10	P	adult heart development
MYH10	F	microtubule binding
MYH10	P	cell proliferation
MYH10	P	regulation of cell shape
MYH10	C	myosin II complex
MYH10	P	fourth ventricle development
MYH10	P	lateral ventricle development
MYH10	P	third ventricle development
MYH10	P	cerebellar Purkinje cell layer development
MYH10	C	lamellipodium
MYH10	P	actin filament-based movement
MYH10	C	growth cone
MYH10	C	midbody
MYH10	F	actin-dependent ATPase activity
MYH10	C	neuromuscular junction
MYH10	C	cleavage furrow
MYH10	F	RNA stem-loop binding
MYH10	P	aorta development
MYH10	C	neuronal cell body
MYH10	C	dendritic spine
MYH10	F	ADP binding
MYH10	F	mRNA 5'-UTR binding
MYH10	P	positive regulation of protein secretion
MYH10	P	neuromuscular process controlling balance
MYH10	F	actin filament binding
MYH10	P	cardiac myofibril assembly
MYH10	P	ventricular cardiac muscle cell development
MYH10	P	retina development in camera-type eye
MYH10	P	coronary vasculature development
MYH10	C	myosin II filament
COMMD5	P	transcription, DNA-templated
COMMD5	P	regulation of transcription, DNA-templated
