# Supplementary material for: Genetic and epigenetic architecture of paternal origin contribute to gestation length in cattle
Source: Commun Biol. 2019 Mar 14;2:100. doi: 10.1038/s42003-019-0341-6 (PMC6418173; doi:10.1038/s42003-019-0341-6)
Supplement: Supplementary file 5 — Supplementary Data 2 [file 42003_2019_341_MOESM5_ESM.xlsx]

## Sheet: GO
Supplementary Data 2. The GWAS signal enrichment results for gestation length across six public annotation databases. The data were generated from the GWAS signal enrichment analysis, and were used to understand the biological basis of gestation length.
GOID	setT	nset	p	goOnt	goNames
GO:0016874	4.7603	854	0.0012	MF	ligase activity
GO:0008083	4.32674	1432	0.0017	MF	growth factor activity
GO:0051082	3.03258	578	0.0017	MF	unfolded protein binding
GO:0032154	3.32634	465	0.0025	CC	cleavage furrow
GO:0071897	1.71967	265	0.0029	BP	DNA biosynthetic process
GO:0000281	2.87572	386	0.0031	BP	mitotic cytokinesis
GO:0007015	3.79609	532	0.0032	BP	actin filament organization
GO:0007017	0.569582	73	0.0036	BP	microtubule-based process
GO:0045766	3.16852	1026	0.0037	BP	positive regulation of angiogenesis
GO:0030324	2.1491	410	0.0039	BP	lung development
GO:0001558	1.03618	253	0.0041	BP	regulation of cell growth
GO:0034644	1.65594	225	0.0042	BP	cellular response to UV
GO:0043161	4.67068	1047	0.0043	BP	proteasome-mediated ubiquitin-dependent protein catabolic process
GO:0003887	1.82609	351	0.0062	MF	DNA-directed DNA polymerase activity
GO:0045296	7.92028	2089	0.0071	MF	cadherin binding
GO:0003684	2.04611	451	0.0073	MF	damaged DNA binding
GO:0030496	6.55817	1857	0.0075	CC	midbody
GO:0045727	0.576841	100	0.0076	BP	positive regulation of translation
GO:0005912	3.10397	596	0.0081	CC	adherens junction
GO:0007059	1.4643	371	0.0088	BP	chromosome segregation
GO:0030027	7.06449	1989	0.0089	CC	lamellipodium
GO:0001725	3.29295	728	0.0094	CC	stress fiber
GO:0032543	2.94091	771	0.0103	BP	mitochondrial translation
GO:0090305	4.79476	1190	0.0103	BP	nucleic acid phosphodiester bond hydrolysis
GO:0032094	0.746319	148	0.0104	BP	response to food
GO:0061631	1.18843	236	0.0106	MF	ubiquitin conjugating enzyme activity
GO:0032729	0.723142	150	0.0108	BP	positive regulation of interferon-gamma production
GO:0051781	2.80099	657	0.011	BP	positive regulation of cell division
GO:0005788	3.24666	848	0.011	CC	endoplasmic reticulum lumen
GO:0005938	5.91232	1543	0.0112	CC	cell cortex
GO:0032008	0.922642	180	0.0119	BP	positive regulation of TOR signaling
GO:0030324	2.1491	410	0.012	BP	lung development
GO:0000775	1.14485	263	0.012	CC	chromosome, centromeric region
GO:0005747	1.79282	479	0.0128	CC	mitochondrial respiratory chain complex I
GO:0008201	4.71429	1410	0.0129	MF	heparin binding
GO:0051015	10.0439	2855	0.0134	MF	actin filament binding
GO:0006260	2.60433	689	0.0135	BP	DNA replication
GO:0005856	10.2207	3613	0.015	CC	cytoskeleton
GO:0005200	1.06407	266	0.0152	MF	structural constituent of cytoskeleton
GO:0010595	2.49198	591	0.0162	BP	positive regulation of endothelial cell migration
GO:0001525	4.48222	1414	0.0165	BP	angiogenesis
GO:0004842	8.24668	2765	0.0165	MF	ubiquitin-protein transferase activity
GO:0005759	7.61966	2807	0.0167	CC	mitochondrial matrix
GO:0046933	0.497056	110	0.0171	MF	proton-transporting ATP synthase activity, rotational mechanism
GO:0042102	0.818817	205	0.0182	BP	positive regulation of T cell proliferation
GO:0006457	3.79737	1148	0.0183	BP	protein folding
GO:0019901	7.99933	2764	0.0194	MF	protein kinase binding
GO:0005669	0.661563	166	0.0199	CC	transcription factor TFIID complex
GO:0000187	2.32607	616	0.0207	BP	activation of MAPK activity
GO:0001649	3.24784	919	0.0207	BP	osteoblast differentiation
GO:0071944	0.462952	105	0.0209	CC	cell periphery
GO:0000184	1.93453	475	0.0217	BP	nuclear-transcribed mRNA catabolic process, nonsense-mediated decay
GO:0015629	4.11248	1208	0.0235	CC	actin cytoskeleton
GO:0007010	4.10395	1174	0.0236	BP	cytoskeleton organization
GO:0000149	2.06499	527	0.0236	MF	SNARE binding
GO:0015986	0.707819	188	0.0246	BP	ATP synthesis coupled proton transport
GO:0043022	0.882259	237	0.0248	MF	ribosome binding
GO:0032981	1.25305	381	0.025	BP	mitochondrial respiratory chain complex I assembly
GO:0008083	4.32674	1432	0.0252	MF	growth factor activity
GO:0005623	1.5878	436	0.0255	CC	cell
GO:0034605	2.55431	679	0.0263	BP	cellular response to heat
GO:0042470	5.21648	1802	0.0268	CC	melanosome
GO:0046426	0.866331	226	0.0271	BP	negative regulation of JAK-STAT cascade
GO:0070979	1.27945	354	0.0276	BP	protein K11-linked ubiquitination
GO:0032947	2.25557	570	0.0278	MF	protein complex scaffold activity
GO:0032760	1.44653	398	0.028	BP	positive regulation of tumor necrosis factor production
GO:0005198	4.668	1538	0.028	MF	structural molecule activity
GO:0030335	3.95916	1259	0.0281	BP	positive regulation of cell migration
GO:0016605	1.58198	452	0.0283	CC	PML body
GO:0005634	75.1957	34538	0.0285	CC	nucleus
GO:0008021	3.32706	970	0.0288	CC	synaptic vesicle
GO:0005178	3.63092	1110	0.0294	MF	integrin binding
GO:0005753	0.598824	170	0.0297	CC	mitochondrial proton-transporting ATP synthase complex
GO:0008284	5.71593	2031	0.0299	BP	positive regulation of cell proliferation
GO:0019888	2.47107	698	0.03	MF	protein phosphatase regulator activity
GO:0010469	8.62064	3258	0.0301	BP	regulation of receptor activity
GO:0006909	1.79126	533	0.0304	BP	phagocytosis
GO:0005829	71.116	31673	0.0309	CC	cytosol
GO:0070936	1.77323	527	0.0311	BP	protein K48-linked ubiquitination
GO:0000122	9.1906	3609	0.0317	BP	negative regulation of transcription from RNA polymerase II promoter
GO:0040018	1.19176	326	0.0328	BP	positive regulation of multicellular organism growth
GO:0000724	2.19846	694	0.0329	BP	double-strand break repair via homologous recombination
GO:0003746	0.456421	112	0.0339	MF	translation elongation factor activity
GO:0008137	1.4891	421	0.0371	MF	NADH dehydrogenase (ubiquinone) activity
GO:0006730	1.11933	325	0.0375	BP	one-carbon metabolic process
GO:0016020	24.8493	10522	0.0379	CC	membrane
GO:0050830	0.806875	257	0.0382	BP	defense response to Gram-positive bacterium
GO:0051897	1.44167	456	0.0382	BP	positive regulation of protein kinase B signaling
GO:0051017	1.46983	436	0.0383	BP	actin filament bundle assembly
GO:0001843	1.03399	301	0.0399	BP	neural tube closure
GO:0016567	8.30597	3228	0.0403	BP	protein ubiquitination
GO:0006378	0.50346	143	0.041	BP	mRNA polyadenylation
GO:0006406	0.764924	234	0.0413	BP	mRNA export from nucleus
GO:0016192	2.23901	771	0.0418	BP	vesicle-mediated transport
GO:0050790	3.9867	1347	0.0424	BP	regulation of catalytic activity
GO:0099132	0.843376	238	0.0428	BP	ATP hydrolysis coupled cation transmembrane transport
GO:0043491	0.422431	120	0.0429	BP	protein kinase B signaling
GO:0006958	2.04976	621	0.0431	BP	complement activation, classical pathway
GO:0031594	0.690058	207	0.0432	CC	neuromuscular junction
GO:0007286	1.61264	528	0.0437	BP	spermatid development
GO:0031966	3.29278	1116	0.0437	CC	mitochondrial membrane
GO:0043085	1.37635	453	0.0439	BP	positive regulation of catalytic activity
GO:0060021	0.959603	278	0.0454	BP	palate development
GO:0031234	2.55017	804	0.0456	CC	extrinsic component of cytoplasmic side of plasma membrane
GO:0000049	1.84978	599	0.0457	MF	tRNA binding
GO:0051898	0.361157	104	0.0458	BP	negative regulation of protein kinase B signaling
GO:0001932	0.742513	223	0.0468	BP	regulation of protein phosphorylation
GO:0005743	11.8438	5004	0.0468	CC	mitochondrial inner membrane
GO:0001046	0.925866	271	0.0475	MF	core promoter sequence-specific DNA binding
GO:0017148	0.776045	247	0.0476	BP	negative regulation of translation
GO:0030425	9.15145	3454	0.0476	CC	dendrite
GO:0015031	10.5824	4396	0.0477	BP	protein transport
GO:0007052	1.03694	310	0.0487	BP	mitotic spindle organization
GO:0008360	6.91737	2611	0.0489	BP	regulation of cell shape
GO:0006869	2.96959	976	0.0496	BP	lipid transport
GO:0045785	0.747461	204	0.0524	BP	positive regulation of cell adhesion
GO:0018105	5.20765	1875	0.0525	BP	peptidyl-serine phosphorylation
GO:0009409	0.449435	140	0.0528	BP	response to cold
GO:0005184	0.625897	204	0.0528	MF	neuropeptide hormone activity
GO:0072562	1.62943	576	0.0547	CC	blood microparticle
GO:0000226	1.54051	508	0.0555	BP	microtubule cytoskeleton organization
GO:0005776	0.899789	305	0.0555	CC	autophagosome
GO:0005739	27.5619	12362	0.0557	CC	mitochondrion
GO:0005484	2.43931	811	0.0565	MF	SNAP receptor activity
GO:0016740	1.90705	636	0.0566	MF	transferase activity
GO:0000028	0.339506	107	0.0583	BP	ribosomal small subunit assembly
GO:0006414	0.409168	118	0.059	BP	translational elongation
GO:0071363	0.962532	320	0.059	BP	cellular response to growth factor stimulus
GO:0000786	0.632599	205	0.0599	CC	nucleosome
GO:1903955	1.93854	677	0.0607	BP	positive regulation of protein targeting to mitochondrion
GO:0045944	11.116	4843	0.061	BP	positive regulation of transcription from RNA polymerase II promoter
GO:0032580	2.60009	930	0.062	CC	Golgi cisterna membrane
GO:0001938	1.05317	340	0.0623	BP	positive regulation of endothelial cell proliferation
GO:0005769	4.91451	1961	0.0629	CC	early endosome
GO:0006383	0.673882	217	0.0633	BP	transcription from RNA polymerase III promoter
GO:0001937	0.587955	188	0.0641	BP	negative regulation of endothelial cell proliferation
GO:0050873	0.948112	296	0.065	BP	brown fat cell differentiation
GO:0030838	0.507776	159	0.0651	BP	positive regulation of actin filament polymerization
GO:0017124	2.72303	978	0.0659	MF	SH3 domain binding
GO:0071230	0.726574	242	0.0662	BP	cellular response to amino acid stimulus
GO:0009791	1.46084	493	0.0663	BP	post-embryonic development
GO:0031201	2.64378	936	0.0666	CC	SNARE complex
GO:0043410	1.23515	430	0.0671	BP	positive regulation of MAPK cascade
GO:0005758	2.23668	821	0.0671	CC	mitochondrial intermembrane space
GO:0012505	2.99874	1090	0.0672	CC	endomembrane system
GO:0005179	3.06241	1146	0.0673	MF	hormone activity
GO:0005524	41.316	18738	0.0676	MF	ATP binding
GO:0030198	1.17997	413	0.068	BP	extracellular matrix organization
GO:0042826	1.42037	517	0.0696	MF	histone deacetylase binding
GO:0042995	3.18403	1233	0.0707	CC	cell projection
GO:0006511	3.27525	1330	0.0714	BP	ubiquitin-dependent protein catabolic process
GO:0003682	6.74515	2725	0.0718	MF	chromatin binding
GO:0031463	0.77635	262	0.072	CC	Cul3-RING ubiquitin ligase complex
GO:0030154	11.1468	4729	0.0724	BP	cell differentiation
GO:0006351	28.3221	12786	0.0725	BP	transcription, DNA-templated
GO:0000186	1.09987	381	0.0726	BP	activation of MAPKK activity
GO:0005930	1.62847	596	0.073	CC	axoneme
GO:0070062	48.9248	22573	0.0744	CC	extracellular exosome
GO:0018107	1.90829	623	0.0745	BP	peptidyl-threonine phosphorylation
GO:0005789	15.9127	7005	0.0759	CC	endoplasmic reticulum membrane
GO:0005215	2.35847	905	0.076	MF	transporter activity
GO:0098869	2.05105	784	0.0762	BP	cellular oxidant detoxification
GO:0003674	2.02099	794	0.0763	MF	molecular_function
GO:1903078	1.27832	448	0.0773	BP	positive regulation of protein localization to plasma membrane
GO:0019835	0.94855	299	0.078	BP	cytolysis
GO:0043621	1.72776	619	0.0785	MF	protein self-association
GO:0005515	16.9907	7363	0.0787	MF	protein binding
GO:0006364	0.765005	281	0.0791	BP	rRNA processing
GO:0019900	1.67685	595	0.0799	MF	kinase binding
GO:0005802	5.36657	2113	0.0805	CC	trans-Golgi network
GO:0003707	1.57635	564	0.081	MF	steroid hormone receptor activity
GO:0005666	0.689647	239	0.0812	CC	DNA-directed RNA polymerase III complex
GO:0043401	1.57911	566	0.0813	BP	steroid hormone mediated signaling pathway
GO:0004722	1.73684	607	0.0815	MF	protein serine/threonine phosphatase activity
GO:0000781	0.931557	334	0.0823	CC	chromosome, telomeric region
GO:0005770	3.39161	1345	0.0827	CC	late endosome
GO:0031492	0.502674	169	0.0831	MF	nucleosomal DNA binding
GO:0030433	0.719191	263	0.0834	BP	ubiquitin-dependent ERAD pathway
GO:0051726	1.70977	627	0.0862	BP	regulation of cell cycle
GO:0005793	0.992888	360	0.0866	CC	endoplasmic reticulum-Golgi intermediate compartment
GO:0031647	1.58415	589	0.088	BP	regulation of protein stability
GO:0048662	0.58722	191	0.0891	BP	negative regulation of smooth muscle cell proliferation
GO:0006839	2.79529	1061	0.0895	BP	mitochondrial transport
GO:2001243	1.28088	432	0.0897	BP	negative regulation of intrinsic apoptotic signaling pathway
GO:0006334	1.04231	394	0.0904	BP	nucleosome assembly
GO:0005685	0.297733	104	0.0908	CC	U1 snRNP
GO:0034976	2.57345	1010	0.0914	BP	response to endoplasmic reticulum stress
GO:0019904	3.29906	1322	0.0917	MF	protein domain specific binding
GO:0071222	1.20223	453	0.0925	BP	cellular response to lipopolysaccharide
GO:0005884	2.29824	891	0.0928	CC	actin filament
GO:0005730	11.4251	5166	0.0945	CC	nucleolus
GO:0042645	0.781646	294	0.0945	CC	mitochondrial nucleoid
GO:0043235	1.89968	713	0.0945	CC	receptor complex
GO:0005506	3.88518	1604	0.0945	MF	iron ion binding
GO:0006122	0.242158	84	0.0946	BP	mitochondrial electron transport, ubiquinol to cytochrome c
GO:0032403	2.16232	877	0.0952	MF	protein complex binding
GO:2001244	0.606952	221	0.096	BP	positive regulation of intrinsic apoptotic signaling pathway
GO:0030317	1.18829	455	0.0973	BP	flagellated sperm motility
GO:0030054	15.0311	6643	0.0989	CC	cell junction
GO:0009615	1.08993	406	0.0992	BP	response to virus
GO:0055038	1.49422	549	0.1004	CC	recycling endosome membrane
GO:0000387	0.423276	155	0.1006	BP	spliceosomal snRNP assembly
GO:0010628	2.09305	871	0.1013	BP	positive regulation of gene expression
GO:0032728	0.563825	205	0.1014	BP	positive regulation of interferon-beta production
GO:0090502	1.07852	421	0.1014	BP	RNA phosphodiester bond hydrolysis, endonucleolytic
GO:0061630	3.52591	1447	0.1042	MF	ubiquitin protein ligase activity
GO:0030334	0.422182	155	0.1048	BP	regulation of cell migration
GO:0006629	1.04081	403	0.1061	BP	lipid metabolic process
GO:0045202	3.71373	1551	0.1065	CC	synapse
GO:0008283	4.33224	1805	0.1066	BP	cell proliferation
GO:0045454	2.17279	891	0.1088	BP	cell redox homeostasis
GO:0044212	2.66636	1095	0.1098	MF	transcription regulatory region DNA binding
GO:0001228	0.848495	327	0.1101	MF	transcriptional activator activity, RNA polymerase II transcription regulatory region sequence-specific binding
GO:0046983	3.81639	1560	0.1109	MF	protein dimerization activity
GO:0001056	0.621616	232	0.1125	MF	RNA polymerase III activity
GO:0004672	1.87117	761	0.1128	MF	protein kinase activity
GO:0031490	1.03199	396	0.1128	MF	chromatin DNA binding
GO:0001516	0.98849	371	0.1135	BP	prostaglandin biosynthetic process
GO:0007283	3.75693	1609	0.1136	BP	spermatogenesis
GO:0016525	1.98211	807	0.1138	BP	negative regulation of angiogenesis
GO:0033017	1.6585	611	0.1139	CC	sarcoplasmic reticulum membrane
GO:0030308	1.54476	619	0.1143	BP	negative regulation of cell growth
GO:0046961	0.987501	389	0.1153	MF	proton-transporting ATPase activity, rotational mechanism
GO:0042593	1.4074	563	0.1159	BP	glucose homeostasis
GO:0032436	1.09381	434	0.1164	BP	positive regulation of proteasomal ubiquitin-dependent protein catabolic process
GO:0043005	7.51817	3218	0.1178	CC	neuron projection
GO:0015030	0.892639	354	0.1186	CC	Cajal body
GO:0055085	3.31847	1360	0.1203	BP	transmembrane transport
GO:0048511	1.23872	487	0.1211	BP	rhythmic process
GO:0030036	2.08021	858	0.1221	BP	actin cytoskeleton organization
GO:0005737	97.896	47564	0.1222	CC	cytoplasm
GO:1902476	6.45764	2734	0.1223	BP	chloride transmembrane transport
GO:0000785	0.905726	365	0.1228	CC	chromatin
GO:0005813	7.17461	3237	0.1247	CC	centrosome
GO:0072593	1.02157	388	0.1249	BP	reactive oxygen species metabolic process
GO:0006935	1.74352	708	0.1255	BP	chemotaxis
GO:0005750	0.272166	100	0.1269	CC	mitochondrial respiratory chain complex III
GO:0000151	2.07079	863	0.1274	CC	ubiquitin ligase complex
GO:0051881	1.16252	440	0.1282	BP	regulation of mitochondrial membrane potential
GO:1990830	1.38167	557	0.1284	BP	cellular response to leukemia inhibitory factor
GO:0006413	1.08819	446	0.1295	BP	translational initiation
GO:0050821	3.3729	1458	0.1295	BP	protein stabilization
GO:0016328	1.45505	586	0.1302	CC	lateral plasma membrane
GO:0005682	0.417591	157	0.1314	CC	U5 snRNP
GO:0007266	0.890894	350	0.1316	BP	Rho protein signal transduction
GO:0008584	1.0238	419	0.135	BP	male gonad development
GO:0031090	1.52998	642	0.1355	CC	organelle membrane
GO:0007338	1.49991	628	0.1363	BP	single fertilization
GO:0030133	1.26843	516	0.137	CC	transport vesicle
GO:0006464	1.08137	430	0.1372	BP	cellular protein modification process
GO:0042787	1.24262	516	0.1372	BP	protein ubiquitination involved in ubiquitin-dependent protein catabolic process
GO:0016363	1.63556	688	0.1383	CC	nuclear matrix
GO:0006891	1.09877	447	0.1389	BP	intra-Golgi vesicle-mediated transport
GO:0015485	0.542532	214	0.1392	MF	cholesterol binding
GO:0030529	1.35423	574	0.1419	CC	intracellular ribonucleoprotein complex
GO:0008344	1.12025	443	0.143	BP	adult locomotory behavior
GO:0051607	2.02366	884	0.143	BP	defense response to virus
GO:0008217	1.97063	833	0.1431	BP	regulation of blood pressure
GO:0000776	1.19244	499	0.1431	CC	kinetochore
GO:0016604	1.98613	862	0.1432	CC	nuclear body
GO:0045599	0.421742	166	0.1446	BP	negative regulation of fat cell differentiation
GO:0006906	2.99383	1245	0.1451	BP	vesicle fusion
GO:0000139	10.8197	5006	0.1461	CC	Golgi membrane
GO:0031625	7.11307	3137	0.1464	MF	ubiquitin protein ligase binding
GO:0070373	0.806689	337	0.1472	BP	negative regulation of ERK1 and ERK2 cascade
GO:0032869	1.28745	527	0.1475	BP	cellular response to insulin stimulus
GO:0001540	1.03195	420	0.1476	MF	amyloid-beta binding
GO:0008286	1.25799	526	0.148	BP	insulin receptor signaling pathway
GO:0098655	0.343694	136	0.1484	BP	cation transmembrane transport
GO:0006355	16.6442	7756	0.1502	BP	regulation of transcription, DNA-templated
GO:0008203	0.643133	264	0.1516	BP	cholesterol metabolic process
GO:0022624	0.441463	179	0.1525	CC	proteasome accessory complex
GO:0042752	1.18787	484	0.1528	BP	regulation of circadian rhythm
GO:0008017	4.19068	1875	0.1528	MF	microtubule binding
GO:0004721	0.842263	328	0.1541	MF	phosphoprotein phosphatase activity
GO:0042273	0.481498	194	0.1547	BP	ribosomal large subunit biogenesis
GO:0004386	1.32907	558	0.1555	MF	helicase activity
GO:0097190	1.23553	518	0.1558	BP	apoptotic signaling pathway
GO:0006974	4.06987	1852	0.1573	BP	cellular response to DNA damage stimulus
GO:0005834	2.96335	1257	0.1576	CC	heterotrimeric G-protein complex
GO:0032092	1.2008	496	0.1579	BP	positive regulation of protein binding
GO:0003730	0.46782	191	0.1586	MF	mRNA 3'-UTR binding
GO:0003924	7.82905	3576	0.1592	MF	GTPase activity
GO:0008270	17.4013	8189	0.16	MF	zinc ion binding
GO:0003727	0.477285	196	0.1606	MF	single-stranded RNA binding
GO:0051865	2.24481	961	0.1621	BP	protein autoubiquitination
GO:0000082	1.21374	502	0.1623	BP	G1/S transition of mitotic cell cycle
GO:0003743	1.15542	500	0.1637	MF	translation initiation factor activity
GO:0022625	0.779307	340	0.1659	CC	cytosolic large ribosomal subunit
GO:0030819	0.736557	303	0.168	BP	positive regulation of cAMP biosynthetic process
GO:0006886	6.14502	2815	0.1689	BP	intracellular protein transport
GO:0005635	1.89463	833	0.1695	CC	nuclear envelope
GO:0032391	0.8454	349	0.1707	CC	photoreceptor connecting cilium
GO:0043234	4.66521	2157	0.1709	CC	protein complex
GO:0007507	2.56066	1128	0.1712	BP	heart development
GO:0016055	3.47768	1554	0.1719	BP	Wnt signaling pathway
GO:0040008	1.39357	588	0.1723	BP	regulation of growth
GO:0003676	3.63504	1626	0.173	MF	nucleic acid binding
GO:0043407	0.216959	89	0.1761	BP	negative regulation of MAP kinase activity
GO:0003723	17.0435	8183	0.177	MF	RNA binding
GO:0032259	1.06848	466	0.1775	BP	methylation
GO:0019905	2.72554	1181	0.1778	MF	syntaxin binding
GO:0097381	0.873175	370	0.1782	CC	photoreceptor disc membrane
GO:0035335	1.44361	619	0.1783	BP	peptidyl-tyrosine dephosphorylation
GO:0030855	1.15418	501	0.1819	BP	epithelial cell differentiation
GO:0015630	1.1685	505	0.1821	CC	microtubule cytoskeleton
GO:0000278	1.63179	713	0.1829	BP	mitotic cell cycle
GO:0005903	3.21772	1420	0.1838	CC	brush border
GO:0015992	0.756048	323	0.185	BP	proton transport
GO:0071902	0.995911	417	0.1853	BP	positive regulation of protein serine/threonine kinase activity
GO:0031663	0.724289	312	0.186	BP	lipopolysaccharide-mediated signaling pathway
GO:0042149	0.717938	305	0.186	BP	cellular response to glucose starvation
GO:0031307	0.526177	221	0.1881	CC	integral component of mitochondrial outer membrane
GO:0030674	0.504552	214	0.1892	MF	protein binding, bridging
GO:0003677	13.6667	6550	0.1897	MF	DNA binding
GO:0007420	1.36021	601	0.1898	BP	brain development
GO:0048025	0.233163	98	0.19	BP	negative regulation of mRNA splicing, via spliceosome
GO:0005771	0.303185	128	0.1906	CC	multivesicular body
GO:0045087	6.36598	3004	0.1908	BP	innate immune response
GO:0019843	0.876507	382	0.1908	MF	rRNA binding
GO:0005615	19.4285	9386	0.1909	CC	extracellular space
GO:0016579	1.49773	669	0.1913	BP	protein deubiquitination
GO:0006357	6.82064	3183	0.1922	BP	regulation of transcription from RNA polymerase II promoter
GO:0044297	1.14015	512	0.1972	CC	cell body
GO:0046854	0.968042	425	0.1983	BP	phosphatidylinositol phosphorylation
GO:0042277	0.865819	373	0.199	MF	peptide binding
GO:0010862	0.770872	337	0.1999	BP	positive regulation of pathway-restricted SMAD protein phosphorylation
GO:0004843	1.76595	800	0.1999	MF	thiol-dependent ubiquitin-specific protease activity
GO:0050832	0.370871	159	0.2004	BP	defense response to fungus
GO:0034314	0.369168	157	0.2008	BP	Arp2/3 complex-mediated actin nucleation
GO:0007339	0.455737	196	0.2011	BP	binding of sperm to zona pellucida
GO:0001541	0.264091	111	0.2013	BP	ovarian follicle development
GO:0020037	3.37005	1556	0.2027	MF	heme binding
GO:0008144	1.03129	454	0.2032	MF	drug binding
GO:0005667	2.25856	1030	0.2041	CC	transcription factor complex
GO:0003779	6.5202	3047	0.2042	MF	actin binding
GO:0006915	10.2043	4874	0.2047	BP	apoptotic process
GO:0032091	0.669624	290	0.2059	BP	negative regulation of protein binding
GO:0006606	1.4339	632	0.2063	BP	protein import into nucleus
GO:0031902	2.27177	1047	0.2067	CC	late endosome membrane
GO:0003729	3.27505	1516	0.2072	MF	mRNA binding
GO:0002286	0.378855	163	0.2084	BP	T cell activation involved in immune response
GO:0036459	1.33901	602	0.2086	MF	thiol-dependent ubiquitinyl hydrolase activity
GO:0002020	1.93619	892	0.2099	MF	protease binding
GO:0004725	1.4587	653	0.2114	MF	protein tyrosine phosphatase activity
GO:0032755	0.390393	174	0.2122	BP	positive regulation of interleukin-6 production
GO:0071456	0.501473	222	0.2125	BP	cellular response to hypoxia
GO:0051087	1.15553	520	0.2127	MF	chaperone binding
GO:0001764	2.7766	1270	0.2144	BP	neuron migration
GO:0007229	1.80021	816	0.2149	BP	integrin-mediated signaling pathway
GO:0030904	0.797784	357	0.2161	CC	retromer complex
GO:0006487	1.0879	485	0.2182	BP	protein N-linked glycosylation
GO:0001501	1.41992	636	0.2184	BP	skeletal system development
GO:0042802	14.9448	7218	0.2188	MF	identical protein binding
GO:0016485	1.38187	620	0.219	BP	protein processing
GO:0005681	1.99911	926	0.2203	CC	spliceosomal complex
GO:0016887	2.56138	1178	0.2203	MF	ATPase activity
GO:0019221	1.68927	776	0.2215	BP	cytokine-mediated signaling pathway
GO:0048471	13.6413	6607	0.2222	CC	perinuclear region of cytoplasm
GO:0008092	0.960569	434	0.2223	MF	cytoskeletal protein binding
GO:0004674	5.33343	2521	0.2224	MF	protein serine/threonine kinase activity
GO:0008033	0.368656	162	0.2236	BP	tRNA processing
GO:0000977	1.9052	879	0.2261	MF	RNA polymerase II regulatory region sequence-specific DNA binding
GO:0006506	0.316674	139	0.2265	BP	GPI anchor biosynthetic process
GO:0008168	0.528471	236	0.2266	MF	methyltransferase activity
GO:0005783	17.122	8302	0.2282	CC	endoplasmic reticulum
GO:0004175	0.880729	398	0.229	MF	endopeptidase activity
GO:0035690	1.49607	676	0.2299	BP	cellular response to drug
GO:0043565	3.45932	1618	0.2302	MF	sequence-specific DNA binding
GO:0031012	3.1266	1486	0.2335	CC	extracellular matrix
GO:0007409	0.528083	240	0.2338	BP	axonogenesis
GO:0006338	0.628171	288	0.2359	BP	chromatin remodeling
GO:0035861	0.747569	340	0.2366	CC	site of double-strand break
GO:0045171	0.745767	340	0.2381	CC	intercellular bridge
GO:0016592	0.95123	439	0.2392	CC	mediator complex
GO:0000784	1.00047	463	0.24	CC	nuclear chromosome, telomeric region
GO:0031514	1.05761	491	0.2407	CC	motile cilium
GO:0071560	0.898638	410	0.2435	BP	cellular response to transforming growth factor beta stimulus
GO:0003700	5.70477	2755	0.2435	MF	DNA binding transcription factor activity
GO:0004519	0.20239	91	0.2466	MF	endonuclease activity
GO:0004364	0.834071	384	0.2467	MF	glutathione transferase activity
GO:0055114	21.0397	10380	0.2479	BP	oxidation-reduction process
GO:0007601	3.35964	1610	0.2484	BP	visual perception
GO:0006470	2.85983	1347	0.2485	BP	protein dephosphorylation
GO:0000209	1.35232	633	0.2497	BP	protein polyubiquitination
GO:0019827	0.803513	372	0.2498	BP	stem cell population maintenance
GO:1901741	0.698746	322	0.2502	BP	positive regulation of myoblast fusion
GO:0045600	1.14645	532	0.2505	BP	positive regulation of fat cell differentiation
GO:0022627	0.616453	287	0.2518	CC	cytosolic small ribosomal subunit
GO:0042622	0.57429	265	0.2529	CC	photoreceptor outer segment membrane
GO:0030332	0.700618	326	0.2531	MF	cyclin binding
GO:0060070	0.736938	343	0.2543	BP	canonical Wnt signaling pathway
GO:0006959	0.839943	388	0.2546	BP	humoral immune response
GO:0098609	1.12026	529	0.2556	BP	cell-cell adhesion
GO:0034707	3.66793	1760	0.2591	CC	chloride channel complex
GO:0001078	0.888172	419	0.2593	MF	transcriptional repressor activity, RNA polymerase II core promoter proximal region sequence-specific binding
GO:0007186	6.91655	3362	0.2595	BP	G-protein coupled receptor signaling pathway
GO:0014068	1.5545	730	0.2611	BP	positive regulation of phosphatidylinositol 3-kinase signaling
GO:0003735	3.34076	1631	0.2618	MF	structural constituent of ribosome
GO:0000166	3.98426	1916	0.262	MF	nucleotide binding
GO:0048240	1.17344	548	0.2629	BP	sperm capacitation
GO:0005689	0.291207	135	0.263	CC	U12-type spliceosomal complex
GO:0098793	1.74466	826	0.2652	CC	presynapse
GO:0031072	0.321187	149	0.2662	MF	heat shock protein binding
GO:0002244	0.620922	290	0.2697	BP	hematopoietic progenitor cell differentiation
GO:0005654	18.2945	9093	0.2702	CC	nucleoplasm
GO:0006486	3.10861	1488	0.2719	BP	protein glycosylation
GO:0030307	1.0749	511	0.2729	BP	positive regulation of cell growth
GO:0045931	0.941025	447	0.2729	BP	positive regulation of mitotic cell cycle
GO:1902600	0.502347	236	0.2732	BP	hydrogen ion transmembrane transport
GO:0046982	8.08899	3956	0.2753	MF	protein heterodimerization activity
GO:0005905	1.01564	483	0.2756	CC	clathrin-coated pit
GO:0005578	8.67282	4259	0.2758	CC	proteinaceous extracellular matrix
GO:0051453	1.45145	690	0.2759	BP	regulation of intracellular pH
GO:0042393	2.78046	1332	0.2767	MF	histone binding
GO:0030374	1.80683	856	0.2784	MF	ligand-dependent nuclear receptor transcription coactivator activity
GO:0036064	1.81467	874	0.279	CC	ciliary basal body
GO:0071011	0.466953	220	0.2793	CC	precatalytic spliceosome
GO:0009749	0.571813	271	0.2798	BP	response to glucose
GO:0030165	1.58621	758	0.2808	MF	PDZ domain binding
GO:0051209	2.44018	1184	0.2816	BP	release of sequestered calcium ion into cytosol
GO:0090200	0.444874	212	0.283	BP	positive regulation of release of cytochrome c from mitochondria
GO:0005975	2.50658	1216	0.2839	BP	carbohydrate metabolic process
GO:0030150	0.336593	161	0.2844	BP	protein import into mitochondrial matrix
GO:0090090	1.00392	482	0.2844	BP	negative regulation of canonical Wnt signaling pathway
GO:0047485	1.15012	555	0.2848	MF	protein N-terminus binding
GO:0019898	1.18162	564	0.2875	CC	extrinsic component of membrane
GO:0005874	6.34439	3129	0.2886	CC	microtubule
GO:0051480	1.06751	515	0.2902	BP	regulation of cytosolic calcium ion concentration
GO:0005254	2.98626	1462	0.2915	MF	chloride channel activity
GO:0070536	0.645906	311	0.2918	BP	protein K63-linked deubiquitination
GO:0005791	2.06991	1007	0.2928	CC	rough endoplasmic reticulum
GO:0016021	73.8262	37287	0.2953	CC	integral component of membrane
GO:0005385	1.50816	740	0.2961	MF	zinc ion transmembrane transporter activity
GO:0006633	1.68601	826	0.2975	BP	fatty acid biosynthetic process
GO:0045669	0.682849	331	0.2985	BP	positive regulation of osteoblast differentiation
GO:0006310	0.431285	207	0.2994	BP	DNA recombination
GO:0008380	4.10838	2035	0.3012	BP	RNA splicing
GO:0003774	1.59076	785	0.3027	MF	motor activity
GO:0016791	0.530769	257	0.303	MF	phosphatase activity
GO:0006417	0.761056	370	0.3034	BP	regulation of translation
GO:0010468	1.85305	913	0.3041	BP	regulation of gene expression
GO:0006270	0.610873	297	0.3056	BP	DNA replication initiation
GO:0008022	1.6541	812	0.3064	MF	protein C-terminus binding
GO:0006120	0.227169	109	0.3065	BP	mitochondrial electron transport, NADH to ubiquinone
GO:0006810	2.94566	1456	0.308	BP	transport
GO:0045732	0.489882	240	0.3106	BP	positive regulation of protein catabolic process
GO:0031214	0.899797	442	0.311	BP	biomineral tissue development
GO:0046034	1.47965	725	0.3115	BP	ATP metabolic process
GO:0043524	2.365	1158	0.3119	BP	negative regulation of neuron apoptotic process
GO:0030182	0.528446	260	0.3133	BP	neuron differentiation
GO:0017137	2.32439	1152	0.315	MF	Rab GTPase binding
GO:0005881	0.439682	216	0.317	CC	cytoplasmic microtubule
GO:0006919	1.13277	560	0.3177	BP	activation of cysteine-type endopeptidase activity involved in apoptotic process
GO:0005762	1.30575	645	0.3193	CC	mitochondrial large ribosomal subunit
GO:0008285	4.12445	2055	0.3198	BP	negative regulation of cell proliferation
GO:0016787	1.4813	733	0.3216	MF	hydrolase activity
GO:0055037	3.53109	1756	0.3221	CC	recycling endosome
GO:0051301	6.4904	3239	0.3224	BP	cell division
GO:0006006	0.810965	402	0.3229	BP	glucose metabolic process
GO:0030141	1.73166	859	0.3242	CC	secretory granule
GO:0005876	0.657189	325	0.325	CC	spindle microtubule
GO:0001503	1.4882	747	0.3254	BP	ossification
GO:0003697	0.955966	474	0.3265	MF	single-stranded DNA binding
GO:0006914	1.69134	837	0.3268	BP	autophagy
GO:0042383	4.3378	2171	0.3278	CC	sarcolemma
GO:0019915	0.442695	218	0.3289	BP	lipid storage
GO:0007030	1.63678	816	0.329	BP	Golgi organization
GO:0006979	1.43751	717	0.3303	BP	response to oxidative stress
GO:0043525	0.33958	169	0.3334	BP	positive regulation of neuron apoptotic process
GO:0071013	1.13205	564	0.3339	CC	catalytic step 2 spliceosome
GO:0043065	4.23853	2160	0.3357	BP	positive regulation of apoptotic process
GO:0048146	0.585554	291	0.3367	BP	positive regulation of fibroblast proliferation
GO:0030145	1.03553	518	0.3404	MF	manganese ion binding
GO:0000978	2.62557	1314	0.3413	MF	RNA polymerase II core promoter proximal region sequence-specific DNA binding
GO:0007399	5.79794	2919	0.3418	BP	nervous system development
GO:0045121	3.225	1624	0.3418	CC	membrane raft
GO:0006936	0.899267	458	0.3428	BP	muscle contraction
GO:0035264	0.532321	269	0.3428	BP	multicellular organism growth
GO:0071407	0.438642	222	0.344	BP	cellular response to organic cyclic compound
GO:0008094	0.718955	362	0.345	MF	DNA-dependent ATPase activity
GO:0006694	0.581856	292	0.3456	BP	steroid biosynthetic process
GO:0031901	4.78251	2420	0.3459	CC	early endosome membrane
GO:0051260	5.7968	2968	0.3471	BP	protein homooligomerization
GO:0005801	0.923207	467	0.3475	CC	cis-Golgi network
GO:0008180	0.837527	429	0.3486	CC	COP9 signalosome
GO:0005543	1.39099	705	0.3488	MF	phospholipid binding
GO:0005852	0.44016	222	0.3496	CC	eukaryotic translation initiation factor 3 complex
GO:0006986	0.778907	393	0.3507	BP	response to unfolded protein
GO:0005814	1.65816	839	0.352	CC	centriole
GO:0000165	2.43438	1237	0.3537	BP	MAPK cascade
GO:0005525	10.0693	5107	0.3576	MF	GTP binding
GO:0001047	0.429224	217	0.3595	MF	core promoter binding
GO:0070534	0.587921	302	0.3606	BP	protein K63-linked ubiquitination
GO:0030199	1.32856	677	0.3614	BP	collagen fibril organization
GO:0006897	4.42955	2247	0.3631	BP	endocytosis
GO:0003705	0.910701	473	0.3632	MF	transcription factor activity, RNA polymerase II distal enhancer sequence-specific binding
GO:0006953	0.598001	305	0.3657	BP	acute-phase response
GO:0030176	3.29601	1681	0.3667	CC	integral component of endoplasmic reticulum membrane
GO:0009611	0.831209	426	0.3673	BP	response to wounding
GO:0050896	1.44507	731	0.3675	BP	response to stimulus
GO:0000045	1.07519	557	0.3678	BP	autophagosome assembly
GO:0046872	46.0255	23564	0.3679	MF	metal ion binding
GO:0003713	3.4264	1763	0.3693	MF	transcription coactivator activity
GO:0007275	5.22462	2658	0.3706	BP	multicellular organism development
GO:0004222	2.00268	1027	0.3756	MF	metalloendopeptidase activity
GO:0060271	3.79735	1947	0.377	BP	cilium assembly
GO:0031175	2.17132	1115	0.3772	BP	neuron projection development
GO:0007605	4.2615	2238	0.3778	BP	sensory perception of sound
GO:0042493	1.23357	637	0.378	BP	response to drug
GO:0006749	0.565439	291	0.381	BP	glutathione metabolic process
GO:0005925	6.33353	3249	0.3814	CC	focal adhesion
GO:0003690	0.762184	395	0.3817	MF	double-stranded DNA binding
GO:0007080	0.268434	140	0.3819	BP	mitotic metaphase plate congression
GO:0030426	1.43241	742	0.3834	CC	growth cone
GO:0032922	0.628251	328	0.3838	BP	circadian regulation of gene expression
GO:0043025	4.61386	2371	0.3851	CC	neuronal cell body
GO:0043231	2.3973	1250	0.3859	CC	intracellular membrane-bounded organelle
GO:0000932	1.32694	682	0.3864	CC	P-body
GO:0005741	2.6337	1362	0.3874	CC	mitochondrial outer membrane
GO:0043966	1.51583	797	0.39	BP	histone H3 acetylation
GO:0005212	0.505243	266	0.3934	MF	structural constituent of eye lens
GO:0005902	0.93127	486	0.394	CC	microvillus
GO:0046777	2.1595	1113	0.3945	BP	protein autophosphorylation
GO:0007264	1.75317	913	0.3969	BP	small GTPase mediated signal transduction
GO:0060170	0.991288	527	0.3972	CC	ciliary membrane
GO:0007411	1.52464	802	0.3977	BP	axon guidance
GO:0016998	0.191644	104	0.3979	BP	cell wall macromolecule catabolic process
GO:0003796	0.191644	104	0.3979	MF	lysozyme activity
GO:0007602	0.304738	163	0.3998	BP	phototransduction
GO:0051321	0.676093	353	0.4001	BP	meiotic cell cycle
GO:0000381	1.78719	949	0.4012	BP	regulation of alternative mRNA splicing, via spliceosome
GO:0021762	0.554789	295	0.4015	BP	substantia nigra development
GO:0006094	0.750628	397	0.4016	BP	gluconeogenesis
GO:0030016	0.550066	291	0.4035	CC	myofibril
GO:0042572	0.39691	211	0.4053	BP	retinol metabolic process
GO:0030218	0.533822	284	0.4088	BP	erythrocyte differentiation
GO:0043123	2.46344	1291	0.4104	BP	positive regulation of I-kappaB kinase/NF-kappaB signaling
GO:0015991	0.89724	468	0.4111	BP	ATP hydrolysis coupled proton transport
GO:0090314	0.650885	348	0.4114	BP	positive regulation of protein targeting to membrane
GO:0042730	0.764281	405	0.4141	BP	fibrinolysis
GO:0010008	2.05374	1071	0.4147	CC	endosome membrane
GO:0005622	10.209	5277	0.4158	CC	intracellular
GO:0030168	0.75746	411	0.4164	BP	platelet activation
GO:0005882	0.804389	429	0.4165	CC	intermediate filament
GO:0042552	0.480213	260	0.417	BP	myelination
GO:0007517	0.619065	331	0.418	BP	muscle organ development
GO:0004197	1.34683	707	0.4191	MF	cysteine-type endopeptidase activity
GO:0043066	6.62849	3437	0.4206	BP	negative regulation of apoptotic process
GO:0042742	1.38901	743	0.4211	BP	defense response to bacterium
GO:0051289	1.79195	939	0.4224	BP	protein homotetramerization
GO:0005680	0.321543	172	0.4245	CC	anaphase-promoting complex
GO:0001669	1.21693	647	0.4251	CC	acrosomal vesicle
GO:0070588	3.56507	1887	0.4254	BP	calcium ion transmembrane transport
GO:0007098	0.592397	325	0.4257	BP	centrosome cycle
GO:0008630	0.819719	459	0.4262	BP	intrinsic apoptotic signaling pathway in response to DNA damage
GO:0043130	0.945145	502	0.4263	MF	ubiquitin binding
GO:0009968	2.52495	1356	0.427	BP	negative regulation of signal transduction
GO:0019003	1.73238	922	0.4271	MF	GDP binding
GO:0007005	0.825278	444	0.4279	BP	mitochondrion organization
GO:0018108	1.16368	627	0.4286	BP	peptidyl-tyrosine phosphorylation
GO:0006954	4.61659	2409	0.4293	BP	inflammatory response
GO:0019005	0.938518	499	0.4296	CC	SCF ubiquitin ligase complex
GO:0005516	11.9615	6294	0.4309	MF	calmodulin binding
GO:0010629	1.46177	773	0.4312	BP	negative regulation of gene expression
GO:0050829	0.810986	436	0.4337	BP	defense response to Gram-negative bacterium
GO:0033116	0.544699	295	0.4341	CC	endoplasmic reticulum-Golgi intermediate compartment membrane
GO:0000413	0.845399	452	0.436	BP	protein peptidyl-prolyl isomerization
GO:0045070	0.419323	228	0.4411	BP	positive regulation of viral genome replication
GO:0005765	6.19831	3242	0.4416	CC	lysosomal membrane
GO:0006469	0.95581	509	0.4438	BP	negative regulation of protein kinase activity
GO:0005694	1.57906	837	0.4444	CC	chromosome
GO:0003755	0.867862	466	0.4447	MF	peptidyl-prolyl cis-trans isomerase activity
GO:0030670	0.490215	272	0.4488	CC	phagocytic vesicle membrane
GO:0030018	2.76124	1465	0.449	CC	Z disc
GO:0004867	1.42723	770	0.4503	MF	serine-type endopeptidase inhibitor activity
GO:0008134	2.51763	1338	0.4508	MF	transcription factor binding
GO:0071949	0.803442	435	0.4523	MF	FAD binding
GO:0007049	5.78076	3032	0.4542	BP	cell cycle
GO:0006631	0.99231	541	0.4548	BP	fatty acid metabolic process
GO:0070301	0.339825	189	0.4548	BP	cellular response to hydrogen peroxide
GO:0034220	0.565133	310	0.4554	BP	ion transmembrane transport
GO:0019903	1.4007	774	0.4569	MF	protein phosphatase binding
GO:0018279	1.4998	822	0.4578	BP	protein N-linked glycosylation via asparagine
GO:0006412	2.14118	1129	0.4614	BP	translation
GO:0005102	2.95088	1559	0.4629	MF	receptor binding
GO:0001105	0.473761	267	0.4648	MF	RNA polymerase II transcription coactivator activity
GO:0051539	2.78753	1555	0.4649	MF	4 iron, 4 sulfur cluster binding
GO:0005576	14.1139	7387	0.4653	CC	extracellular region
GO:0001934	1.21346	659	0.4685	BP	positive regulation of protein phosphorylation
GO:0034719	0.170334	96	0.4694	CC	SMN-Sm protein complex
GO:0001750	0.603644	329	0.4701	CC	photoreceptor outer segment
GO:0051028	0.670673	367	0.4703	BP	mRNA transport
GO:0030424	7.69404	4103	0.4715	CC	axon
GO:0001701	1.92566	1043	0.4756	BP	in utero embryonic development
GO:0004860	0.853442	465	0.476	MF	protein kinase inhibitor activity
GO:0008104	0.770034	434	0.4765	BP	protein localization
GO:0007224	0.890877	501	0.4783	BP	smoothened signaling pathway
GO:0006816	3.27371	1779	0.4788	BP	calcium ion transport
GO:0004869	0.819528	467	0.4789	MF	cysteine-type endopeptidase inhibitor activity
GO:0004872	2.1246	1158	0.4792	MF	receptor activity
GO:0005764	5.89139	3150	0.4802	CC	lysosome
GO:0030175	1.25254	696	0.4834	CC	filopodium
GO:0030890	0.494998	286	0.484	BP	positive regulation of B cell proliferation
GO:0008009	0.180199	105	0.4851	MF	chemokine activity
GO:0035556	8.9308	4788	0.4855	BP	intracellular signal transduction
GO:0032040	0.330976	186	0.4879	CC	small-subunit processome
GO:0007179	0.968224	531	0.4883	BP	transforming growth factor beta receptor signaling pathway
GO:0004871	7.18995	3894	0.4894	MF	signal transducer activity
GO:0016311	2.04648	1113	0.4895	BP	dephosphorylation
GO:0002181	0.281199	156	0.4897	BP	cytoplasmic translation
GO:0001104	0.637848	358	0.4905	MF	RNA polymerase II transcription cofactor activity
GO:0007267	0.848679	466	0.492	BP	cell-cell signaling
GO:0005085	1.32093	741	0.4928	MF	guanyl-nucleotide exchange factor activity
GO:0005249	5.25991	2929	0.4942	MF	voltage-gated potassium channel activity
GO:0001726	1.71527	951	0.4962	CC	ruffle
GO:0006397	4.43343	2398	0.497	BP	mRNA processing
GO:0009306	0.491717	277	0.4977	BP	protein secretion
GO:0000421	0.514458	294	0.4985	CC	autophagosome membrane
GO:0032880	0.854511	483	0.4986	BP	regulation of protein localization
GO:0007417	1.88561	1058	0.5012	BP	central nervous system development
GO:0000502	0.402618	228	0.502	CC	proteasome complex
GO:0051537	0.893504	500	0.5025	MF	2 iron, 2 sulfur cluster binding
GO:0031410	5.26462	2859	0.506	CC	cytoplasmic vesicle
GO:0009986	7.02528	3754	0.5061	CC	cell surface
GO:0005819	2.09457	1142	0.5083	CC	spindle
GO:0014069	4.31725	2381	0.5084	CC	postsynaptic density
GO:0097718	0.830453	470	0.5091	MF	disordered domain specific binding
GO:0065009	6.25049	3498	0.5131	BP	regulation of molecular function
GO:0042147	0.72086	408	0.5136	BP	retrograde transport, endosome to Golgi
GO:0019774	0.322346	186	0.5136	CC	proteasome core complex, beta-subunit complex
GO:0007628	2.52128	1491	0.5174	BP	adult walking behavior
GO:0006096	0.507598	287	0.5178	BP	glycolytic process
GO:0006302	1.63224	931	0.5193	BP	double-strand break repair
GO:0030659	4.17915	2314	0.5195	CC	cytoplasmic vesicle membrane
GO:0010977	0.373017	222	0.5267	BP	negative regulation of neuron projection development
GO:0005929	2.19813	1195	0.5277	CC	cilium
GO:0016323	3.98021	2197	0.5285	CC	basolateral plasma membrane
GO:0005575	1.32861	748	0.5289	CC	cellular_component
GO:0006281	3.27493	1777	0.5314	BP	DNA repair
GO:0051091	2.8094	1564	0.5324	BP	positive regulation of DNA binding transcription factor activity
GO:0043197	0.907171	524	0.5329	CC	dendritic spine
GO:0070328	0.362719	220	0.5361	BP	triglyceride homeostasis
GO:0009897	3.5801	2058	0.5371	CC	external side of plasma membrane
GO:0000422	0.737003	442	0.5383	BP	autophagy of mitochondrion
GO:0016569	2.36197	1344	0.5393	BP	covalent chromatin modification
GO:0008150	1.03478	586	0.54	BP	biological_process
GO:0006635	0.56373	326	0.5411	BP	fatty acid beta-oxidation
GO:0031683	0.738515	455	0.5412	MF	G-protein beta/gamma-subunit complex binding
GO:0050729	0.748007	440	0.5415	BP	positive regulation of inflammatory response
GO:0005811	1.0257	585	0.5417	CC	lipid droplet
GO:0032781	0.40178	236	0.5419	BP	positive regulation of ATPase activity
GO:0005768	6.53565	3577	0.5512	CC	endosome
GO:0004298	0.473713	272	0.5548	MF	threonine-type endopeptidase activity
GO:0007519	0.733096	452	0.5557	BP	skeletal muscle tissue development
GO:0010494	0.541749	314	0.5588	CC	cytoplasmic stress granule
GO:0051092	2.23717	1261	0.5613	BP	positive regulation of NF-kappaB transcription factor activity
GO:0043154	0.831664	490	0.5617	BP	negative regulation of cysteine-type endopeptidase activity involved in apoptotic process
GO:0007155	12.9582	7115	0.5652	BP	cell adhesion
GO:0000287	4.27001	2368	0.5653	MF	magnesium ion binding
GO:0010506	0.659773	394	0.5659	BP	regulation of autophagy
GO:0060079	1.61159	956	0.5667	BP	excitatory postsynaptic potential
GO:0035091	3.15218	1844	0.5685	MF	phosphatidylinositol binding
GO:0006874	2.37761	1389	0.5697	BP	cellular calcium ion homeostasis
GO:0006508	7.62738	4159	0.5699	BP	proteolysis
GO:0006366	3.06712	1681	0.5703	BP	transcription from RNA polymerase II promoter
GO:0043027	0.694528	422	0.571	MF	cysteine-type endopeptidase inhibitor activity involved in apoptotic process
GO:0031297	0.727956	440	0.5715	BP	replication fork processing
GO:0050660	1.90309	1082	0.5719	MF	flavin adenine dinucleotide binding
GO:0001822	0.729544	426	0.572	BP	kidney development
GO:0060048	0.433132	286	0.5752	BP	cardiac muscle contraction
GO:0030488	0.582599	347	0.5757	BP	tRNA methylation
GO:0031982	2.21651	1310	0.578	CC	vesicle
GO:0005794	15.6635	8420	0.5788	CC	Golgi apparatus
GO:0048812	0.766931	456	0.5793	BP	neuron projection morphogenesis
GO:0005643	0.699876	414	0.5796	CC	nuclear pore
GO:0007188	0.933982	572	0.58	BP	adenylate cyclase-modulating G-protein coupled receptor signaling pathway
GO:0006887	2.08071	1204	0.5808	BP	exocytosis
GO:0044325	1.466	856	0.5821	MF	ion channel binding
GO:0009055	1.52504	875	0.5826	MF	electron transfer activity
GO:0034599	1.73638	1007	0.5827	BP	cellular response to oxidative stress
GO:0000979	0.465247	279	0.5836	MF	RNA polymerase II core promoter sequence-specific DNA binding
GO:0032587	0.890953	522	0.584	CC	ruffle membrane
GO:0001570	0.30664	191	0.5871	BP	vasculogenesis
GO:0071320	1.04999	635	0.5874	BP	cellular response to cAMP
GO:0006182	0.606483	381	0.5896	BP	cGMP biosynthetic process
GO:0046718	0.630312	386	0.5915	BP	viral entry into host cell
GO:0007160	0.614762	368	0.5923	BP	cell-matrix adhesion
GO:0043433	0.634005	409	0.5935	BP	negative regulation of DNA binding transcription factor activity
GO:0022900	1.32312	777	0.5943	BP	electron transport chain
GO:0051603	0.896246	518	0.5965	BP	proteolysis involved in cellular protein catabolic process
GO:0060395	0.856143	502	0.5983	BP	SMAD protein signal transduction
GO:0005778	0.321414	192	0.5994	CC	peroxisomal membrane
GO:0042531	0.436921	280	0.5996	BP	positive regulation of tyrosine phosphorylation of STAT protein
GO:0016477	1.91259	1088	0.6017	BP	cell migration
GO:0005763	1.50336	872	0.6024	CC	mitochondrial small ribosomal subunit
GO:0055072	0.438667	269	0.6028	BP	iron ion homeostasis
GO:0000981	2.73173	1555	0.6063	MF	RNA polymerase II transcription factor activity, sequence-specific DNA binding
GO:0030544	0.843519	514	0.6101	MF	Hsp70 protein binding
GO:0001077	1.45475	845	0.6149	MF	transcriptional activator activity, RNA polymerase II core promoter proximal region sequence-specific binding
GO:0042632	0.723335	435	0.616	BP	cholesterol homeostasis
GO:0032088	1.28121	753	0.6198	BP	negative regulation of NF-kappaB transcription factor activity
GO:0033138	1.12136	674	0.6214	BP	positive regulation of peptidyl-serine phosphorylation
GO:0070374	2.569	1475	0.6227	BP	positive regulation of ERK1 and ERK2 cascade
GO:0010951	2.20609	1292	0.625	BP	negative regulation of endopeptidase activity
GO:0007586	0.161598	104	0.6269	BP	digestion
GO:0004004	0.803901	478	0.627	MF	ATP-dependent RNA helicase activity
GO:0007219	1.44317	867	0.6275	BP	Notch signaling pathway
GO:0070098	0.270485	169	0.6304	BP	chemokine-mediated signaling pathway
GO:0010501	0.723919	437	0.6315	BP	RNA secondary structure unwinding
GO:0000398	1.51088	885	0.632	BP	mRNA splicing, via spliceosome
GO:0071805	8.53371	5039	0.632	BP	potassium ion transmembrane transport
GO:0030658	2.84932	1694	0.6334	CC	transport vesicle membrane
GO:0045429	0.919834	585	0.6336	BP	positive regulation of nitric oxide biosynthetic process
GO:0007346	1.18143	727	0.6387	BP	regulation of mitotic cell cycle
GO:0001666	3.35027	2064	0.643	BP	response to hypoxia
GO:0008289	1.75999	1039	0.6439	MF	lipid binding
GO:0051496	0.677745	426	0.6485	BP	positive regulation of stress fiber assembly
GO:0072686	0.414612	262	0.6489	CC	mitotic spindle
GO:0006099	1.22839	734	0.6492	BP	tricarboxylic acid cycle
GO:0061025	0.924592	562	0.6494	BP	membrane fusion
GO:0032418	0.348205	234	0.6497	BP	lysosome localization
GO:0015293	0.397578	254	0.6516	MF	symporter activity
GO:0031593	0.664498	459	0.6522	MF	polyubiquitin modification-dependent protein binding
GO:0032147	1.3995	861	0.6551	BP	activation of protein kinase activity
GO:0050852	0.893059	572	0.6569	BP	T cell receptor signaling pathway
GO:0042100	0.326944	231	0.6586	BP	B cell proliferation
GO:0002039	1.49513	981	0.6591	MF	p53 binding
GO:0051259	0.663722	417	0.6606	BP	protein oligomerization
GO:0034198	0.575953	369	0.6624	BP	cellular response to amino acid starvation
GO:0006888	0.992573	584	0.6625	BP	ER to Golgi vesicle-mediated transport
GO:0048306	1.15857	724	0.6641	MF	calcium-dependent protein binding
GO:0090263	1.37401	858	0.6644	BP	positive regulation of canonical Wnt signaling pathway
GO:0030139	0.56917	378	0.6664	CC	endocytic vesicle
GO:0045211	7.40653	4356	0.6665	CC	postsynaptic membrane
GO:0009058	0.52175	328	0.6681	BP	biosynthetic process
GO:0016310	2.47851	1495	0.6727	BP	phosphorylation
GO:0072659	2.84954	1711	0.6745	BP	protein localization to plasma membrane
GO:0022904	0.592675	385	0.6768	BP	respiratory electron transport chain
GO:0007565	0.846287	552	0.6773	BP	female pregnancy
GO:0006811	1.80337	1130	0.6774	BP	ion transport
GO:0031648	0.497133	337	0.6783	BP	protein destabilization
GO:0051287	1.06861	646	0.6786	MF	NAD binding
GO:0031146	0.435504	289	0.6788	BP	SCF-dependent proteasomal ubiquitin-dependent protein catabolic process
GO:0050728	0.641483	403	0.687	BP	negative regulation of inflammatory response
GO:0046540	0.326883	210	0.6874	CC	U4/U6 x U5 tri-snRNP complex
GO:0001664	1.42521	904	0.6898	MF	G-protein coupled receptor binding
GO:0097192	1.02703	689	0.6903	BP	extrinsic apoptotic signaling pathway in absence of ligand
GO:0071356	0.529505	335	0.693	BP	cellular response to tumor necrosis factor
GO:0004252	2.33731	1370	0.695	MF	serine-type endopeptidase activity
GO:0043209	4.73015	2867	0.6967	CC	myelin sheath
GO:0035725	2.48058	1553	0.6979	BP	sodium ion transmembrane transport
GO:0006813	2.6974	1790	0.6989	BP	potassium ion transport
GO:0031397	0.816084	533	0.699	BP	negative regulation of protein ubiquitination
GO:0000266	0.631333	415	0.6996	BP	mitochondrial fission
GO:0006289	0.86577	546	0.7016	BP	nucleotide-excision repair
GO:0003725	0.678346	433	0.7057	MF	double-stranded RNA binding
GO:0005815	2.49569	1505	0.7082	CC	microtubule organizing center
GO:0071347	0.387351	253	0.7106	BP	cellular response to interleukin-1
GO:0007165	12.5333	7087	0.711	BP	signal transduction
GO:0019233	0.367714	252	0.7114	BP	sensory perception of pain
GO:0007626	0.50428	337	0.7162	BP	locomotory behavior
GO:0042104	0.3002	205	0.7163	BP	positive regulation of activated T cell proliferation
GO:0006836	0.458387	300	0.7181	BP	neurotransmitter transport
GO:0015631	0.413656	288	0.7207	MF	tubulin binding
GO:0008152	1.12778	714	0.7217	BP	metabolic process
GO:0007154	0.775053	578	0.7231	BP	cell communication
GO:0007156	3.51338	2285	0.7233	BP	homophilic cell adhesion via plasma membrane adhesion molecules
GO:0007623	1.80714	1300	0.7273	BP	circadian rhythm
GO:0006368	0.436104	320	0.728	BP	transcription elongation from RNA polymerase II promoter
GO:0004129	0.191703	131	0.7287	MF	cytochrome-c oxidase activity
GO:0005840	0.351665	234	0.7298	CC	ribosome
GO:0005518	0.983937	651	0.7308	MF	collagen binding
GO:0006814	1.97501	1273	0.7311	BP	sodium ion transport
GO:0005839	0.529641	341	0.7313	CC	proteasome core complex
GO:0005777	1.72538	1038	0.7314	CC	peroxisome
GO:0006890	1.25999	803	0.7334	BP	retrograde vesicle-mediated transport, Golgi to ER
GO:0005886	60.6407	33034	0.7371	CC	plasma membrane
GO:0007631	0.085811	62	0.7393	BP	feeding behavior
GO:0007218	1.4523	921	0.7401	BP	neuropeptide signaling pathway
GO:0051117	0.730641	473	0.7424	MF	ATPase binding
GO:0009060	0.407253	273	0.7442	BP	aerobic respiration
GO:0023014	2.39569	1540	0.7464	BP	signal transduction by protein phosphorylation
GO:0071346	0.119482	94	0.7481	BP	cellular response to interferon-gamma
GO:0005761	0.209365	151	0.7497	CC	mitochondrial ribosome
GO:0005201	1.77907	1158	0.7499	MF	extracellular matrix structural constituent
GO:0006468	7.81118	4819	0.7509	BP	protein phosphorylation
GO:0045739	1.28419	871	0.7534	BP	positive regulation of DNA repair
GO:0071277	1.99744	1311	0.7539	BP	cellular response to calcium ion
GO:0043086	0.86179	564	0.7547	BP	negative regulation of catalytic activity
GO:0030136	0.706864	506	0.7606	CC	clathrin-coated vesicle
GO:0005604	2.04066	1330	0.7638	CC	basement membrane
GO:0000777	2.09129	1372	0.7686	CC	condensed chromosome kinetochore
GO:0007268	2.96133	1986	0.77	BP	chemical synaptic transmission
GO:0045786	0.460692	342	0.7715	BP	negative regulation of cell cycle
GO:0007050	1.08478	711	0.778	BP	cell cycle arrest
GO:0005751	0.155966	118	0.7844	CC	mitochondrial respiratory chain complex IV
GO:0031623	1.16783	791	0.7962	BP	receptor internalization
GO:0003714	1.23057	795	0.7972	MF	transcription corepressor activity
GO:0005509	23.6551	13676	0.7979	MF	calcium ion binding
GO:0016324	6.6003	4017	0.8001	CC	apical plasma membrane
GO:0000790	1.87433	1359	0.8038	CC	nuclear chromatin
GO:0005637	1.63059	1145	0.804	CC	nuclear inner membrane
GO:0001772	0.770795	551	0.8049	CC	immunological synapse
GO:0031965	4.45797	2807	0.8075	CC	nuclear membrane
GO:0016607	6.09699	3712	0.8081	CC	nuclear speck
GO:0030170	2.17678	1386	0.8103	MF	pyridoxal phosphate binding
GO:0005901	3.1187	2166	0.8122	CC	caveola
GO:0005922	0.159494	123	0.8152	CC	connexin complex
GO:0010212	0.86743	643	0.8195	BP	response to ionizing radiation
GO:0006898	3.04882	1927	0.821	BP	receptor-mediated endocytosis
GO:0000462	0.278254	207	0.8259	BP	maturation of SSU-rRNA from tricistronic rRNA transcript (SSU-rRNA, 5.8S rRNA, LSU-rRNA)
GO:0030672	1.25826	864	0.8268	CC	synaptic vesicle membrane
GO:0017157	0.903128	680	0.8296	BP	regulation of exocytosis
GO:0005923	2.71558	1764	0.8312	CC	bicellular tight junction
GO:0000027	0.267748	194	0.833	BP	ribosomal large subunit assembly
GO:0032496	0.925752	649	0.8403	BP	response to lipopolysaccharide
GO:0004930	2.20357	1469	0.8418	MF	G-protein coupled receptor activity
GO:0042981	2.50009	1579	0.8464	BP	regulation of apoptotic process
GO:0042254	0.215591	173	0.8472	BP	ribosome biogenesis
GO:0009411	0.505256	378	0.8484	BP	response to UV
GO:0016491	3.40857	2141	0.8492	MF	oxidoreductase activity
GO:0034765	4.26822	2979	0.8508	BP	regulation of ion transmembrane transport
GO:0030246	2.84428	1811	0.8509	MF	carbohydrate binding
GO:0043679	0.354143	272	0.8513	CC	axon terminus
GO:0050731	0.769495	553	0.8525	BP	positive regulation of peptidyl-tyrosine phosphorylation
GO:0007166	3.18709	2053	0.853	BP	cell surface receptor signaling pathway
GO:0051281	0.365141	305	0.8541	BP	positive regulation of release of sequestered calcium ion into cytosol
GO:0030183	0.482938	380	0.8545	BP	B cell differentiation
GO:0045277	0.062485	59	0.859	CC	respiratory chain complex IV
GO:0008198	0.917902	656	0.8595	MF	ferrous iron binding
GO:0014704	0.645785	506	0.8606	CC	intercalated disc
GO:0045892	3.80401	2532	0.8613	BP	negative regulation of transcription, DNA-templated
GO:0050714	0.4958	376	0.8621	BP	positive regulation of protein secretion
GO:0030336	0.813437	636	0.8625	BP	negative regulation of cell migration
GO:0061077	0.643197	443	0.8635	BP	chaperone-mediated protein folding
GO:0050680	0.363317	283	0.8638	BP	negative regulation of epithelial cell proliferation
GO:0000470	0.26788	212	0.8651	BP	maturation of LSU-rRNA
GO:0005125	1.58909	1046	0.8677	MF	cytokine activity
GO:0035914	0.0932944	78	0.8679	BP	skeletal muscle cell differentiation
GO:0000922	1.75497	1259	0.8687	CC	spindle pole
GO:0034389	0.315379	245	0.8709	BP	lipid particle organization
GO:0005544	2.24036	1528	0.8714	MF	calcium-dependent phospholipid binding
GO:0042056	0.18399	165	0.8736	MF	chemoattractant activity
GO:0045095	0.204846	200	0.8744	CC	keratin filament
GO:0001933	0.56765	439	0.8776	BP	negative regulation of protein phosphorylation
GO:0045893	5.16695	3316	0.8777	BP	positive regulation of transcription, DNA-templated
GO:0008565	1.00893	697	0.8777	MF	protein transporter activity
GO:0005507	1.61478	1118	0.8816	MF	copper ion binding
GO:0006695	0.4335	325	0.8825	BP	cholesterol biosynthetic process
GO:0006879	0.778839	626	0.8923	BP	cellular iron ion homeostasis
GO:0002250	2.45426	1712	0.8991	BP	adaptive immune response
GO:0006123	0.0998474	89	0.902	BP	mitochondrial electron transport, cytochrome c to oxygen
GO:0045177	0.985211	730	0.9037	CC	apical part of cell
GO:0001650	2.15537	1706	0.9039	CC	fibrillar center
GO:0007204	1.38149	1085	0.9123	BP	positive regulation of cytosolic calcium ion concentration
GO:0032508	0.909897	708	0.9147	BP	DNA duplex unwinding
GO:0005911	2.43991	1658	0.9155	CC	cell-cell junction
GO:0004888	0.760131	631	0.9263	MF	transmembrane signaling receptor activity
GO:0008076	5.80404	4317	0.9327	CC	voltage-gated potassium channel complex
GO:0050918	0.270286	254	0.9338	BP	positive chemotaxis
GO:0007169	0.742733	600	0.935	BP	transmembrane receptor protein tyrosine kinase signaling pathway
GO:0007200	0.86833	720	0.9358	BP	phospholipase C-activating G-protein coupled receptor signaling pathway
GO:0031532	0.810582	655	0.9409	BP	actin cytoskeleton reorganization
GO:0048468	0.325379	277	0.9431	BP	cell development
GO:0019899	3.57483	2592	0.9456	MF	enzyme binding
GO:0007032	0.463735	406	0.9459	BP	endosome organization
GO:0030593	0.231172	214	0.9469	BP	neutrophil chemotaxis
GO:0005581	2.12079	1574	0.9505	CC	collagen trimer
GO:0036464	0.848823	827	0.952	CC	cytoplasmic ribonucleoprotein granule
GO:0042127	2.59993	1913	0.9523	BP	regulation of cell proliferation
GO:0045663	1.44412	1332	0.9541	BP	positive regulation of myoblast differentiation
GO:1904115	0.695325	607	0.9561	CC	axon cytoplasm
GO:0033141	0.0828273	113	0.9584	BP	positive regulation of peptidyl-serine phosphorylation of STAT protein
GO:0002323	0.0628962	100	0.96	BP	natural killer cell activation involved in immune response
GO:0005132	0.0628962	100	0.96	MF	type I interferon receptor binding
GO:0005044	1.59787	1252	0.9623	MF	scavenger receptor activity
GO:0035025	0.319219	316	0.9636	BP	positive regulation of Rho protein signal transduction
GO:0031305	0.279327	275	0.9641	CC	integral component of mitochondrial inner membrane
GO:0016042	2.71654	2177	0.966	BP	lipid catabolic process
GO:0005546	2.29041	1928	0.9684	MF	phosphatidylinositol-4,5-bisphosphate binding
GO:0031225	4.18413	3382	0.9688	CC	anchored component of membrane
GO:0043204	1.67377	1442	0.9695	CC	perikaryon
GO:0008089	0.492389	492	0.971	BP	anterograde axonal transport
GO:0042803	14.0122	8832	0.9718	MF	protein homodimerization activity
GO:0045444	1.76876	1570	0.9736	BP	fat cell differentiation
GO:0005096	7.7233	5403	0.9753	MF	GTPase activator activity
GO:0006955	1.90707	1449	0.9791	BP	immune response
GO:0007596	1.82444	1437	0.9818	BP	blood coagulation
GO:0043280	0.150313	163	0.9821	BP	positive regulation of cysteine-type endopeptidase activity involved in apoptotic process
GO:0043330	0.164175	204	0.985	BP	response to exogenous dsRNA
GO:0030509	0.36794	357	0.9861	BP	BMP signaling pathway
GO:0000086	0.857433	1045	0.9892	BP	G2/M transition of mitotic cell cycle
GO:0043547	7.86767	5673	0.9895	BP	positive regulation of GTPase activity
GO:0043408	0.33613	357	0.9938	BP	regulation of MAPK cascade
GO:0005887	16.5678	10620	0.9947	CC	integral component of plasma membrane
GO:0005160	0.220283	259	0.9949	MF	transforming growth factor beta receptor binding
GO:0050661	1.67196	1676	0.9955	MF	NADP binding
GO:0003712	0.196785	261	0.9987	MF	transcription cofactor activity

## Sheet: KEGG
KEGGID	setT	nset	p	KEGGNames
4122	1.3069	161	0.0015	Sulfur relay system
3430	3.27396	620	0.0054	Mismatch repair
3015	6.72444	2178	0.0123	mRNA surveillance pathway
3410	2.72322	770	0.0144	Base excision repair
970	5.77896	1840	0.0179	Aminoacyl-tRNA biosynthesis
4150	7.41343	2355	0.0186	mTOR signaling pathway
4310	14.9189	7154	0.0191	Wnt signaling pathway
5416	8.59671	2678	0.0193	Viral myocarditis
3018	5.56516	1955	0.0199	RNA degradation
920	2.53199	629	0.021	Sulfur metabolism
310	4.26091	1459	0.0246	Lysine degradation
3440	3.39521	1040	0.025	Homologous recombination
5340	2.67183	855	0.0298	Primary immunodeficiency
980	4.29259	1383	0.0301	Metabolism of xenobiotics by cytochrome P450
190	5.10681	2002	0.0372	Oxidative phosphorylation
3030	3.24283	1131	0.0472	DNA replication
3008	4.99618	1960	0.0489	Ribosome biogenesis in eukaryotes
4530	24.995	10151	0.049	Tight junction
3420	3.69029	1400	0.0515	Nucleotide excision repair
4612	3.94102	1422	0.052	Antigen processing and presentation
5016	13.0891	5357	0.0572	Huntington's disease
4630	8.99981	3717	0.061	Jak-STAT signaling pathway
140	4.11631	1535	0.0638	Steroid hormone biosynthesis
5215	8.85663	3659	0.0672	Prostate cancer
40	1.68339	590	0.0707	Pentose and glucuronate interconversions
4920	6.32305	2606	0.0744	Adipocytokine signaling pathway
5210	8.22078	3374	0.0782	Colorectal cancer
5214	8.37154	3453	0.0803	Glioma
5218	7.71166	3209	0.0834	Melanoma
4130	3.27062	1288	0.0859	SNARE interactions in vesicular transport
270	2.22322	885	0.0876	Cysteine and methionine metabolism
4810	22.6202	10191	0.0917	Regulation of actin cytoskeleton
4360	26.4872	11681	0.0961	Axon guidance
3040	5.26264	2313	0.1068	Spliceosome
5322	5.63472	2407	0.1079	Systemic lupus erythematosus
4210	7.05891	3094	0.1085	Apoptosis
4910	11.9071	5361	0.1121	Insulin signaling pathway
480	2.52418	1058	0.1197	Glutathione metabolism
4012	10.7683	4787	0.1199	ErbB signaling pathway
5200	32.5175	15193	0.1201	Pathways in cancer
3013	6.17971	2827	0.1201	RNA transport
3022	2.52853	1056	0.1204	Basal transcription factors
400	0.429233	155	0.1224	Phenylalanine, tyrosine and tryptophan biosynthesis
982	4.29894	1810	0.1254	Drug metabolism - cytochrome P450
4960	4.70428	2000	0.1297	Aldosterone-regulated sodium reabsorption
5332	1.71729	696	0.1326	Graft-versus-host disease
3020	1.2634	528	0.1366	RNA polymerase
5330	1.72191	705	0.1389	Allograft rejection
360	1.04491	413	0.1401	Phenylalanine metabolism
4370	7.54584	3375	0.1401	VEGF signaling pathway
532	3.48961	1450	0.1423	Glycosaminoglycan biosynthesis - chondroitin sulfate / dermatan sulfate
790	0.879149	348	0.1451	Folate biosynthesis
603	0.951659	384	0.1476	Glycosphingolipid biosynthesis - globo series
53	1.35037	553	0.1508	Ascorbate and aldarate metabolism
4966	1.43276	614	0.1508	Collecting duct acid secretion
4350	5.68828	2602	0.1577	TGF-beta signaling pathway
5160	10.3578	4793	0.1599	Hepatitis C
4940	2.18114	952	0.1735	Type I diabetes mellitus
750	0.813906	334	0.1745	Vitamin B6 metabolism
4666	11.9149	5513	0.1749	Fc gamma R-mediated phagocytosis
5216	2.57332	1156	0.1752	Thyroid cancer
4614	1.02606	443	0.1781	Renin-angiotensin system
5213	9.01414	4119	0.1856	Endometrial cancer
4144	17.102	8234	0.197	Endocytosis
4520	12.8484	6038	0.1997	Adherens junction
340	1.30381	581	0.2051	Histidine metabolism
71	2.4996	1157	0.2059	Fatty acid degradation
830	2.38877	1090	0.2079	Retinol metabolism
330	3.24499	1506	0.2171	Arginine and proline metabolism
4145	10.6977	5132	0.2192	Phagosome
4510	26.8579	13154	0.2302	Focal adhesion
514	2.06592	964	0.2341	Other types of O-glycan biosynthesis
5010	14.9157	7237	0.2355	Alzheimer's disease
4115	4.42063	2119	0.2357	p53 signaling pathway
4114	10.1336	4883	0.2382	Oocyte meiosis
4662	7.09884	3405	0.2421	B cell receptor signaling pathway
4620	5.94943	2873	0.2491	Toll-like receptor signaling pathway
5320	2.50543	1190	0.2527	Autoimmune thyroid disease
10	2.5516	1229	0.2636	Glycolysis / Gluconeogenesis
3010	1.37407	662	0.2642	Ribosome
61	0.76884	360	0.2684	Fatty acid biosynthesis
5100	12.1337	5969	0.2751	Bacterial invasion of epithelial cells
5219	2.89258	1393	0.2798	Bladder cancer
533	0.834236	404	0.2838	Glycosaminoglycan biosynthesis - keratan sulfate
5211	5.10497	2508	0.2854	Renal cell carcinoma
4650	9.30725	4580	0.286	Natural killer cell mediated cytotoxicity
5221	5.30454	2605	0.2937	Acute myeloid leukemia
5217	2.9233	1422	0.2944	Basal cell carcinoma
4640	4.27322	2109	0.2992	Hematopoietic cell lineage
590	3.50007	1742	0.3125	Arachidonic acid metabolism
780	0.560421	282	0.3146	Biotin metabolism
564	9.43399	4738	0.3149	Glycerophospholipid metabolism
4623	1.63889	816	0.317	Cytosolic DNA-sensing pathway
5410	12.2437	6129	0.3179	Hypertrophic cardiomyopathy (HCM)
4140	2.66295	1321	0.321	Regulation of autophagy
4330	2.48352	1244	0.3269	Notch signaling pathway
4914	8.4434	4245	0.3284	Progesterone-mediated oocyte maturation
4962	3.21707	1621	0.3294	Vasopressin-regulated water reabsorption
5012	7.4912	3817	0.3483	Parkinson's disease
3450	1.52636	774	0.3535	Non-homologous end-joining
561	6.38394	3252	0.3571	Glycerolipid metabolism
4141	15.5768	7980	0.359	Protein processing in endoplasmic reticulum
640	3.13262	1588	0.3612	Propanoate metabolism
4722	10.8034	5495	0.3617	Neurotrophin signaling pathway
601	1.32742	675	0.3644	Glycosphingolipid biosynthesis - lacto and neolacto series
5323	3.58434	1834	0.372	Rheumatoid arthritis
650	1.90649	970	0.372	Butanoate metabolism
4110	7.89305	4029	0.3749	Cell cycle
5212	7.14061	3650	0.3767	Pancreatic cancer
531	1.64945	845	0.3814	Glycosaminoglycan degradation
4512	11.798	6035	0.3839	ECM-receptor interaction
591	2.16582	1129	0.3849	Linoleic acid metabolism
5414	13.4883	6946	0.3854	Dilated cardiomyopathy
240	7.26407	3757	0.3866	Pyrimidine metabolism
511	1.44089	755	0.3895	Other glycan degradation
4973	4.07593	2106	0.39	Carbohydrate digestion and absorption
5310	0.802304	429	0.3921	Asthma
5412	16.0825	8322	0.3973	Arrhythmogenic right ventricular cardiomyopathy (ARVC)
4060	8.9901	4628	0.4046	Cytokine-cytokine receptor interaction
130	0.458597	245	0.4127	Ubiquinone and other terpenoid-quinone biosynthesis
910	1.53342	811	0.4177	Nitrogen metabolism
4120	13.3723	6979	0.4193	Ubiquitin mediated proteolysis
4260	6.40221	3385	0.4226	Cardiac muscle contraction
4670	14.0701	7317	0.4232	Leukocyte transendothelial migration
5150	3.09791	1626	0.4249	Staphylococcus aureus infection
4010	26.7443	13867	0.4309	MAPK signaling pathway
20	1.8514	976	0.4416	Citrate cycle (TCA cycle)
4710	3.03536	1646	0.4455	Circadian rhythm
600	3.01709	1595	0.4478	Sphingolipid metabolism
5145	11.2463	5870	0.4482	Toxoplasmosis
300	0.177357	101	0.4527	Lysine biosynthesis
760	2.26082	1214	0.4543	Nicotinate and nicotinamide metabolism
430	0.333205	186	0.4696	Taurine and hypotaurine metabolism
450	1.17014	635	0.4705	Selenocompound metabolism
4142	7.14588	3776	0.4772	Lysosome
5020	2.47148	1346	0.4808	Prion diseases
4964	1.14091	642	0.4811	Proximal tubule bicarbonate reclamation
4930	5.41133	2913	0.4823	Type II diabetes mellitus
120	1.19085	660	0.4888	Primary bile acid biosynthesis
740	0.894057	516	0.4907	Riboflavin metabolism
280	3.18621	1730	0.4916	Valine, leucine and isoleucine degradation
4340	3.63718	1965	0.4953	Hedgehog signaling pathway
785	0.0328336	21	0.5015	Lipoic acid metabolism
4720	11.5049	6219	0.5089	Long-term potentiation
4380	9.54975	5084	0.5098	Osteoclast differentiation
4660	8.79291	4688	0.5103	T cell receptor signaling pathway
4664	7.49961	4063	0.5113	Fc epsilon RI signaling pathway
4916	10.1856	5521	0.5299	Melanogenesis
5144	2.20427	1213	0.5395	Malaria
5220	6.0504	3295	0.5463	Chronic myeloid leukemia
900	0.67463	389	0.5503	Terpenoid backbone biosynthesis
5142	9.88985	5422	0.5558	Chagas disease (American trypanosomiasis)
5143	4.19734	2432	0.5574	African trypanosomiasis
5223	7.46503	4151	0.558	Non-small cell lung cancer
860	1.71922	976	0.564	Porphyrin and chlorophyll metabolism
2010	6.23833	3448	0.5659	ABC transporters
3050	1.41405	795	0.5858	Proteasome
471	0.0959044	67	0.5981	D-Glutamine and D-glutamate metabolism
565	3.10896	1778	0.5995	Ether lipid metabolism
3060	0.54555	320	0.6075	Protein export
3320	3.71935	2076	0.6143	PPAR signaling pathway
4080	19.0984	10427	0.6276	Neuroactive ligand-receptor interaction
4912	12.7485	7153	0.6305	GnRH signaling pathway
5146	11.3149	6341	0.6309	Amoebiasis
230	18.0081	9937	0.6313	Purine metabolism
5014	4.91765	2807	0.632	Amyotrophic lateral sclerosis (ALS)
4740	12.5678	7151	0.6327	Olfactory transduction
4971	11.1265	6310	0.6362	Gastric acid secretion
4610	5.03041	2871	0.6445	Complement and coagulation cascades
4062	15.0448	8339	0.6458	Chemokine signaling pathway
4672	1.43186	871	0.6623	Intestinal immune network for IgA production
4976	7.65647	4310	0.6697	Bile secretion
290	0.918208	597	0.676	Valine, leucine and isoleucine biosynthesis
1040	1.85714	1135	0.6782	Biosynthesis of unsaturated fatty acids
4621	2.76141	1642	0.679	NOD-like receptor signaling pathway
4514	12.009	6746	0.6904	Cell adhesion molecules (CAMs)
350	1.88013	1136	0.692	Tyrosine metabolism
4070	12.9872	7524	0.7058	Phosphatidylinositol signaling system
5222	9.8985	5759	0.7293	Small cell lung cancer
72	0.386412	263	0.7371	Synthesis and degradation of ketone bodies
592	1.41713	932	0.7379	alpha-Linolenic acid metabolism
4742	4.45999	2911	0.7464	Taste transduction
4975	2.64846	1633	0.755	Fat digestion and absorption
52	1.88048	1183	0.7559	Galactose metabolism
620	3.56575	2211	0.7597	Pyruvate metabolism
460	0.311061	243	0.7735	Cyanoamino acid metabolism
500	3.37009	2081	0.7848	Starch and sucrose metabolism
4744	0.968537	624	0.786	Phototransduction
520	2.14528	1309	0.7871	Amino sugar and nucleotide sugar metabolism
260	1.36546	860	0.7877	Glycine, serine and threonine metabolism
604	1.23745	843	0.7942	Glycosphingolipid biosynthesis - ganglio series
630	1.11903	760	0.7982	Glyoxylate and dicarboxylate metabolism
4146	4.17083	2472	0.7984	Peroxisome
250	1.80389	1138	0.7988	Alanine, aspartate and glutamate metabolism
472	0.0122924	17	0.8047	D-Arginine and D-ornithine metabolism
51	1.31059	852	0.81	Fructose and mannose metabolism
380	2.14883	1356	0.8135	Tryptophan metabolism
4974	5.81491	3541	0.8146	Protein digestion and absorption
4270	16.7567	9985	0.8261	Vascular smooth muscle contraction
563	0.997415	696	0.8325	Glycosylphosphatidylinositol(GPI)-anchor biosynthesis
4730	14.2021	8757	0.8334	Long-term depression
30	1.02274	691	0.8411	Pentose phosphate pathway
670	1.15716	800	0.8435	One carbon pool by folate
4020	22.817	13322	0.8556	Calcium signaling pathway
5140	3.5497	2262	0.8579	Leishmaniasis
562	5.95497	3912	0.8737	Inositol phosphate metabolism
983	3.40277	2327	0.8774	Drug metabolism - other enzymes
62	0.222466	183	0.8827	Fatty acid elongation
4622	3.1539	2083	0.8888	RIG-I-like receptor signaling pathway
534	3.17032	2200	0.8888	Glycosaminoglycan biosynthesis - heparan sulfate / heparin
100	0.783133	575	0.897	Steroid biosynthesis
4972	15.434	9647	0.9114	Pancreatic secretion
4950	0.840936	646	0.9163	Maturity onset diabetes of the young
4320	1.83239	1290	0.9244	Dorso-ventral axis formation
510	3.81364	2557	0.9257	N-Glycan biosynthesis
1100	83.4149	46826	0.9322	Metabolic pathways
730	0.529394	547	0.9337	Thiamine metabolism
410	1.8167	1493	0.9341	beta-Alanine metabolism
232	0.170192	184	0.9588	Caffeine metabolism
512	7.11457	5237	0.9649	Mucin type O-Glycan biosynthesis
524	0.159338	192	0.9656	Butirosin and neomycin biosynthesis
4970	15.2723	10279	0.9677	Salivary secretion
770	1.91372	1714	0.9739	Pantothenate and CoA biosynthesis
4977	1.76959	1398	0.9743	Vitamin digestion and absorption
4540	13.0768	9084	0.9808	Gap junction

## Sheet: Reactome
ReactomeID	setT	nset	p	ReactomeNames
R-BTA-5654732	2.14272	282	0.0022	Bos taurus: Negative regulation of FGFR3 signaling
R-BTA-190241	1.72208	197	0.0023	Bos taurus: FGFR2 ligand binding and activation
R-BTA-5654704	1.77446	269	0.0032	Bos taurus: SHC-mediated cascade:FGFR3
R-BTA-5654693	2.17762	377	0.0035	Bos taurus: FRS-mediated FGFR1 signaling
R-BTA-422085	1.44279	285	0.0086	Bos taurus: Synthesis, secretion, and deacylation of Ghrelin
R-BTA-5654710	2.11054	439	0.0103	Bos taurus: PI-3K cascade:FGFR3
R-BTA-8949613	0.590189	131	0.0139	Bos taurus: Cristae formation
R-BTA-2428928	3.24205	805	0.0115	Bos taurus: IRS-related events triggered by IGF1R
R-BTA-5654741	2.69878	695	0.0116	Bos taurus: Signaling by FGFR3
R-BTA-2404192	3.26532	831	0.0117	Bos taurus: Signaling by Type 1 Insulin-like Growth Factor 1 Receptor (IGF1R)
R-BTA-2428924	3.26532	831	0.0117	Bos taurus: IGF1R signaling cascade
R-BTA-5654696	2.43133	621	0.0123	Bos taurus: Downstream signaling of activated FGFR2
R-BTA-5654687	2.43905	633	0.0126	Bos taurus: Downstream signaling of activated FGFR1
R-BTA-5654736	2.85843	769	0.0128	Bos taurus: Signaling by FGFR1
R-BTA-163210	0.590189	131	0.0139	Bos taurus: Formation of ATP by chemiosmotic coupling
R-BTA-1257604	11.6624	4149	0.0146	Bos taurus: PIP3 activates AKT signaling
R-BTA-392451	1.99323	498	0.0162	Bos taurus: G beta:gamma signalling through PI3Kgamma
R-BTA-199418	5.76157	1842	0.0167	Bos taurus: Negative regulation of the PI3K/AKT network
R-BTA-6811558	5.75816	1839	0.0167	Bos taurus: PI5P, PP2A and IER3 Regulate PI3K/AKT Signaling
R-BTA-109704	2.61164	706	0.0171	Bos taurus: PI3K Cascade
R-BTA-112399	2.61164	706	0.0171	Bos taurus: IRS-mediated signalling
R-BTA-8866652	1.61432	423	0.0175	Bos taurus: Synthesis of active ubiquitin: roles of E1 and E2 enzymes
R-BTA-3214842	1.84871	475	0.0184	Bos taurus: HDMs demethylate histones
R-BTA-3371571	1.16839	281	0.0186	Bos taurus: HSF1-dependent transactivation
R-BTA-195258	13.6475	5061	0.0187	Bos taurus: RHO GTPase Effectors
R-BTA-450385	0.501942	113	0.0214	Bos taurus: Butyrate Response Factor 1 (BRF1) binds and destabilizes mRNA
R-BTA-5654738	3.15794	1009	0.022	Bos taurus: Signaling by FGFR2
R-BTA-6804757	1.97802	546	0.0223	Bos taurus: Regulation of TP53 Degradation
R-BTA-6806003	1.97802	546	0.0223	Bos taurus: Regulation of TP53 Expression and Degradation
R-BTA-190236	3.32726	1109	0.0249	Bos taurus: Signaling by FGFR
R-BTA-937041	0.809288	222	0.0281	Bos taurus: IKK complex recruitment mediated by RIP1
R-BTA-9006925	14.2631	5494	0.0287	Bos taurus: Intracellular signaling by second messengers
R-BTA-8854518	1.94003	639	0.0329	Bos taurus: AURKA Activation by TPX2
R-BTA-380259	1.88762	615	0.0339	Bos taurus: Loss of Nlp from mitotic centrosomes
R-BTA-380284	1.88762	615	0.0339	Bos taurus: Loss of proteins required for interphase microtubule organization from the centrosome
R-BTA-450531	2.86696	984	0.0349	Bos taurus: Regulation of mRNA stability by proteins that bind AU-rich elements
R-BTA-8863795	1.66167	481	0.0349	Bos taurus: Downregulation of ERBB2 signaling
R-BTA-73933	1.18943	380	0.0359	Bos taurus: Resolution of Abasic Sites (AP sites)
R-BTA-196071	1.72585	543	0.0368	Bos taurus: Metabolism of steroid hormones
R-BTA-429947	1.99511	615	0.037	Bos taurus: Deadenylation of mRNA
R-BTA-8854691	10.875	4369	0.0375	Bos taurus: Interleukin-20 family signaling
R-BTA-6804760	0.93647	269	0.0385	Bos taurus: Regulation of TP53 Activity through Methylation
R-BTA-5673001	10.2059	4092	0.0386	Bos taurus: RAF/MAP kinase cascade
R-BTA-420092	2.40497	792	0.0387	Bos taurus: Glucagon-type ligand receptors
R-BTA-2565942	1.97106	671	0.0389	Bos taurus: Regulation of PLK1 Activity at G2/M Transition
R-BTA-390522	0.821218	251	0.0393	Bos taurus: Striated Muscle Contraction
R-BTA-5684996	10.3695	4178	0.0398	Bos taurus: MAPK1/MAPK3 signaling
R-BTA-74752	4.09957	1489	0.0413	Bos taurus: Signaling by Insulin receptor
R-BTA-70171	2.59983	944	0.0421	Bos taurus: Glycolysis
R-BTA-3214858	1.60806	493	0.0422	Bos taurus: RMTs methylate histone arginines
R-BTA-8953854	15.4532	6824	0.0423	Bos taurus: Metabolism of RNA
R-BTA-73884	1.19688	402	0.0428	Bos taurus: Base Excision Repair
R-BTA-3371556	2.98278	1081	0.0429	Bos taurus: Cellular response to heat stress
R-BTA-8854214	1.82748	624	0.045	Bos taurus: TBC/RABGAPs
R-BTA-2672351	6.66841	2443	0.045	Bos taurus: Stimuli-sensing channels
R-BTA-5683057	10.9776	4536	0.0454	Bos taurus: MAPK family signaling cascades
R-BTA-8852135	2.51723	924	0.0456	Bos taurus: Protein ubiquitination
R-BTA-3214815	1.8251	591	0.0457	Bos taurus: HDACs deacetylate histones
R-BTA-110373	0.947938	311	0.0464	Bos taurus: Resolution of AP sites via the multiple-nucleotide patch replacement pathway
R-BTA-5651801	0.947938	311	0.0464	Bos taurus: PCNA-Dependent Long Patch Base Excision Repair
R-BTA-74751	2.77306	958	0.0473	Bos taurus: Insulin receptor signalling cascade
R-BTA-75035	0.47908	140	0.0479	Bos taurus: Chk1/Chk2(Cds1) mediated inactivation of Cyclin B:Cdk1 complex
R-BTA-2299718	1.27104	402	0.0483	Bos taurus: Condensation of Prophase Chromosomes
R-BTA-212300	1.08503	356	0.0497	Bos taurus: PRC2 methylates histones and DNA
R-BTA-380270	2.12589	775	0.0499	Bos taurus: Recruitment of mitotic centrosome proteins and complexes
R-BTA-380287	2.12589	775	0.0499	Bos taurus: Centrosome maturation
R-BTA-380320	2.12589	775	0.0499	Bos taurus: Recruitment of NuMA to mitotic centrosomes
R-BTA-8936459	1.30575	437	0.0512	Bos taurus: RUNX1 regulates genes involved in megakaryocyte differentiation and platelet function
R-BTA-3247509	9.04389	3524	0.0537	Bos taurus: Chromatin modifying enzymes
R-BTA-4839726	9.04389	3524	0.0537	Bos taurus: Chromatin organization
R-BTA-211945	4.28647	1658	0.0537	Bos taurus: Phase I - Functionalization of compounds
R-BTA-917937	2.93378	1080	0.0537	Bos taurus: Iron uptake and transport
R-BTA-2980736	6.14631	2213	0.0553	Bos taurus: Peptide hormone metabolism
R-BTA-373080	2.80128	1032	0.0555	Bos taurus: Class B/2 (Secretin family receptors)
R-BTA-72187	1.97751	736	0.0555	Bos taurus: mRNA 3'-end processing
R-BTA-8939243	1.72043	583	0.0566	Bos taurus: RUNX1 interacts with co-factors whose precise effect on RUNX1 targets is not known
R-BTA-6798695	20.9643	9267	0.0567	Bos taurus: Neutrophil degranulation
R-BTA-983712	9.20077	3672	0.0567	Bos taurus: Ion channel transport
R-BTA-936964	0.601374	189	0.0582	Bos taurus: Activation of IRF3/IRF7 mediated by TBK1/IKK epsilon
R-BTA-429914	2.86621	1082	0.0605	Bos taurus: Deadenylation-dependent mRNA decay
R-BTA-211897	2.60036	965	0.0608	Bos taurus: Cytochrome P450 - arranged by substrate type
R-BTA-901042	0.716387	239	0.0611	Bos taurus: Calnexin/calreticulin cycle
R-BTA-1538133	0.830268	277	0.0623	Bos taurus: G0 and Early G1
R-BTA-163200	3.03567	1158	0.0629	Bos taurus: Respiratory electron transport, ATP synthesis by chemiosmotic coupling, and heat production by uncoupling proteins.
R-BTA-3214847	2.07221	732	0.0657	Bos taurus: HATs acetylate histones
R-BTA-211976	1.60607	551	0.0676	Bos taurus: Endogenous sterols
R-BTA-390466	2.78526	978	0.0676	Bos taurus: Chaperonin-mediated protein folding
R-BTA-391251	2.78526	978	0.0676	Bos taurus: Protein folding
R-BTA-6814122	2.78526	978	0.0676	Bos taurus: Cooperation of PDCL (PhLP1) and TRiC/CCT in G-protein beta folding
R-BTA-180024	1.57432	507	0.0682	Bos taurus: DARPP-32 events
R-BTA-212165	2.08808	806	0.0686	Bos taurus: Epigenetic regulation of gene expression
R-BTA-5689880	6.79468	2871	0.0696	Bos taurus: Ub-specific processing proteases
R-BTA-6791226	4.11897	1737	0.0697	Bos taurus: Major pathway of rRNA processing in the nucleolus and cytosol
R-BTA-72312	4.11897	1737	0.0697	Bos taurus: rRNA processing
R-BTA-8868773	4.11897	1737	0.0697	Bos taurus: rRNA processing in the nucleus and cytosol
R-BTA-109688	2.03684	792	0.0699	Bos taurus: Cleavage of Growing Transcript in the Termination Region
R-BTA-73856	2.03684	792	0.0699	Bos taurus: RNA Polymerase II Transcription Termination
R-BTA-1592230	0.871373	313	0.0713	Bos taurus: Mitochondrial biogenesis
R-BTA-447115	1.08697	370	0.0715	Bos taurus: Interleukin-12 family signaling
R-BTA-373752	3.59462	1354	0.0725	Bos taurus: Netrin-1 signaling
R-BTA-6811434	2.19472	857	0.0728	Bos taurus: COPI-dependent Golgi-to-ER retrograde traffic
R-BTA-8949664	1.36251	468	0.0735	Bos taurus: Processing of SMDT1
R-BTA-1295596	0.36289	118	0.0758	Bos taurus: Spry regulation of FGF signaling
R-BTA-1852241	9.41452	3963	0.0759	Bos taurus: Organelle biogenesis and maintenance
R-BTA-5620912	3.09765	1239	0.0767	Bos taurus: Anchoring of the basal body to the plasma membrane
R-BTA-69275	4.15486	1742	0.0777	Bos taurus: G2/M Transition
R-BTA-68877	9.07191	3888	0.0786	Bos taurus: Mitotic Prometaphase
R-BTA-453274	4.40968	1858	0.079	Bos taurus: Mitotic G2-G2/M phases
R-BTA-159236	2.17673	878	0.0792	Bos taurus: Transport of Mature mRNA derived from an Intron-Containing Transcript
R-BTA-72202	2.17673	878	0.0792	Bos taurus: Transport of Mature Transcript to Cytoplasm
R-BTA-8949215	1.45955	521	0.0802	Bos taurus: Mitochondrial calcium ion transport
R-BTA-8948751	3.38464	1337	0.0803	Bos taurus: Regulation of PTEN stability and activity
R-BTA-3232118	0.463507	156	0.0806	Bos taurus: SUMOylation of transcription factors
R-BTA-1296041	2.13647	796	0.0848	Bos taurus: Activation of G protein gated Potassium channels
R-BTA-1296059	2.13647	796	0.0848	Bos taurus: G protein gated Potassium channels
R-BTA-997272	2.13647	796	0.0848	Bos taurus: Inhibition of voltage gated Ca2+ channels via Gbeta/gamma subunits
R-BTA-4641262	1.44494	521	0.086	Bos taurus: Disassembly of the destruction complex and recruitment of AXIN to the membrane
R-BTA-6804756	2.77173	1152	0.0863	Bos taurus: Regulation of TP53 Activity through Phosphorylation
R-BTA-1222556	1.61759	629	0.0868	Bos taurus: ROS, RNS production in phagocytes
R-BTA-70326	3.33041	1378	0.0882	Bos taurus: Glucose metabolism
R-BTA-456926	2.11671	748	0.0894	Bos taurus: Thrombin signalling through proteinase activated receptors (PARs)
R-BTA-6807070	4.60097	1919	0.09	Bos taurus: PTEN Regulation
R-BTA-382556	2.61176	1085	0.0906	Bos taurus: ABC-family proteins mediated transport
R-BTA-140534	0.59376	209	0.0911	Bos taurus: Ligand-dependent caspase activation
R-BTA-5357769	0.59376	209	0.0911	Bos taurus: Caspase activation via extrinsic apoptotic signalling pathway
R-BTA-5633007	6.1294	2650	0.0916	Bos taurus: Regulation of TP53 Activity
R-BTA-5617833	8.54315	3650	0.093	Bos taurus: Cilium Assembly
R-BTA-3299685	1.03538	384	0.0939	Bos taurus: Detoxification of Reactive Oxygen Species
R-BTA-110312	0.561789	199	0.0945	Bos taurus: Translesion synthesis by REV1
R-BTA-5656121	0.561789	199	0.0945	Bos taurus: Translesion synthesis by POLI
R-BTA-2559586	1.2237	468	0.097	Bos taurus: DNA Damage/Telomere Stress Induced Senescence
R-BTA-1280215	22.3157	10235	0.0973	Bos taurus: Cytokine Signaling in Immune system
R-BTA-163359	2.91967	1149	0.0975	Bos taurus: Glucagon signaling in metabolic regulation
R-BTA-1296065	2.2239	862	0.0982	Bos taurus: Inwardly rectifying K+ channels
R-BTA-418592	2.24949	814	0.0985	Bos taurus: ADP signalling through P2Y purinoceptor 1
R-BTA-937072	0.557776	202	0.0989	Bos taurus: TRAF6-mediated induction of TAK1 complex within TLR4 complex
R-BTA-427359	0.380675	125	0.0993	Bos taurus: SIRT1 negatively regulates rRNA expression
R-BTA-427413	0.380675	125	0.0993	Bos taurus: NoRC negatively regulates rRNA expression
R-BTA-5250941	0.380675	125	0.0993	Bos taurus: Negative epigenetic regulation of rRNA expression
R-BTA-2168880	0.743567	253	0.0995	Bos taurus: Scavenging of heme from plasma
R-BTA-1237044	0.344924	121	0.1003	Bos taurus: Erythrocytes take up carbon dioxide and release oxygen
R-BTA-1480926	0.344924	121	0.1003	Bos taurus: O2/CO2 exchange in erythrocytes
R-BTA-69563	1.67679	686	0.1005	Bos taurus: p53-Dependent G1 DNA Damage Response
R-BTA-69580	1.67679	686	0.1005	Bos taurus: p53-Dependent G1/S DNA damage checkpoint
R-BTA-196299	1.28988	471	0.101	Bos taurus: Beta-catenin phosphorylation cascade
R-BTA-5669034	0.453045	160	0.1011	Bos taurus: TNFs bind their physiological receptors
R-BTA-110320	0.768928	293	0.1012	Bos taurus: Translesion Synthesis by POLH
R-BTA-400042	2.10061	824	0.1029	Bos taurus: Adrenaline,noradrenaline inhibits insulin secretion
R-BTA-73728	0.395489	134	0.1041	Bos taurus: RNA Polymerase I Promoter Opening
R-BTA-1227986	2.1641	857	0.1048	Bos taurus: Signaling by ERBB2
R-BTA-5358508	1.04006	393	0.105	Bos taurus: Mismatch Repair
R-BTA-5358565	1.04006	393	0.105	Bos taurus: Mismatch repair (MMR) directed by MSH2:MSH6 (MutSalpha)
R-BTA-69615	1.77918	742	0.1051	Bos taurus: G1/S DNA Damage Checkpoints
R-BTA-69541	1.61691	666	0.107	Bos taurus: Stabilization of p53
R-BTA-1266738	24.9162	11254	0.1089	Bos taurus: Developmental Biology
R-BTA-6799198	2.05091	815	0.109	Bos taurus: Complex I biogenesis
R-BTA-373755	3.08588	1278	0.1121	Bos taurus: Semaphorin interactions
R-BTA-432040	3.1372	1284	0.1131	Bos taurus: Vasopressin regulates renal water homeostasis via Aquaporins
R-BTA-1428517	4.83118	2129	0.1131	Bos taurus: The citric acid (TCA) cycle and respiratory electron transport
R-BTA-77387	1.32739	533	0.1145	Bos taurus: Insulin receptor recycling
R-BTA-381119	0.898965	343	0.1147	Bos taurus: Unfolded Protein Response (UPR)
R-BTA-165159	1.93018	788	0.1151	Bos taurus: mTOR signalling
R-BTA-449147	19.4809	9017	0.1156	Bos taurus: Signaling by Interleukins
R-BTA-202131	1.04229	408	0.1186	Bos taurus: Metabolism of nitric oxide
R-BTA-203765	1.04229	408	0.1186	Bos taurus: eNOS activation and regulation
R-BTA-3371453	1.9641	825	0.1194	Bos taurus: Regulation of HSF1-mediated heat shock response
R-BTA-917977	1.36507	556	0.1196	Bos taurus: Transferrin endocytosis and recycling
R-BTA-445717	3.21455	1333	0.1197	Bos taurus: Aquaporin-mediated transport
R-BTA-390918	0.826716	326	0.1197	Bos taurus: Peroxisomal lipid metabolism
R-BTA-171306	0.387893	137	0.1206	Bos taurus: Packaging Of Telomere Ends
R-BTA-422475	17.0584	7748	0.1219	Bos taurus: Axon guidance
R-BTA-392518	2.7089	1077	0.1227	Bos taurus: Signal amplification
R-BTA-2022870	4.32079	1787	0.1233	Bos taurus: Chondroitin sulfate biosynthesis
R-BTA-611105	2.32245	971	0.1241	Bos taurus: Respiratory electron transport
R-BTA-381676	2.74767	1126	0.1259	Bos taurus: Glucagon-like Peptide-1 (GLP1) regulates insulin secretion
R-BTA-1170546	0.991307	375	0.1264	Bos taurus: Prolactin receptor signaling
R-BTA-5675221	1.36843	548	0.1267	Bos taurus: Negative regulation of MAPK pathway
R-BTA-176187	1.64164	693	0.1276	Bos taurus: Activation of ATR in response to replication stress
R-BTA-8866654	1.28627	538	0.1288	Bos taurus: E3 ubiquitin ligases ubiquitinate target proteins
R-BTA-5655862	0.649921	252	0.1299	Bos taurus: Translesion synthesis by POLK
R-BTA-68886	13.2581	6121	0.1305	Bos taurus: M Phase
R-BTA-983189	1.07139	427	0.1312	Bos taurus: Kinesins
R-BTA-194315	21.5427	10009	0.1322	Bos taurus: Signaling by Rho GTPases
R-BTA-1980148	0.891753	351	0.1326	Bos taurus: Signaling by NOTCH3
R-BTA-76061	1.04075	413	0.1328	Bos taurus: RNA Polymerase III Transcription Initiation From Type 1 Promoter
R-BTA-76066	1.04075	413	0.1328	Bos taurus: RNA Polymerase III Transcription Initiation From Type 2 Promoter
R-BTA-8878166	1.88159	808	0.1329	Bos taurus: Transcriptional regulation by RUNX2
R-BTA-2990846	4.58003	2037	0.1359	Bos taurus: SUMOylation
R-BTA-4551638	1.9756	847	0.1365	Bos taurus: SUMOylation of chromatin organization proteins
R-BTA-5673000	1.25172	503	0.1368	Bos taurus: RAF activation
R-BTA-983231	6.47002	2826	0.137	Bos taurus: Factors involved in megakaryocyte development and platelet production
R-BTA-69278	18.3296	8620	0.1384	Bos taurus: Cell Cycle, Mitotic
R-BTA-5668541	1.84356	802	0.1405	Bos taurus: TNFR2 non-canonical NF-kB pathway
R-BTA-210991	1.4611	609	0.1407	Bos taurus: Basigin interactions
R-BTA-382551	34.5517	16503	0.1408	Bos taurus: Transport of small molecules
R-BTA-5663213	1.2195	508	0.143	Bos taurus: RHO GTPases Activate WASPs and WAVEs
R-BTA-114604	3.03641	1282	0.1434	Bos taurus: GPVI-mediated activation cascade
R-BTA-5357905	1.00129	423	0.1468	Bos taurus: Regulation of TNFR1 signaling
R-BTA-77595	0.785177	318	0.1483	Bos taurus: Processing of Intronless Pre-mRNAs
R-BTA-205043	0.635211	255	0.1489	Bos taurus: NRIF signals cell death from the nucleus
R-BTA-3108232	4.31304	1929	0.1496	Bos taurus: SUMO E3 ligases SUMOylate target proteins
R-BTA-9007101	5.74356	2562	0.1525	Bos taurus: Rab regulation of trafficking
R-BTA-5689896	1.14769	480	0.1528	Bos taurus: Ovarian tumor domain proteases
R-BTA-380972	1.43005	598	0.1542	Bos taurus: Energy dependent regulation of mTOR by LKB1-AMPK
R-BTA-532668	0.903731	379	0.1559	Bos taurus: N-glycan trimming in the ER and Calnexin/Calreticulin cycle
R-BTA-5620916	3.01837	1229	0.1568	Bos taurus: VxPx cargo-targeting to cilium
R-BTA-1640170	20.6851	9881	0.1604	Bos taurus: Cell Cycle
R-BTA-69481	5.01439	2303	0.1612	Bos taurus: G2/M Checkpoints
R-BTA-1234174	2.23862	994	0.1619	Bos taurus: Regulation of Hypoxia-inducible Factor (HIF) by oxygen
R-BTA-2262749	2.23862	994	0.1619	Bos taurus: Cellular response to hypoxia
R-BTA-977606	1.78282	778	0.1637	Bos taurus: Regulation of Complement cascade
R-BTA-5663220	6.87063	3129	0.1641	Bos taurus: RHO GTPases Activate Formins
R-BTA-5696397	0.686001	286	0.1662	Bos taurus: Gap-filling DNA repair synthesis and ligation in GG-NER
R-BTA-75893	1.40067	619	0.1665	Bos taurus: TNF signaling
R-BTA-3295583	1.70495	723	0.1696	Bos taurus: TRP channels
R-BTA-197264	0.631167	265	0.1696	Bos taurus: Nicotinamide salvaging
R-BTA-110314	0.924324	395	0.1697	Bos taurus: Recognition of DNA damage by PCNA-containing replication complex
R-BTA-975956	1.13758	505	0.1701	Bos taurus: Nonsense Mediated Decay (NMD) independent of the Exon Junction Complex (EJC)
R-BTA-936440	0.378913	156	0.1707	Bos taurus: Negative regulators of DDX58/IFIH1 signaling
R-BTA-982772	1.05495	437	0.1716	Bos taurus: Growth hormone receptor signaling
R-BTA-1483206	7.9098	3676	0.1717	Bos taurus: Glycerophospholipid biosynthesis
R-BTA-69601	1.40925	623	0.1717	Bos taurus: Ubiquitin Mediated Degradation of Phosphorylated Cdc25A
R-BTA-69610	1.40925	623	0.1717	Bos taurus: p53-Independent DNA Damage Response
R-BTA-69613	1.40925	623	0.1717	Bos taurus: p53-Independent G1/S DNA damage checkpoint
R-BTA-264876	3.75569	1618	0.1724	Bos taurus: Insulin processing
R-BTA-73854	1.97429	880	0.1745	Bos taurus: RNA Polymerase I Promoter Clearance
R-BTA-388844	1.07398	450	0.1746	Bos taurus: Receptor-type tyrosine-protein phosphatases
R-BTA-72706	1.53548	695	0.1746	Bos taurus: GTP hydrolysis and joining of the 60S ribosomal subunit
R-BTA-5620920	4.10103	1789	0.1748	Bos taurus: Cargo trafficking to the periciliary membrane
R-BTA-73864	1.9949	889	0.1756	Bos taurus: RNA Polymerase I Transcription
R-BTA-5693565	3.27324	1467	0.1757	Bos taurus: Recruitment and ATM-mediated phosphorylation of repair and signaling proteins at DNA double strand breaks
R-BTA-72203	6.33009	2991	0.1758	Bos taurus: Processing of Capped Intron-Containing Pre-mRNA
R-BTA-74158	1.31435	570	0.1759	Bos taurus: RNA Polymerase III Transcription
R-BTA-76046	1.31435	570	0.1759	Bos taurus: RNA Polymerase III Transcription Initiation
R-BTA-5693606	3.29129	1479	0.1765	Bos taurus: DNA Double Strand Break Response
R-BTA-3700989	9.02824	4265	0.1772	Bos taurus: Transcriptional Regulation by TP53
R-BTA-2173789	0.932608	393	0.1786	Bos taurus: TGF-beta receptor signaling activates SMADs
R-BTA-68875	3.43078	1545	0.1792	Bos taurus: Mitotic Prophase
R-BTA-195253	2.44441	1103	0.1798	Bos taurus: Degradation of beta-catenin by the destruction complex
R-BTA-69620	11.691	5537	0.1806	Bos taurus: Cell Cycle Checkpoints
R-BTA-2173788	0.755805	316	0.1808	Bos taurus: Downregulation of TGF-beta receptor signaling
R-BTA-6783589	0.512803	213	0.1815	Bos taurus: Interleukin-6 family signaling
R-BTA-1266695	1.30723	559	0.1823	Bos taurus: Interleukin-7 signaling
R-BTA-8878171	5.28101	2462	0.1838	Bos taurus: Transcriptional regulation by RUNX1
R-BTA-162582	96.2528	47718	0.1839	Bos taurus: Signal Transduction
R-BTA-381426	5.18568	2382	0.1855	Bos taurus: Regulation of Insulin-like Growth Factor (IGF) transport and uptake by Insulin-like Growth Factor Binding Proteins (IGFBPs)
R-BTA-2500257	6.89397	3194	0.1872	Bos taurus: Resolution of Sister Chromatid Cohesion
R-BTA-5693537	1.40272	606	0.1875	Bos taurus: Resolution of D-Loop Structures
R-BTA-5693568	1.40272	606	0.1875	Bos taurus: Resolution of D-loop Structures through Holliday Junction Intermediates
R-BTA-418555	6.68295	3090	0.1876	Bos taurus: G alpha (s) signalling events
R-BTA-5625886	0.719811	299	0.1884	Bos taurus: Activated PKN1 stimulates transcription of AR (androgen receptor) regulated genes KLK2 and KLK3
R-BTA-927802	1.41681	646	0.1907	Bos taurus: Nonsense-Mediated Decay (NMD)
R-BTA-975957	1.41681	646	0.1907	Bos taurus: Nonsense Mediated Decay (NMD) enhanced by the Exon Junction Complex (EJC)
R-BTA-69473	3.09241	1413	0.1913	Bos taurus: G2/M DNA damage checkpoint
R-BTA-4086400	3.35223	1509	0.1935	Bos taurus: PCP/CE pathway
R-BTA-5693616	1.98719	888	0.1938	Bos taurus: Presynaptic phase of homologous DNA pairing and strand exchange
R-BTA-5693579	2.00316	897	0.1944	Bos taurus: Homologous DNA Pairing and Strand Exchange
R-BTA-5693532	6.33159	2956	0.195	Bos taurus: DNA Double-Strand Break Repair
R-BTA-201681	6.02161	2812	0.1986	Bos taurus: TCF dependent signaling in response to WNT
R-BTA-389357	1.39538	610	0.1992	Bos taurus: CD28 dependent PI3K/Akt signaling
R-BTA-1793185	5.51027	2532	0.1996	Bos taurus: Chondroitin sulfate/dermatan sulfate metabolism
R-BTA-156827	1.53032	707	0.2003	Bos taurus: L13a-mediated translational silencing of Ceruloplasmin expression
R-BTA-977443	4.50971	2075	0.2008	Bos taurus: GABA receptor activation
R-BTA-1483191	1.21714	543	0.2014	Bos taurus: Synthesis of PC
R-BTA-141424	6.14968	2880	0.206	Bos taurus: Amplification of signal from the kinetochores
R-BTA-141444	6.14968	2880	0.206	Bos taurus: Amplification of signal from unattached kinetochores via a MAD2 inhibitory signal
R-BTA-166663	0.692252	302	0.206	Bos taurus: Initial triggering of complement
R-BTA-201722	1.6221	731	0.207	Bos taurus: Formation of the beta-catenin:TCF transactivating complex
R-BTA-5696400	1.12396	505	0.2072	Bos taurus: Dual Incision in GG-NER
R-BTA-5693538	2.48184	1138	0.2081	Bos taurus: Homology Directed Repair
R-BTA-75067	0.844509	374	0.2082	Bos taurus: Processing of Capped Intronless Pre-mRNA
R-BTA-168249	40.22	19859	0.2089	Bos taurus: Innate Immune System
R-BTA-1799339	1.11013	510	0.2089	Bos taurus: SRP-dependent cotranslational protein targeting to membrane
R-BTA-5685942	2.30063	1053	0.2114	Bos taurus: HDR through Homologous Recombination (HRR)
R-BTA-1483257	11.7896	5653	0.2126	Bos taurus: Phospholipid metabolism
R-BTA-1296072	3.91227	1773	0.2139	Bos taurus: Voltage gated Potassium channels
R-BTA-8941858	1.24928	572	0.2143	Bos taurus: Regulation of RUNX3 expression and activity
R-BTA-2173795	0.526617	232	0.215	Bos taurus: Downregulation of SMAD2/3:SMAD4 transcriptional activity
R-BTA-112409	0.402143	175	0.217	Bos taurus: RAF-independent MAPK1/3 activation
R-BTA-166658	2.00111	927	0.2177	Bos taurus: Complement cascade
R-BTA-5250913	1.23074	563	0.2183	Bos taurus: Positive epigenetic regulation of rRNA expression
R-BTA-5250924	1.23074	563	0.2183	Bos taurus: B-WICH complex positively regulates rRNA expression
R-BTA-912694	0.430239	188	0.2191	Bos taurus: Regulation of IFNA signaling
R-BTA-211859	6.74141	3231	0.2201	Bos taurus: Biological oxidations
R-BTA-606279	1.05668	480	0.2208	Bos taurus: Deposition of new CENPA-containing nucleosomes at the centromere
R-BTA-774815	1.05668	480	0.2208	Bos taurus: Nucleosome assembly
R-BTA-445144	1.10065	499	0.2208	Bos taurus: Signal transduction by L1
R-BTA-5693567	2.42695	1124	0.2209	Bos taurus: HDR through Homologous Recombination (HR) or Single Strand Annealing (SSA)
R-BTA-196807	1.41059	635	0.221	Bos taurus: Nicotinate metabolism
R-BTA-72689	1.34784	630	0.2226	Bos taurus: Formation of a pool of free 40S subunits
R-BTA-389513	1.39611	627	0.2235	Bos taurus: CTLA4 inhibitory signaling
R-BTA-69273	0.692883	313	0.2272	Bos taurus: Cyclin A/B1/B2 associated events during G2/M transition
R-BTA-8852276	1.256	581	0.2274	Bos taurus: The role of GTSE1 in G2/M progression after G2 checkpoint
R-BTA-388841	3.05213	1431	0.2287	Bos taurus: Costimulation by the CD28 family
R-BTA-5358346	1.23124	570	0.229	Bos taurus: Hedgehog ligand biogenesis
R-BTA-181431	0.313999	140	0.2291	Bos taurus: Acetylcholine binding and downstream events
R-BTA-622327	0.313999	140	0.2291	Bos taurus: Postsynaptic nicotinic acetylcholine receptors
R-BTA-629602	0.313999	140	0.2291	Bos taurus: Activation of Nicotinic Acetylcholine Receptors
R-BTA-72613	1.64042	776	0.2298	Bos taurus: Eukaryotic Translation Initiation
R-BTA-72737	1.64042	776	0.2298	Bos taurus: Cap-dependent Translation Initiation
R-BTA-1234176	1.86672	875	0.2312	Bos taurus: Oxygen-dependent proline hydroxylation of Hypoxia-inducible Factor Alpha
R-BTA-2142753	2.04136	947	0.2318	Bos taurus: Arachidonic acid metabolism
R-BTA-1483166	3.41267	1606	0.2333	Bos taurus: Synthesis of PA
R-BTA-376176	0.946701	431	0.2336	Bos taurus: Signaling by ROBO receptors
R-BTA-2029485	1.46023	670	0.2341	Bos taurus: Role of phospholipids in phagocytosis
R-BTA-68949	1.78939	840	0.2356	Bos taurus: Orc1 removal from chromatin
R-BTA-69052	1.78939	840	0.2356	Bos taurus: Switching of origins to a post-replicative state
R-BTA-168256	68.6437	34332	0.2378	Bos taurus: Immune System
R-BTA-5620924	1.49954	704	0.238	Bos taurus: Intraflagellar transport
R-BTA-351202	2.19865	1038	0.2385	Bos taurus: Metabolism of polyamines
R-BTA-69304	2.08157	981	0.2402	Bos taurus: Regulation of DNA replication
R-BTA-3214841	3.56441	1672	0.2403	Bos taurus: PKMTs methylate histone lysines
R-BTA-73887	1.52877	720	0.2403	Bos taurus: Death Receptor Signalling
R-BTA-74160	33.1782	16459	0.2413	Bos taurus: Gene expression (Transcription)
R-BTA-6781827	1.98834	935	0.2415	Bos taurus: Transcription-Coupled Nucleotide Excision Repair (TC-NER)
R-BTA-5578749	1.39064	651	0.2418	Bos taurus: Transcriptional regulation by small RNAs
R-BTA-5357956	0.787692	366	0.2427	Bos taurus: TNFR1-induced NFkappaB signaling pathway
R-BTA-2467813	8.26908	4009	0.243	Bos taurus: Separation of Sister Chromatids
R-BTA-2555396	8.389	4070	0.2437	Bos taurus: Mitotic Metaphase and Anaphase
R-BTA-68882	8.389	4070	0.2437	Bos taurus: Mitotic Anaphase
R-BTA-349425	1.15404	540	0.2445	Bos taurus: Autodegradation of the E3 ubiquitin ligase COP1
R-BTA-69242	4.66864	2252	0.2456	Bos taurus: S Phase
R-BTA-157579	1.84424	865	0.2461	Bos taurus: Telomere Maintenance
R-BTA-4570464	1.09469	512	0.2462	Bos taurus: SUMOylation of RNA binding proteins
R-BTA-373760	2.74687	1298	0.2463	Bos taurus: L1CAM interactions
R-BTA-69618	6.49873	3130	0.2464	Bos taurus: Mitotic Spindle Checkpoint
R-BTA-69300	1.82676	865	0.2468	Bos taurus: Removal of licensing factors from origins
R-BTA-8853659	3.23419	1517	0.2482	Bos taurus: RET signaling
R-BTA-73762	1.5898	749	0.2522	Bos taurus: RNA Polymerase I Transcription Initiation
R-BTA-6788656	3.25295	1544	0.2527	Bos taurus: Histidine, lysine, phenylalanine, tyrosine, proline and tryptophan catabolism
R-BTA-1236394	4.61755	2192	0.2534	Bos taurus: Signaling by ERBB4
R-BTA-3769402	1.63815	765	0.2536	Bos taurus: Deactivation of the beta-catenin transactivating complex
R-BTA-977444	3.07989	1462	0.2537	Bos taurus: GABA B receptor activation
R-BTA-991365	3.07989	1462	0.2537	Bos taurus: Activation of GABAB receptors
R-BTA-416482	4.47208	2153	0.2554	Bos taurus: G alpha (12/13) signalling events
R-BTA-73886	2.65599	1273	0.2559	Bos taurus: Chromosome Maintenance
R-BTA-8848021	3.94199	1876	0.2569	Bos taurus: Signaling by PTK6
R-BTA-9006927	3.94199	1876	0.2569	Bos taurus: Signaling by Non-Receptor Tyrosine Kinases
R-BTA-3301854	1.00795	477	0.2623	Bos taurus: Nuclear Pore Complex (NPC) Disassembly
R-BTA-72702	0.9207	438	0.2623	Bos taurus: Ribosomal scanning and start codon recognition
R-BTA-69186	1.43088	678	0.2631	Bos taurus: Lagging Strand Synthesis
R-BTA-187577	1.27967	611	0.2642	Bos taurus: SCF(Skp2)-mediated degradation of p27/p21
R-BTA-3108214	3.11013	1492	0.2651	Bos taurus: SUMOylation of DNA damage response and repair proteins
R-BTA-3322077	0.88951	418	0.2651	Bos taurus: Glycogen synthesis
R-BTA-1296071	10.8527	5282	0.2657	Bos taurus: Potassium Channels
R-BTA-72172	4.75238	2323	0.2666	Bos taurus: mRNA Splicing
R-BTA-2173782	1.82467	866	0.268	Bos taurus: Binding and Uptake of Ligands by Scavenger Receptors
R-BTA-2142691	0.526441	243	0.2686	Bos taurus: Synthesis of Leukotrienes (LT) and Eoxins (EX)
R-BTA-68867	1.98751	954	0.27	Bos taurus: Assembly of the pre-replicative complex
R-BTA-111465	2.36994	1139	0.2723	Bos taurus: Apoptotic cleavage of cellular proteins
R-BTA-5578775	2.35832	1139	0.2736	Bos taurus: Ion homeostasis
R-BTA-8878159	2.14379	1037	0.2757	Bos taurus: Transcriptional regulation by RUNX3
R-BTA-389948	0.297509	138	0.2757	Bos taurus: PD-1 signaling
R-BTA-8953750	0.873904	417	0.276	Bos taurus: Transcriptional Regulation by E2F6
R-BTA-375170	3.12144	1505	0.2764	Bos taurus: CDO in myogenesis
R-BTA-525793	3.12144	1505	0.2764	Bos taurus: Myogenesis
R-BTA-68827	1.71628	827	0.2767	Bos taurus: CDT1 association with the CDC6:ORC:origin complex
R-BTA-73894	10.887	5373	0.2773	Bos taurus: DNA Repair
R-BTA-73777	1.40011	676	0.2791	Bos taurus: RNA Polymerase I Chain Elongation
R-BTA-6782210	1.56228	749	0.2798	Bos taurus: Gap-filling DNA repair synthesis and ligation in TC-NER
R-BTA-5576892	2.68045	1281	0.2799	Bos taurus: Phase 0 - rapid depolarisation
R-BTA-75153	2.64852	1284	0.2801	Bos taurus: Apoptotic execution phase
R-BTA-211000	1.44439	697	0.2832	Bos taurus: Gene Silencing by RNA
R-BTA-72163	4.56578	2247	0.2847	Bos taurus: mRNA Splicing - Major Pathway
R-BTA-5099900	0.992358	475	0.2848	Bos taurus: WNT5A-dependent internalization of FZD4
R-BTA-1482925	1.43266	687	0.2866	Bos taurus: Acyl chain remodelling of PG
R-BTA-69306	3.86313	1898	0.2873	Bos taurus: DNA Replication
R-BTA-8939902	1.19579	579	0.2888	Bos taurus: Regulation of RUNX2 expression and activity
R-BTA-4615885	1.2236	594	0.2908	Bos taurus: SUMOylation of DNA replication proteins
R-BTA-69298	0.781548	373	0.2921	Bos taurus: Association of licensing factors with the pre-replicative complex
R-BTA-5576893	2.67215	1290	0.2924	Bos taurus: Phase 2 - plateau phase
R-BTA-5689603	2.08579	1022	0.2934	Bos taurus: UCH proteinases
R-BTA-1169408	0.822792	405	0.2958	Bos taurus: ISG15 antiviral mechanism
R-BTA-1169410	0.822792	405	0.2958	Bos taurus: Antiviral mechanism by IFN-stimulated genes
R-BTA-8957275	4.02467	1984	0.296	Bos taurus: Post-translational protein phosphorylation
R-BTA-5625740	1.0796	518	0.2981	Bos taurus: RHO GTPases activate PKNs
R-BTA-8876198	4.15905	2060	0.3011	Bos taurus: RAB GEFs exchange GTP for GDP on RABs
R-BTA-170822	0.910639	444	0.3012	Bos taurus: Regulation of Glucokinase by Glucokinase Regulatory Protein
R-BTA-912526	0.591523	288	0.3037	Bos taurus: Interleukin receptor SHC signaling
R-BTA-6783310	1.0568	517	0.3042	Bos taurus: Fanconi Anemia Pathway
R-BTA-2028269	1.2955	637	0.3042	Bos taurus: Signaling by Hippo
R-BTA-430039	0.592003	289	0.3043	Bos taurus: mRNA decay by 5' to 3' exoribonuclease
R-BTA-8856828	4.95893	2470	0.3046	Bos taurus: Clathrin-mediated endocytosis
R-BTA-5357801	4.7474	2361	0.3047	Bos taurus: Programmed Cell Death
R-BTA-425366	4.71047	2330	0.3051	Bos taurus: Transport of bile salts and organic acids, metal ions and amine compounds
R-BTA-69239	3.42392	1698	0.3062	Bos taurus: Synthesis of DNA
R-BTA-109581	4.71436	2347	0.3065	Bos taurus: Apoptosis
R-BTA-166208	0.752512	368	0.308	Bos taurus: mTORC1-mediated signalling
R-BTA-72649	0.915537	450	0.3085	Bos taurus: Translation initiation complex formation
R-BTA-195721	12.028	6027	0.312	Bos taurus: Signaling by WNT
R-BTA-5628897	1.30788	647	0.3166	Bos taurus: TP53 Regulates Metabolic Genes
R-BTA-73863	1.26881	627	0.3167	Bos taurus: RNA Polymerase I Transcription Termination
R-BTA-174417	1.45635	728	0.3189	Bos taurus: Telomere C-strand (Lagging Strand) Synthesis
R-BTA-180786	1.45635	728	0.3189	Bos taurus: Extension of Telomeres
R-BTA-1483255	4.09586	2037	0.3226	Bos taurus: PI Metabolism
R-BTA-399719	1.9326	960	0.3226	Bos taurus: Trafficking of AMPA receptors
R-BTA-399721	1.9326	960	0.3226	Bos taurus: Glutamate binding, activation of AMPA receptors and synaptic plasticity
R-BTA-8978868	7.07248	3542	0.3228	Bos taurus: Fatty acid metabolism
R-BTA-5223345	1.3593	671	0.3239	Bos taurus: Miscellaneous transport and binding events
R-BTA-189200	0.371587	182	0.3247	Bos taurus: Cellular hexose transport
R-BTA-445355	0.781	388	0.3256	Bos taurus: Smooth Muscle Contraction
R-BTA-389356	1.93013	959	0.3258	Bos taurus: CD28 co-stimulation
R-BTA-170834	2.39658	1194	0.3275	Bos taurus: Signaling by TGF-beta Receptor Complex
R-BTA-73857	29.5226	14958	0.3296	Bos taurus: RNA Polymerase II Transcription
R-BTA-76071	0.877958	438	0.3302	Bos taurus: RNA Polymerase III Transcription Initiation From Type 3 Promoter
R-BTA-1660499	2.9087	1461	0.3312	Bos taurus: Synthesis of PIPs at the plasma membrane
R-BTA-909733	0.529004	263	0.3317	Bos taurus: Interferon alpha/beta signaling
R-BTA-73893	1.33236	662	0.3321	Bos taurus: DNA Damage Bypass
R-BTA-5674135	0.337902	168	0.3325	Bos taurus: MAP2K and MAPK activation
R-BTA-69190	1.60906	808	0.3329	Bos taurus: DNA strand elongation
R-BTA-8943724	1.07527	533	0.333	Bos taurus: Regulation of PTEN gene transcription
R-BTA-383280	5.19934	2614	0.3331	Bos taurus: Nuclear Receptor transcription pathway
R-BTA-110313	1.00591	500	0.3344	Bos taurus: Translesion synthesis by Y family DNA polymerases bypasses lesions on DNA template
R-BTA-913531	1.61188	810	0.3362	Bos taurus: Interferon Signaling
R-BTA-451927	1.04184	522	0.3377	Bos taurus: Interleukin-2 family signaling
R-BTA-69183	1.21653	620	0.3402	Bos taurus: Processive synthesis on the lagging strand
R-BTA-8956319	0.968452	486	0.3457	Bos taurus: Nucleobase catabolism
R-BTA-72695	0.772017	389	0.3459	Bos taurus: Formation of the ternary complex, and subsequently, the 43S complex
R-BTA-6794362	3.36966	1702	0.3461	Bos taurus: Protein-protein interactions at synapses
R-BTA-499943	2.1719	1094	0.3473	Bos taurus: Interconversion of nucleotide di- and triphosphates
R-BTA-5689901	1.70863	868	0.3476	Bos taurus: Metalloprotease DUBs
R-BTA-69656	1.44951	729	0.3485	Bos taurus: Cyclin A:Cdk2-associated events at S phase entry
R-BTA-933541	0.521852	263	0.349	Bos taurus: TRAF6 mediated IRF7 activation
R-BTA-174143	1.87374	940	0.3496	Bos taurus: APC/C-mediated degradation of cell cycle proteins
R-BTA-453276	1.87374	940	0.3496	Bos taurus: Regulation of mitotic cell cycle
R-BTA-417957	0.240775	123	0.3496	Bos taurus: P2Y receptors
R-BTA-191859	0.997727	506	0.3498	Bos taurus: snRNP Assembly
R-BTA-194441	0.997727	506	0.3498	Bos taurus: Metabolism of non-coding RNA
R-BTA-69206	3.25505	1653	0.3498	Bos taurus: G1/S Transition
R-BTA-212436	25.1993	12819	0.3501	Bos taurus: Generic Transcription Pathway
R-BTA-5607761	1.18359	597	0.3581	Bos taurus: Dectin-1 mediated noncanonical NF-kB signaling
R-BTA-5676590	1.18359	597	0.3581	Bos taurus: NIK-->noncanonical NF-kB signaling
R-BTA-70895	1.39695	714	0.3605	Bos taurus: Branched-chain amino acid catabolism
R-BTA-2980766	1.82208	931	0.3607	Bos taurus: Nuclear Envelope Breakdown
R-BTA-5696394	0.987798	503	0.3615	Bos taurus: DNA Damage Recognition in GG-NER
R-BTA-4608870	1.11844	566	0.3616	Bos taurus: Asymmetric localization of PCP proteins
R-BTA-9006934	26.1658	13358	0.3631	Bos taurus: Signaling by Receptor Tyrosine Kinases
R-BTA-5656169	0.798767	406	0.3685	Bos taurus: Termination of translesion DNA synthesis
R-BTA-157118	1.79029	915	0.3688	Bos taurus: Signaling by NOTCH
R-BTA-5686938	0.413322	214	0.3703	Bos taurus: Regulation of TLR by endogenous ligand
R-BTA-1489509	2.60073	1345	0.3715	Bos taurus: DAG and IP3 signaling
R-BTA-2162123	0.621013	322	0.3723	Bos taurus: Synthesis of Prostaglandins (PG) and Thromboxanes (TX)
R-BTA-72662	0.941053	481	0.373	Bos taurus: Activation of the mRNA upon binding of the cap-binding complex and eIFs, and subsequent binding to 43S
R-BTA-77289	1.23455	632	0.3732	Bos taurus: Mitochondrial Fatty Acid Beta-Oxidation
R-BTA-5365859	0.787827	408	0.375	Bos taurus: RA biosynthesis pathway
R-BTA-69202	1.41533	722	0.3755	Bos taurus: Cyclin E associated events during G1/S transition
R-BTA-5683826	1.00017	516	0.3766	Bos taurus: Surfactant metabolism
R-BTA-5675482	0.340683	176	0.3767	Bos taurus: Regulation of necroptotic cell death
R-BTA-375280	0.940268	488	0.3778	Bos taurus: Amine ligand-binding receptors
R-BTA-69017	1.06356	545	0.3786	Bos taurus: CDK-mediated phosphorylation and removal of Cdc6
R-BTA-111447	0.968796	515	0.3838	Bos taurus: Activation of BAD and translocation to mitochondria
R-BTA-190828	0.520855	273	0.3843	Bos taurus: Gap junction trafficking
R-BTA-8951664	6.59143	3368	0.3864	Bos taurus: Neddylation
R-BTA-186763	1.2793	660	0.3867	Bos taurus: Downstream signal transduction
R-BTA-917729	1.34114	693	0.3884	Bos taurus: Endosomal Sorting Complex Required For Transport (ESCRT)
R-BTA-5696398	2.90134	1482	0.39	Bos taurus: Nucleotide Excision Repair
R-BTA-449836	0.748089	397	0.394	Bos taurus: Other interleukin signaling
R-BTA-674695	2.39466	1233	0.3941	Bos taurus: RNA Polymerase II Pre-transcription Events
R-BTA-8979227	1.61547	862	0.3945	Bos taurus: Triglyceride metabolism
R-BTA-3928663	1.22781	647	0.3962	Bos taurus: EPHA-mediated growth cone collapse
R-BTA-3000170	1.25373	656	0.3975	Bos taurus: Syndecan interactions
R-BTA-453279	4.7718	2486	0.3978	Bos taurus: Mitotic G1-G1/S phases
R-BTA-174178	1.67805	862	0.3978	Bos taurus: APC/C:Cdh1 mediated degradation of Cdc20 and other APC/C:Cdh1 targeted proteins in late mitosis/early G1
R-BTA-8982491	1.14415	597	0.3979	Bos taurus: Glycogen metabolism
R-BTA-2262752	13.0757	6743	0.3997	Bos taurus: Cellular responses to stress
R-BTA-156590	0.958319	499	0.4028	Bos taurus: Glutathione conjugation
R-BTA-68962	1.7588	926	0.4028	Bos taurus: Activation of the pre-replicative complex
R-BTA-8939236	2.23687	1158	0.4044	Bos taurus: RUNX1 regulates transcription of genes involved in differentiation of HSCs
R-BTA-5607764	3.00764	1558	0.4045	Bos taurus: CLEC7A (Dectin-1) signaling
R-BTA-1592389	1.02369	564	0.406	Bos taurus: Activation of Matrix Metalloproteinases
R-BTA-6804758	1.21522	644	0.4081	Bos taurus: Regulation of TP53 Activity through Acetylation
R-BTA-8874081	1.29812	685	0.4081	Bos taurus: MET activates PTK2 signaling
R-BTA-397795	2.76103	1496	0.4127	Bos taurus: G-protein beta:gamma signalling
R-BTA-975110	0.306947	166	0.4148	Bos taurus: TRAF6 mediated IRF7 activation in TLR7/8 or 9 signaling
R-BTA-8963898	0.531155	286	0.4154	Bos taurus: Plasma lipoprotein assembly
R-BTA-68874	3.05991	1598	0.4165	Bos taurus: M/G1 Transition
R-BTA-69002	3.05991	1598	0.4165	Bos taurus: DNA Replication Pre-Initiation
R-BTA-3858494	6.58033	3461	0.4198	Bos taurus: Beta-catenin independent WNT signaling
R-BTA-157858	0.527484	285	0.4209	Bos taurus: Gap junction trafficking and regulation
R-BTA-5213460	0.341332	183	0.421	Bos taurus: RIPK1-mediated regulated necrosis
R-BTA-5218859	0.341332	183	0.421	Bos taurus: Regulated Necrosis
R-BTA-2173793	1.37555	728	0.4213	Bos taurus: Transcriptional activity of SMAD2/SMAD3:SMAD4 heterotrimer
R-BTA-5610785	1.29217	678	0.4215	Bos taurus: GLI3 is processed to GLI3R by the proteasome
R-BTA-6811440	2.09419	1096	0.4227	Bos taurus: Retrograde transport at the Trans-Golgi-Network
R-BTA-1660662	1.76033	930	0.4238	Bos taurus: Glycosphingolipid metabolism
R-BTA-5688426	12.0209	6330	0.4286	Bos taurus: Deubiquitination
R-BTA-6807004	1.28738	691	0.4291	Bos taurus: Negative regulation of MET activity
R-BTA-556833	30.2043	15615	0.4316	Bos taurus: Metabolism of lipids
R-BTA-71387	13.7711	7161	0.4332	Bos taurus: Metabolism of carbohydrates
R-BTA-5693607	1.07217	563	0.4358	Bos taurus: Processing of DNA double-strand break ends
R-BTA-6804115	0.572729	309	0.4367	Bos taurus: TP53 regulates transcription of additional cell cycle genes whose exact role in the p53 pathway remain uncertain
R-BTA-1236978	1.02963	545	0.4375	Bos taurus: Cross-presentation of soluble exogenous antigens (endosomes)
R-BTA-5696399	2.38862	1247	0.4381	Bos taurus: Global Genome Nucleotide Excision Repair (GG-NER)
R-BTA-69229	1.03588	550	0.4393	Bos taurus: Ubiquitin-dependent degradation of Cyclin D1
R-BTA-75815	1.03588	550	0.4393	Bos taurus: Ubiquitin-dependent degradation of Cyclin D
R-BTA-4641258	1.20433	638	0.4396	Bos taurus: Degradation of DVL
R-BTA-5685938	1.00609	534	0.4455	Bos taurus: HDR through Single Strand Annealing (SSA)
R-BTA-2173796	1.09136	592	0.4518	Bos taurus: SMAD2/SMAD3:SMAD4 heterotrimer regulates transcription
R-BTA-1482788	2.28606	1225	0.4523	Bos taurus: Acyl chain remodelling of PC
R-BTA-5362517	1.5415	825	0.456	Bos taurus: Signaling by Retinoic Acid
R-BTA-9006931	1.5415	825	0.456	Bos taurus: Signaling by Nuclear Receptors
R-BTA-111933	1.83162	1006	0.4589	Bos taurus: Calmodulin induced events
R-BTA-111997	1.83162	1006	0.4589	Bos taurus: CaM pathway
R-BTA-450408	1.08879	583	0.4591	Bos taurus: AUF1 (hnRNP D0) binds and destabilizes mRNA
R-BTA-73772	1.01944	551	0.4597	Bos taurus: RNA Polymerase I Promoter Escape
R-BTA-1502540	0.34376	193	0.4617	Bos taurus: Signaling by Activin
R-BTA-512988	0.955019	521	0.4628	Bos taurus: Interleukin-3, 5 and GM-CSF signaling
R-BTA-75205	0.486382	269	0.4629	Bos taurus: Dissolution of Fibrin Clot
R-BTA-163685	8.05464	4279	0.4632	Bos taurus: Integration of energy metabolism
R-BTA-1482839	2.52448	1361	0.4649	Bos taurus: Acyl chain remodelling of PE
R-BTA-354192	0.929889	505	0.4661	Bos taurus: Integrin alphaIIb beta3 signaling
R-BTA-9006921	0.929889	505	0.4661	Bos taurus: Integrin signaling
R-BTA-72165	1.16135	622	0.4692	Bos taurus: mRNA Splicing - Minor Pathway
R-BTA-2029481	0.798872	439	0.4693	Bos taurus: FCGR activation
R-BTA-8953897	16.6945	8775	0.4725	Bos taurus: Cellular responses to external stimuli
R-BTA-71406	1.79551	971	0.4741	Bos taurus: Pyruvate metabolism and Citric Acid (TCA) cycle
R-BTA-8854050	1.09041	590	0.4793	Bos taurus: FBXL7 down-regulates AURKA during mitotic entry and in early mitosis
R-BTA-9006936	3.13429	1667	0.4795	Bos taurus: Signaling by TGF-beta family members
R-BTA-198933	2.49465	1345	0.4811	Bos taurus: Immunoregulatory interactions between a Lymphoid and a non-Lymphoid cell
R-BTA-350562	1.03217	560	0.4818	Bos taurus: Regulation of ornithine decarboxylase (ODC)
R-BTA-15869	4.40394	2351	0.4827	Bos taurus: Metabolism of nucleotides
R-BTA-6794361	1.55882	874	0.4856	Bos taurus: Neurexins and neuroligins
R-BTA-1834949	1.59913	902	0.4878	Bos taurus: Cytosolic sensors of pathogen-associated DNA
R-BTA-381753	3.51417	1896	0.4884	Bos taurus: Olfactory Signaling Pathway
R-BTA-71291	8.98077	4752	0.4889	Bos taurus: Metabolism of amino acids and derivatives
R-BTA-8856825	2.95988	1604	0.4897	Bos taurus: Cargo recognition for clathrin-mediated endocytosis
R-BTA-111996	2.09244	1161	0.4902	Bos taurus: Ca-dependent events
R-BTA-6791312	0.690546	381	0.4911	Bos taurus: TP53 Regulates Transcription of Cell Cycle Genes
R-BTA-5693571	2.42693	1327	0.4919	Bos taurus: Nonhomologous End-Joining (NHEJ)
R-BTA-193368	0.997427	561	0.4937	Bos taurus: Synthesis of bile acids and bile salts via 7alpha-hydroxycholesterol
R-BTA-6796648	1.21713	663	0.494	Bos taurus: TP53 Regulates Transcription of DNA Repair Genes
R-BTA-2682334	4.28024	2324	0.497	Bos taurus: EPH-Ephrin signaling
R-BTA-983695	1.16673	661	0.5029	Bos taurus: Antigen activates B Cell Receptor (BCR) leading to generation of second messengers
R-BTA-76009	1.08559	597	0.5041	Bos taurus: Platelet Aggregation (Plug Formation)
R-BTA-418038	0.339545	197	0.5044	Bos taurus: Nucleotide-like (purinergic) receptors
R-BTA-187687	0.502105	284	0.5057	Bos taurus: Signalling to ERKs
R-BTA-6806834	3.72393	2013	0.5059	Bos taurus: Signaling by MET
R-BTA-3238698	0.716535	408	0.511	Bos taurus: WNT ligand biogenesis and trafficking
R-BTA-163841	1.56178	877	0.5136	Bos taurus: Gamma carboxylation, hypusine formation and arylsulfatase activation
R-BTA-3928662	2.04943	1140	0.5153	Bos taurus: EPHB-mediated forward signaling
R-BTA-1169091	2.13582	1192	0.517	Bos taurus: Activation of NF-kappaB in B cells
R-BTA-4641257	1.50906	839	0.5175	Bos taurus: Degradation of AXIN
R-BTA-1660661	3.0536	1685	0.5182	Bos taurus: Sphingolipid de novo biosynthesis
R-BTA-198753	1.03009	602	0.5196	Bos taurus: ERK/MAPK targets
R-BTA-1430728	80.8367	42199	0.5201	Bos taurus: Metabolism
R-BTA-428157	4.81393	2615	0.5211	Bos taurus: Sphingolipid metabolism
R-BTA-70614	1.26755	711	0.5213	Bos taurus: Amino acid synthesis and interconversion (transamination)
R-BTA-70263	0.850575	481	0.5224	Bos taurus: Gluconeogenesis
R-BTA-391903	0.274653	161	0.5229	Bos taurus: Eicosanoid ligand-binding receptors
R-BTA-3928665	2.3136	1325	0.5244	Bos taurus: EPH-ephrin mediated repulsion of cells
R-BTA-6782135	1.42631	778	0.5245	Bos taurus: Dual incision in TC-NER
R-BTA-113418	0.432891	253	0.5259	Bos taurus: Formation of the Early Elongation Complex
R-BTA-422356	6.87262	3779	0.5265	Bos taurus: Regulation of insulin secretion
R-BTA-112382	1.85486	1022	0.5289	Bos taurus: Formation of RNA Pol II elongation complex
R-BTA-75955	1.85486	1022	0.5289	Bos taurus: RNA Polymerase II Transcription Elongation
R-BTA-418594	4.83135	2638	0.5289	Bos taurus: G alpha (i) signalling events
R-BTA-71403	0.782119	451	0.5289	Bos taurus: Citric acid cycle (TCA cycle)
R-BTA-111885	5.32877	2973	0.5298	Bos taurus: Opioid Signalling
R-BTA-75105	2.52192	1404	0.5338	Bos taurus: Fatty acyl-CoA biosynthesis
R-BTA-69231	1.65399	954	0.5371	Bos taurus: Cyclin D associated events in G1
R-BTA-69236	1.65399	954	0.5371	Bos taurus: G1 Phase
R-BTA-2029480	4.92985	2726	0.5389	Bos taurus: Fcgamma receptor (FCGR) dependent phagocytosis
R-BTA-198725	1.13191	665	0.5403	Bos taurus: Nuclear Events (kinase and transcription factor activation)
R-BTA-189451	0.61384	360	0.5404	Bos taurus: Heme biosynthesis
R-BTA-114452	1.12357	655	0.5413	Bos taurus: Activation of BH3-only proteins
R-BTA-5687128	1.61851	894	0.5435	Bos taurus: MAPK6/MAPK4 signaling
R-BTA-196757	0.604922	361	0.545	Bos taurus: Metabolism of folate and pterines
R-BTA-2559580	3.07967	1756	0.5461	Bos taurus: Oxidative Stress Induced Senescence
R-BTA-73776	1.09206	621	0.5597	Bos taurus: RNA Polymerase II Promoter Escape
R-BTA-73779	1.09206	621	0.5597	Bos taurus: RNA Polymerase II Transcription Pre-Initiation And Promoter Opening
R-BTA-75953	1.09206	621	0.5597	Bos taurus: RNA Polymerase II Transcription Initiation
R-BTA-76042	1.09206	621	0.5597	Bos taurus: RNA Polymerase II Transcription Initiation And Promoter Clearance
R-BTA-5610780	1.19962	678	0.5633	Bos taurus: Degradation of GLI1 by the proteasome
R-BTA-425393	7.02899	3870	0.5644	Bos taurus: Transport of inorganic cations/anions and amino acids/oligopeptides
R-BTA-3000178	3.29681	1869	0.5654	Bos taurus: ECM proteoglycans
R-BTA-2187338	1.81826	1022	0.5657	Bos taurus: Visual phototransduction
R-BTA-174411	0.795824	495	0.5661	Bos taurus: Polymerase switching on the C-strand of the telomere
R-BTA-69091	0.795824	495	0.5661	Bos taurus: Polymerase switching
R-BTA-69109	0.795824	495	0.5661	Bos taurus: Leading Strand Synthesis
R-BTA-432720	2.00274	1166	0.5673	Bos taurus: Lysosome Vesicle Biogenesis
R-BTA-210993	0.810753	483	0.5725	Bos taurus: Tie2 Signaling
R-BTA-168928	1.71692	1006	0.5729	Bos taurus: DDX58/IFIH1-mediated induction of interferon-alpha/beta
R-BTA-5621481	4.29676	2370	0.5729	Bos taurus: C-type lectin receptors (CLRs)
R-BTA-77075	0.939108	546	0.5735	Bos taurus: RNA Pol II CTD phosphorylation and interaction with CE
R-BTA-69166	0.947696	581	0.5736	Bos taurus: Removal of the Flap Intermediate
R-BTA-450302	1.12765	658	0.5747	Bos taurus: activated TAK1 mediates p38 MAPK activation
R-BTA-72086	0.940208	547	0.5759	Bos taurus: mRNA Capping
R-BTA-166166	5.13188	2866	0.5768	Bos taurus: MyD88-independent TLR4 cascade
R-BTA-937061	5.13188	2866	0.5768	Bos taurus: TRIF(TICAM1)-mediated TLR4 signaling
R-BTA-4420097	5.65967	3157	0.5812	Bos taurus: VEGFA-VEGFR2 Pathway
R-BTA-1632852	3.64778	2046	0.5828	Bos taurus: Macroautophagy
R-BTA-1168372	2.28274	1309	0.5833	Bos taurus: Downstream signaling events of B Cell Receptor (BCR)
R-BTA-174084	1.35264	760	0.5854	Bos taurus: Autodegradation of Cdh1 by Cdh1:APC/C
R-BTA-1650814	4.7266	2678	0.5864	Bos taurus: Collagen biosynthesis and modifying enzymes
R-BTA-5621575	1.3193	781	0.587	Bos taurus: CD209 (DC-SIGN) signaling
R-BTA-75876	1.4901	878	0.589	Bos taurus: Synthesis of very long-chain fatty acyl-CoAs
R-BTA-983168	4.30566	2380	0.5968	Bos taurus: Antigen processing: Ubiquitination & Proteasome degradation
R-BTA-936837	1.21751	712	0.5982	Bos taurus: Ion transport by P-type ATPases
R-BTA-76002	13.6264	7434	0.5984	Bos taurus: Platelet activation, signaling and aggregation
R-BTA-8875878	1.80005	1030	0.5988	Bos taurus: MET promotes cell motility
R-BTA-194138	6.08048	3396	0.599	Bos taurus: Signaling by VEGF
R-BTA-193775	0.786479	484	0.5994	Bos taurus: Synthesis of bile acids and bile salts via 24-hydroxycholesterol
R-BTA-429958	0.279095	178	0.6012	Bos taurus: mRNA decay by 3' to 5' exoribonuclease
R-BTA-174184	1.49059	839	0.6026	Bos taurus: Cdc20:Phospho-APC/C mediated degradation of Cyclin A
R-BTA-187037	2.24246	1297	0.6032	Bos taurus: NGF signalling via TRKA from the plasma membrane
R-BTA-2029482	3.29861	1921	0.6058	Bos taurus: Regulation of actin dynamics for phagocytic cup formation
R-BTA-182971	2.21469	1354	0.6061	Bos taurus: EGFR downregulation
R-BTA-2024101	1.12822	682	0.6075	Bos taurus: CS/DS degradation
R-BTA-1236975	1.75108	1001	0.6085	Bos taurus: Antigen processing-Cross presentation
R-BTA-1474290	5.13868	2925	0.6086	Bos taurus: Collagen formation
R-BTA-179419	1.49692	845	0.6101	Bos taurus: APC:Cdc20 mediated degradation of cell cycle proteins prior to satisfation of the cell cycle checkpoint
R-BTA-2129379	2.51625	1460	0.6137	Bos taurus: Molecules associated with elastic fibres
R-BTA-500792	9.10007	4949	0.617	Bos taurus: GPCR ligand binding
R-BTA-450321	1.75888	1074	0.6206	Bos taurus: JNK (c-Jun kinases) phosphorylation and activation mediated by activated human TAK1
R-BTA-176408	0.591109	348	0.6218	Bos taurus: Regulation of APC/C activators between G1/S and early anaphase
R-BTA-8957322	4.34646	2448	0.6225	Bos taurus: Metabolism of steroids
R-BTA-983705	3.44946	1970	0.6237	Bos taurus: Signaling by the B Cell Receptor (BCR)
R-BTA-176409	1.50524	855	0.6254	Bos taurus: APC/C:Cdc20 mediated degradation of mitotic proteins
R-BTA-450282	2.15856	1318	0.6268	Bos taurus: MAPK targets/ Nuclear events mediated by MAP kinases
R-BTA-1630316	8.43833	4714	0.627	Bos taurus: Glycosaminoglycan metabolism
R-BTA-109606	1.35022	810	0.6273	Bos taurus: Intrinsic Pathway for Apoptosis
R-BTA-442742	1.18258	745	0.6278	Bos taurus: CREB phosphorylation through the activation of Ras
R-BTA-392499	63.8692	34059	0.6333	Bos taurus: Metabolism of proteins
R-BTA-3371497	2.73113	1671	0.6349	Bos taurus: HSP90 chaperone cycle for steroid hormone receptors (SHR)
R-BTA-1482922	1.72541	1049	0.6355	Bos taurus: Acyl chain remodelling of PI
R-BTA-176814	1.518	866	0.6367	Bos taurus: Activation of APC/C and APC/C:Cdc20 mediated degradation of mitotic proteins
R-BTA-5205647	3.34033	2204	0.6376	Bos taurus: Mitophagy
R-BTA-204005	1.78442	1038	0.6393	Bos taurus: COPII (Coat Protein 2) Mediated Vesicle Transport
R-BTA-4086398	3.2934	2009	0.6441	Bos taurus: Ca2+ pathway
R-BTA-425410	0.806676	488	0.6449	Bos taurus: Metal ion SLC transporters
R-BTA-202424	2.32513	1335	0.6469	Bos taurus: Downstream TCR signaling
R-BTA-5218920	1.72051	1071	0.648	Bos taurus: VEGFR2 mediated vascular permeability
R-BTA-186797	2.11668	1254	0.6519	Bos taurus: Signaling by PDGF
R-BTA-397014	10.5084	6020	0.652	Bos taurus: Muscle contraction
R-BTA-8963899	0.472172	297	0.6535	Bos taurus: Plasma lipoprotein remodeling
R-BTA-352230	1.52802	902	0.6536	Bos taurus: Amino acid transport across the plasma membrane
R-BTA-156584	0.744974	461	0.6543	Bos taurus: Cytosolic sulfonation of small molecules
R-BTA-2871837	1.92087	1116	0.6548	Bos taurus: FCERI mediated NF-kB activation
R-BTA-6806667	0.927946	579	0.6548	Bos taurus: Metabolism of fat-soluble vitamins
R-BTA-1566948	2.53731	1500	0.6595	Bos taurus: Elastic fibre formation
R-BTA-1482801	2.05041	1251	0.6605	Bos taurus: Acyl chain remodelling of PS
R-BTA-5610787	3.133	1796	0.6614	Bos taurus: Hedgehog 'off' state
R-BTA-179409	0.518824	316	0.6637	Bos taurus: APC-Cdc20 mediated degradation of Nek2A
R-BTA-166054	5.43076	3135	0.665	Bos taurus: Activated TLR4 signalling
R-BTA-174154	1.36943	797	0.6656	Bos taurus: APC/C:Cdc20 mediated degradation of Securin
R-BTA-140837	0.438714	280	0.6657	Bos taurus: Intrinsic Pathway of Fibrin Clot Formation
R-BTA-5696395	1.31391	774	0.6669	Bos taurus: Formation of Incision Complex in GG-NER
R-BTA-193639	0.20942	141	0.6684	Bos taurus: p75NTR signals via NF-kB
R-BTA-2514859	0.386322	246	0.678	Bos taurus: Inactivation, recovery and regulation of the phototransduction cascade
R-BTA-8864260	2.49704	1661	0.6818	Bos taurus: Transcriptional regulation by the AP-2 (TFAP2) family of transcription factors
R-BTA-3000171	1.66719	1022	0.6849	Bos taurus: Non-integrin membrane-ECM interactions
R-BTA-5653656	25.0686	13712	0.6856	Bos taurus: Vesicle-mediated transport
R-BTA-975634	0.88719	567	0.6869	Bos taurus: Retinoid metabolism and transport
R-BTA-2871809	2.02517	1285	0.6904	Bos taurus: FCERI mediated Ca+2 mobilization
R-BTA-2514856	0.451658	286	0.6923	Bos taurus: The phototransduction cascade
R-BTA-201451	0.807142	502	0.6956	Bos taurus: Signaling by BMP
R-BTA-450294	3.46633	2090	0.7002	Bos taurus: MAP kinase activation in TLR cascade
R-BTA-1500931	5.4357	3224	0.7023	Bos taurus: Cell-Cell communication
R-BTA-6781823	0.954112	577	0.7026	Bos taurus: Formation of TC-NER Pre-Incision Complex
R-BTA-196849	5.47349	3167	0.7026	Bos taurus: Metabolism of water-soluble vitamins and cofactors
R-BTA-141405	0.480105	303	0.7063	Bos taurus: Inhibition of the proteolytic activity of APC/C required for the onset of anaphase by mitotic spindle checkpoint components
R-BTA-141430	0.480105	303	0.7063	Bos taurus: Inactivation of APC/C via direct inhibition of the APC/C complex
R-BTA-375165	1.45929	917	0.7087	Bos taurus: NCAM signaling for neurite out-growth
R-BTA-204998	3.58414	2166	0.7135	Bos taurus: Cell death signalling via NRAGE, NRIF and NADE
R-BTA-389661	0.702353	448	0.7141	Bos taurus: Glyoxylate metabolism and glycine degradation
R-BTA-372790	28.4665	15649	0.7177	Bos taurus: Signaling by GPCR
R-BTA-425407	13.6274	7650	0.7202	Bos taurus: SLC-mediated transmembrane transport
R-BTA-8963743	0.310009	234	0.7206	Bos taurus: Digestion and absorption
R-BTA-1810476	0.832653	601	0.721	Bos taurus: RIP-mediated NFkB activation via ZBP1
R-BTA-933542	0.832653	601	0.721	Bos taurus: TRAF6 mediated NF-kB activation
R-BTA-448424	3.50547	2134	0.7214	Bos taurus: Interleukin-17 signaling
R-BTA-5205685	3.02993	2140	0.7229	Bos taurus: Pink/Parkin Mediated Mitophagy
R-BTA-166016	5.59942	3300	0.7256	Bos taurus: Toll Like Receptor 4 (TLR4) Cascade
R-BTA-199991	23.244	12846	0.7262	Bos taurus: Membrane Trafficking
R-BTA-5658442	1.8293	1099	0.7268	Bos taurus: Regulation of RAS by GAPs
R-BTA-1606322	0.836203	606	0.7285	Bos taurus: ZBP1(DAI) mediated induction of type I IFNs
R-BTA-445989	1.51509	979	0.7306	Bos taurus: TAK1 activates NFkB by phosphorylation and activation of IKKs complex
R-BTA-196854	6.77435	3913	0.7312	Bos taurus: Metabolism of vitamins and cofactors
R-BTA-8948216	1.24943	833	0.7325	Bos taurus: Collagen chain trimerization
R-BTA-5576891	9.05601	5428	0.7355	Bos taurus: Cardiac conduction
R-BTA-1638074	1.07596	679	0.7359	Bos taurus: Keratan sulfate/keratin metabolism
R-BTA-1971475	0.930384	608	0.7366	Bos taurus: A tetrasaccharide linker sequence is required for GAG synthesis
R-BTA-438064	1.6774	1100	0.7401	Bos taurus: Post NMDA receptor activation events
R-BTA-442755	1.6774	1100	0.7401	Bos taurus: Activation of NMDA receptor and postsynaptic events
R-BTA-194840	8.56518	5024	0.7404	Bos taurus: Rho GTPase cycle
R-BTA-2559583	4.68018	2804	0.7408	Bos taurus: Cellular Senescence
R-BTA-72766	4.03734	2309	0.7413	Bos taurus: Translation
R-BTA-216083	3.94759	2369	0.7429	Bos taurus: Integrin cell surface interactions
R-BTA-5694530	0.722523	490	0.7466	Bos taurus: Cargo concentration in the ER
R-BTA-6811442	7.52312	4334	0.7467	Bos taurus: Intra-Golgi and retrograde Golgi-to-ER traffic
R-BTA-193704	3.82994	2342	0.7554	Bos taurus: p75 NTR receptor-mediated signalling
R-BTA-388396	23.8108	13292	0.756	Bos taurus: GPCR downstream signalling
R-BTA-177929	2.56293	1665	0.7569	Bos taurus: Signaling by EGFR
R-BTA-418346	7.47794	4702	0.7609	Bos taurus: Platelet homeostasis
R-BTA-6811438	1.70539	1072	0.7618	Bos taurus: Intra-Golgi traffic
R-BTA-418990	2.74807	1832	0.7623	Bos taurus: Adherens junctions interactions
R-BTA-975576	1.44413	929	0.7642	Bos taurus: N-glycan antennae elongation in the medial/trans-Golgi
R-BTA-420499	0.546723	428	0.7648	Bos taurus: Class C/3 (Metabotropic glutamate/pheromone receptors)
R-BTA-6805567	1.77224	1158	0.765	Bos taurus: Keratinization
R-BTA-6809371	1.70213	1116	0.7679	Bos taurus: Formation of the cornified envelope
R-BTA-112314	9.39316	5572	0.7701	Bos taurus: Neurotransmitter receptors and postsynaptic signal transmission
R-BTA-421270	2.79732	1873	0.7726	Bos taurus: Cell-cell junction organization
R-BTA-168164	4.19382	2601	0.7753	Bos taurus: Toll Like Receptor 3 (TLR3) Cascade
R-BTA-176407	0.388999	265	0.7782	Bos taurus: Conversion from APC/C:Cdc20 to APC/C:Cdh1 in late anaphase
R-BTA-112316	23.7654	13494	0.7807	Bos taurus: Neuronal System
R-BTA-202433	0.795335	536	0.7838	Bos taurus: Generation of second messenger molecules
R-BTA-168643	2.35428	1473	0.7847	Bos taurus: Nucleotide-binding domain, leucine rich repeat containing receptor (NLR) signaling pathways
R-BTA-8856688	4.651	2830	0.7852	Bos taurus: Golgi-to-ER retrograde transport
R-BTA-202403	2.97933	1793	0.7862	Bos taurus: TCR signaling
R-BTA-446652	4.36513	2615	0.7862	Bos taurus: Interleukin-1 family signaling
R-BTA-446353	0.620318	449	0.7864	Bos taurus: Cell-extracellular matrix interactions
R-BTA-2559585	0.792733	604	0.7889	Bos taurus: Oncogene Induced Senescence
R-BTA-204174	0.418371	304	0.7892	Bos taurus: Regulation of pyruvate dehydrogenase (PDH) complex
R-BTA-5358351	4.10888	2447	0.7898	Bos taurus: Signaling by Hedgehog
R-BTA-5633008	0.105069	81	0.793	Bos taurus: TP53 Regulates Transcription of Cell Death Genes
R-BTA-109582	29.5545	16643	0.7947	Bos taurus: Hemostasis
R-BTA-1433557	1.71507	1113	0.7961	Bos taurus: Signaling by SCF-KIT
R-BTA-168898	6.14522	3698	0.798	Bos taurus: Toll-Like Receptors Cascades
R-BTA-166520	6.0035	3623	0.8029	Bos taurus: Signalling by NGF
R-BTA-983169	5.72213	3364	0.8083	Bos taurus: Class I MHC mediated antigen processing & presentation
R-BTA-174048	0.391381	272	0.8092	Bos taurus: APC/C:Cdc20 mediated degradation of Cyclin B
R-BTA-8956321	0.760332	522	0.8134	Bos taurus: Nucleotide salvage
R-BTA-6803529	0.459135	325	0.817	Bos taurus: FGFR2 alternative splicing
R-BTA-112310	1.36386	930	0.8177	Bos taurus: Neurotransmitter release cycle
R-BTA-193648	2.84262	1875	0.8196	Bos taurus: NRAGE signals death through JNK
R-BTA-446728	3.8786	2522	0.8204	Bos taurus: Cell junction organization
R-BTA-174824	2.0933	1347	0.8233	Bos taurus: Plasma lipoprotein assembly, remodeling, and clearance
R-BTA-199992	2.79561	1822	0.8288	Bos taurus: trans-Golgi Network Vesicle Budding
R-BTA-421837	2.79561	1822	0.8288	Bos taurus: Clathrin derived vesicle budding
R-BTA-5632684	2.56762	1602	0.8378	Bos taurus: Hedgehog 'on' state
R-BTA-8964043	1.12421	798	0.8383	Bos taurus: Plasma lipoprotein clearance
R-BTA-975138	4.52315	2880	0.8424	Bos taurus: TRAF6 mediated induction of NFkB and MAP kinases upon TLR7/8 or 9 activation
R-BTA-168142	4.50123	2871	0.8445	Bos taurus: Toll Like Receptor 10 (TLR10) Cascade
R-BTA-166058	4.48915	2865	0.8447	Bos taurus: MyD88:Mal cascade initiated on plasma membrane
R-BTA-168176	4.48915	2865	0.8447	Bos taurus: Toll Like Receptor 5 (TLR5) Cascade
R-BTA-168179	4.48915	2865	0.8447	Bos taurus: Toll Like Receptor TLR1:TLR2 Cascade
R-BTA-168188	4.48915	2865	0.8447	Bos taurus: Toll Like Receptor TLR6:TLR2 Cascade
R-BTA-181438	4.48915	2865	0.8447	Bos taurus: Toll Like Receptor 2 (TLR2) Cascade
R-BTA-975871	4.48915	2865	0.8447	Bos taurus: MyD88 cascade initiated on plasma membrane
R-BTA-168181	4.59285	2929	0.8484	Bos taurus: Toll Like Receptor 7/8 (TLR7/8) Cascade
R-BTA-975155	4.59285	2929	0.8484	Bos taurus: MyD88 dependent cascade initiated on endosome
R-BTA-202733	4.34134	2647	0.8485	Bos taurus: Cell surface interactions at the vascular wall
R-BTA-192105	1.29218	899	0.8489	Bos taurus: Synthesis of bile acids and bile salts
R-BTA-937039	0.589516	453	0.851	Bos taurus: IRAK1 recruits IKK complex
R-BTA-975144	0.589516	453	0.851	Bos taurus: IRAK1 recruits IKK complex upon TLR7/8 or 9 stimulation
R-BTA-2022854	0.742954	519	0.8517	Bos taurus: Keratan sulfate biosynthesis
R-BTA-435354	0.323667	251	0.8546	Bos taurus: Zinc transporters
R-BTA-191273	0.498702	364	0.8587	Bos taurus: Cholesterol biosynthesis
R-BTA-176412	0.365988	268	0.8617	Bos taurus: Phosphorylation of the APC/C
R-BTA-2172127	1.82856	1295	0.8644	Bos taurus: DAP12 interactions
R-BTA-597592	48.2937	27044	0.8672	Bos taurus: Post-translational protein modification
R-BTA-168138	4.75073	3048	0.8675	Bos taurus: Toll Like Receptor 9 (TLR9) Cascade
R-BTA-380108	0.386582	282	0.8775	Bos taurus: Chemokine receptors bind chemokines
R-BTA-2454202	5.42871	3428	0.8775	Bos taurus: Fc epsilon receptor (FCERI) signaling
R-BTA-2559582	1.55404	1121	0.8814	Bos taurus: Senescence-Associated Secretory Phenotype (SASP)
R-BTA-1474244	14.2053	8423	0.8827	Bos taurus: Extracellular matrix organization
R-BTA-156580	2.44316	1566	0.8839	Bos taurus: Phase II - Conjugation of compounds
R-BTA-1474228	5.12825	3303	0.8857	Bos taurus: Degradation of the extracellular matrix
R-BTA-189445	0.82369	606	0.8878	Bos taurus: Metabolism of porphyrins
R-BTA-196741	0.708221	576	0.8927	Bos taurus: Cobalamin (Cbl, vitamin B12) transport and metabolism
R-BTA-168638	1.33458	931	0.8946	Bos taurus: NOD1/2 Signaling Pathway
R-BTA-983170	0.909521	696	0.8977	Bos taurus: Antigen Presentation: Folding, assembly and peptide loading of class I MHC
R-BTA-2424491	1.60809	1206	0.8999	Bos taurus: DAP12 signaling
R-BTA-70268	0.596763	452	0.9046	Bos taurus: Pyruvate metabolism
R-BTA-373076	5.75206	3489	0.9077	Bos taurus: Class A/1 (Rhodopsin-like receptors)
R-BTA-1442490	1.53001	1143	0.9093	Bos taurus: Collagen degradation
R-BTA-2022928	2.21048	1599	0.912	Bos taurus: HS-GAG biosynthesis
R-BTA-112315	12.1678	7540	0.9145	Bos taurus: Transmission across Chemical Synapses
R-BTA-6803157	0.570599	435	0.9158	Bos taurus: Antimicrobial peptides
R-BTA-375276	3.39694	2174	0.9171	Bos taurus: Peptide ligand-binding receptors
R-BTA-446193	2.32262	1575	0.919	Bos taurus: Biosynthesis of the N-glycan precursor (dolichol lipid-linked oligosaccharide, LLO) and transfer to a nascent protein
R-BTA-112043	3.21261	2378	0.9205	Bos taurus: PLC beta mediated events
R-BTA-416476	8.48899	5433	0.9231	Bos taurus: G alpha (q) signalling events
R-BTA-881907	9.19767	5852	0.9248	Bos taurus: Gastrin-CREB signalling pathway via PKC and MAPK
R-BTA-112040	3.2592	2420	0.9269	Bos taurus: G-protein mediated events
R-BTA-6807878	3.63504	2508	0.9303	Bos taurus: COPI-mediated anterograde transport
R-BTA-5173105	3.59847	2538	0.9306	Bos taurus: O-linked glycosylation
R-BTA-163125	3.91533	2705	0.9319	Bos taurus: Post-translational modification: synthesis of GPI-anchored proteins
R-BTA-432722	1.50528	1129	0.9346	Bos taurus: Golgi Associated Vesicle Biogenesis
R-BTA-2871796	2.14632	1647	0.936	Bos taurus: FCERI mediated MAPK activation
R-BTA-1638091	2.74999	1961	0.937	Bos taurus: Heparan sulfate/heparin (HS-GAG) metabolism
R-BTA-2022090	1.42893	1139	0.9372	Bos taurus: Assembly of collagen fibrils and other multimeric structures
R-BTA-199977	5.10507	3367	0.9378	Bos taurus: ER to Golgi Anterograde Transport
R-BTA-5389840	1.58809	1085	0.9385	Bos taurus: Mitochondrial translation elongation
R-BTA-76005	6.12667	4033	0.9418	Bos taurus: Response to elevated platelet cytosolic Ca2+
R-BTA-2132295	3.38938	2366	0.9421	Bos taurus: MHC class II antigen presentation
R-BTA-194068	1.45422	1086	0.9427	Bos taurus: Bile acid and bile salt metabolism
R-BTA-6807505	1.73869	1189	0.9529	Bos taurus: RNA polymerase II transcribes snRNA genes
R-BTA-5368287	1.74928	1218	0.9536	Bos taurus: Mitochondrial translation
R-BTA-5419276	1.74928	1218	0.9536	Bos taurus: Mitochondrial translation termination
R-BTA-1483249	2.20585	1779	0.9557	Bos taurus: Inositol phosphate metabolism
R-BTA-4085001	1.28975	983	0.9571	Bos taurus: Sialic acid metabolism
R-BTA-446219	1.66666	1215	0.9601	Bos taurus: Synthesis of substrates in N-glycan biosythesis
R-BTA-1280218	20.1248	12441	0.9634	Bos taurus: Adaptive Immune System
R-BTA-913709	2.25028	1751	0.9636	Bos taurus: O-linked glycosylation of mucins
R-BTA-1614635	0.338855	306	0.9666	Bos taurus: Sulfur amino acid metabolism
R-BTA-446203	9.97878	6357	0.9731	Bos taurus: Asparagine N-linked glycosylation
R-BTA-975577	0.558576	508	0.9738	Bos taurus: N-Glycan antennae elongation
R-BTA-114608	5.27631	3626	0.9739	Bos taurus: Platelet degranulation
R-BTA-425397	1.75079	1416	0.9751	Bos taurus: Transport of vitamins, nucleosides, and related molecules
R-BTA-6811436	2.45628	1973	0.9813	Bos taurus: COPI-independent Golgi-to-ER retrograde traffic
R-BTA-948021	6.86937	4615	0.9827	Bos taurus: Transport to the Golgi and subsequent modification
R-BTA-140877	0.750215	811	0.9995	Bos taurus: Formation of Fibrin Clot (Clotting Cascade)
R-BTA-140875	0.373295	582	1	Bos taurus: Common Pathway of Fibrin Clot Formation

## Sheet: MeSH
MESHID	setT	nset	p	MESHTERM
D012568	1.76434	218	0.002	Schizosaccharomyces
D004277	3.15229	625	0.0044	DNA, Single-Stranded
D005247	1.58171	283	0.0052	Feeding Behavior
D015430	1.95878	569	0.0064	Weight Gain
D004261	2.10751	429	0.0067	DNA Replication
D042002	1.38449	237	0.0069	Chromatin Assembly and Disassembly
D019899	2.06187	532	0.0071	Paracrine Communication
D019898	1.84646	333	0.0072	Autocrine Communication
D049590	3.36375	864	0.0086	Postpartum Period
D058725	1.20634	282	0.0098	Peripartum Period
D004435	2.48626	548	0.0105	Eating
D012441	10.3484	3464	0.0113	Saccharomyces cerevisiae
D014176	16.0137	5226	0.0117	Protein Biosynthesis
D004579	2.06221	611	0.0127	Electron Transport
D000824	3.12025	868	0.0138	Animal Nutritional Physiological Phenomena
D008894	30.1642	12544	0.0138	Milk Proteins
D006579	6.29997	1953	0.0139	Heterozygote
D020868	6.28704	1698	0.0156	Gene Silencing
D002149	1.71336	399	0.0162	Energy Intake
D003627	0.0979489	14	0.0176	Data Interpretation, Statistical
D017208	3.13576	1023	0.018	Rats, Wistar
D018244	2.72878	761	0.0196	Chromosomes, Artificial, Yeast
D030561	26.7636	11374	0.0204	Databases, Nucleic Acid
D002450	4.45398	1324	0.0208	Cell Communication
D004357	1.12993	311	0.0227	Drug Synergism
D012741	2.36808	620	0.0232	Sexual Maturation
D001831	0.49992	124	0.0244	Body Temperature
D005822	5.34475	1766	0.0245	Genetic Vectors
D005496	1.00492	257	0.025	Follicular Atresia
D055598	6.18333	2065	0.0264	Chemical Phenomena
D000829	4.00402	1303	0.0268	Animals, Domestic
D001823	5.39992	1791	0.027	Body Composition
D000483	12.9408	4907	0.0276	Alleles
D010060	3.7115	1181	0.0276	Ovulation
D020125	6.2889	2294	0.0283	Mutation, Missense
D023061	0.380818	94	0.0285	Gene Order
D004351	1.02835	277	0.0286	Drug Resistance
D015854	13.7371	5416	0.0295	Up-Regulation
D011499	13.1761	5391	0.03	Protein Processing, Post-Translational
D007774	16.6943	6812	0.0313	Lactation
D019655	9.18935	3581	0.0313	Quantitative Trait, Heritable
D006720	4.56671	1583	0.0325	Homozygote
D008285	2.06926	582	0.0332	Major Histocompatibility Complex
D017510	10.2058	3912	0.0332	Protein Folding
D007091	3.34148	1143	0.034	Image Processing, Computer-Assisted
D000821	4.56549	1655	0.0341	Animal Feed
D015972	1.94767	615	0.0343	Gene Expression Regulation, Neoplastic
D012091	5.48247	1953	0.0352	Repetitive Sequences, Nucleic Acid
D016324	1.63008	441	0.0353	Sequence Tagged Sites
D012727	0.926189	253	0.0359	Sex Characteristics
D016009	1.56009	448	0.0363	Chi-Square Distribution
D030562	0.514412	148	0.0365	Databases, Protein
D016923	0.990182	325	0.0375	Cell Death
D015027	1.50076	450	0.0378	Zebrafish
D000375	3.25261	1138	0.0381	Aging
D012323	1.98602	592	0.0383	RNA Processing, Post-Transcriptional
D000222	1.27642	387	0.0393	Adaptation, Physiological
D004734	5.94235	2135	0.0394	Energy Metabolism
D004032	5.76922	2178	0.0395	Diet
D012326	4.94539	1745	0.0395	RNA Splicing
D002634	0.827584	230	0.0402	Chemotaxis, Leukocyte
D016366	155.463	75098	0.0422	Open Reading Frames
D003196	0.646767	214	0.0433	Computer Graphics
D058977	1.08715	333	0.0451	Molecular Sequence Annotation
D005796	15.2349	6407	0.0462	Genes
D012689	61.7776	28168	0.0469	Sequence Homology, Nucleic Acid
D018807	6.0037	2317	0.0472	Polymorphism, Single-Stranded Conformational
D054643	0.724672	215	0.0477	INDEL Mutation
D018626	2.61137	842	0.048	Retroelements
D002843	2.2527	729	0.0481	Chromatin
D015723	177.516	86423	0.0484	Gene Library
D008938	2.39562	869	0.0545	Mitosis
D012098	4.76127	1774	0.0553	Reproduction
D005799	2.07818	742	0.0562	Genes, Dominant
D008027	2.64976	1008	0.059	Light
D021581	4.05621	1580	0.0605	Active Transport, Cell Nucleus
D000107	1.07274	373	0.0631	Acetylation
D002455	8.02703	3282	0.0655	Cell Division
D013081	2.20067	804	0.066	Sperm Motility
D011995	1.2354	422	0.0673	Recombination, Genetic
D003460	6.16216	2499	0.0686	Crystallization
D029544	2.40915	867	0.0689	Foot-and-Mouth Disease Virus
D005784	1.36795	481	0.0694	Gene Amplification
D006736	2.53506	967	0.0709	Horses
D004305	21.138	9413	0.0719	Dose-Response Relationship, Drug
D005800	0.623992	210	0.0738	Genes, Fungal
D053938	0.480622	166	0.0739	DNA Fragmentation
D009690	3.1164	1256	0.0753	Nucleic Acid Conformation
D008540	3.4894	1367	0.076	Meiosis
D040641	9.3129	3918	0.0778	Quantitative Trait Loci
D002448	8.29556	3519	0.0798	Cell Adhesion
D011544	3.96582	1559	0.0798	Pseudogenes
D018919	4.73048	1947	0.0833	Neovascularization, Physiologic
D010298	1.81995	654	0.0866	Parity
D051379	152.204	74349	0.0899	Mice
D001837	1.00628	353	0.0926	Body Weights and Measures
D011110	17.3333	7757	0.094	Polymorphism, Genetic
D017209	15.7561	7097	0.0949	Apoptosis
D014961	4.33224	1771	0.0959	X-Ray Diffraction
D006019	1.67146	592	0.096	Glycolysis
D018895	10.1724	4495	0.0975	Microsatellite Repeats
D012641	4.42973	1809	0.1	Selection, Genetic
D056004	1.21159	473	0.1001	Molecular Dynamics Simulation
D002452	3.41056	1415	0.1054	Cell Count
D006041	5.53366	2209	0.1068	Goats
D001835	5.7045	2446	0.1073	Body Weight
D005075	6.63649	2945	0.1098	Biological Evolution
D030762	8.12912	3572	0.1101	Estrous Cycle
D008807	4.04512	1658	0.1123	Mice, Inbred BALB C
D059748	2.86859	1191	0.1133	Proteolysis
D001908	1.63919	622	0.1142	Diarrhea Viruses, Bovine Viral
D016254	1.73012	672	0.1143	Mutagenesis, Insertional
D011485	63.8845	30609	0.1147	Protein Binding
D002875	8.63748	3834	0.1163	Chromosomes
D002240	1.26937	510	0.1174	Carbohydrate Sequence
D013696	7.28327	3181	0.118	Temperature
D005815	0.813787	315	0.1195	Genetic Code
D002470	7.94092	3528	0.1254	Cell Survival
D009929	1.35837	547	0.1254	Organ Size
D002897	2.45226	961	0.1256	Chromosomes, Human, Pair 7
D056426	3.45791	1483	0.1274	Genetic Loci
D007113	2.11917	900	0.1278	Immunity, Innate
D012150	10.1676	4561	0.1288	Polymorphism, Restriction Fragment Length
D006824	1.46522	571	0.1289	Hybridization, Genetic
D012542	1.73816	715	0.1291	Scattering, Radiation
D017360	0.488092	192	0.1298	Arabidopsis
D005819	20.059	9323	0.1346	Genetic Markers
D005314	1.52808	629	0.1355	Embryonic and Fetal Development
D005306	2.77771	1194	0.1363	Fertilization
D017173	3.60683	1588	0.1363	Caenorhabditis elegans
D044127	4.66601	1915	0.1364	Epigenesis, Genetic
D014644	16.9432	7845	0.1369	Genetic Variation
D010641	18.5522	8530	0.1378	Phenotype
D005298	3.89826	1693	0.1406	Fertility
D009994	1.87185	805	0.141	Osmolar Concentration
D020224	116.667	57652	0.1413	Expressed Sequence Tags
D019151	2.03094	796	0.1429	Peptide Library
D005838	19.08	9022	0.1498	Genotype
D049109	15.711	7376	0.1526	Cell Proliferation
D004249	0.917618	384	0.1577	DNA Damage
D013237	0.797151	327	0.158	Stereoisomerism
D018411	5.63374	2447	0.1611	Spodoptera
D036801	2.34907	1021	0.1628	Parturition
D010012	1.10771	459	0.164	Osteogenesis
D048429	1.54931	664	0.1641	Cell Size
D004251	1.66426	715	0.1646	DNA Transposable Elements
D004260	1.67854	732	0.1649	DNA Repair
D005804	0.570234	235	0.1691	Genes, Lethal
D015394	6.01562	2697	0.1706	Molecular Structure
D002679	2.61487	1165	0.1716	Pan troglodytes
D013329	12.516	5930	0.1722	Structure-Activity Relationship
D013312	2.24477	982	0.1732	Stress, Physiological
D002451	0.935772	403	0.1777	Cell Compartmentation
D016978	1.01809	439	0.1796	Mannheimia haemolytica
D019175	5.30736	2350	0.1809	DNA Methylation
D013997	34.6948	16919	0.1822	Time Factors
D014785	1.86757	816	0.1822	Vision, Ocular
D009893	0.178758	71	0.1839	Opossums
D010944	1.2333	526	0.1841	Plants
D008561	1.56626	688	0.1842	Membrane Fusion
D019143	112.337	55989	0.1851	Evolution, Molecular
D000917	1.17576	508	0.1856	Antibody Formation
D015536	14.6925	6918	0.1866	Down-Regulation
D009866	3.27877	1473	0.1872	Oogenesis
D001947	13.3719	6326	0.1875	Breeding
D010312	1.2491	545	0.1883	Parthenogenesis
D006863	10.1409	4804	0.1921	Hydrogen-Ion Concentration
D013552	15.0271	7188	0.1953	Swine
D017398	111.55	55724	0.1953	Alternative Splicing
D008460	10.9575	5191	0.2003	Meat
D021381	19.4356	9368	0.2013	Protein Transport
D051381	60.2484	29769	0.2021	Rats
D011919	1.34622	591	0.2036	Rats, Inbred Strains
D020121	94.1075	47025	0.2058	5' Untranslated Regions
D007242	1.24492	544	0.2071	Herpesvirus 1, Bovine
D050356	4.70639	2179	0.2108	Lipid Metabolism
D001188	1.74993	790	0.2131	Artiodactyla
D009626	1.72196	778	0.2165	Terminology as Topic
D014714	3.27014	1521	0.217	Vertebrates
D019921	0.967672	435	0.217	Biotinylation
D053263	2.1305	975	0.2197	Gene Regulatory Networks
D003341	1.1601	533	0.2198	Luteolysis
D025461	0.626173	281	0.2207	Feedback, Physiological
D002878	1.08554	495	0.2208	Chromosomes, Human, Pair 1
D018507	23.3649	11429	0.2232	Gene Expression Regulation, Developmental
D009119	2.93309	1368	0.2241	Muscle Contraction
D011401	18.1345	8864	0.2244	Promoter Regions, Genetic
D016764	2.93581	1352	0.2256	Cell Polarity
D004285	9.78835	4693	0.2261	Dogs
D016367	3.91836	1809	0.2279	Baculoviridae
D012042	0.0965395	42	0.2322	Registries
D001419	1.95544	919	0.2336	Bacteria
D002415	0.657166	299	0.2352	Cats
D012984	93.2227	46797	0.2352	Software
D019295	5.32805	2548	0.2364	Computational Biology
D008322	9.68075	4651	0.2365	Mammals
D047108	6.79447	3290	0.238	Embryonic Development
D020641	30.8347	15256	0.2384	Polymorphism, Single Nucleotide
D034622	15.087	7343	0.2424	RNA Interference
D005865	6.1029	2942	0.247	Gestational Age
D000831	5.33477	2570	0.2474	Animals, Newborn
D002199	2.10474	989	0.2483	Capillary Permeability
D019943	15.4665	7540	0.2487	Amino Acid Substitution
D010957	11.2239	5448	0.2494	Plasmids
D002463	2.21912	1032	0.2516	Cell Membrane Permeability
D002453	2.79853	1337	0.2532	Cell Cycle
D016384	5.12084	2455	0.2553	Consensus Sequence
D017385	3.88459	1876	0.2574	Sequence Homology
D004705	4.82333	2341	0.2599	Endocytosis
D011489	2.45707	1181	0.2615	Protein Denaturation
D011270	6.04854	2956	0.2683	Pregnancy, Animal
D006358	3.15742	1521	0.2701	Hot Temperature
D017951	1.76217	841	0.279	Antigen Presentation
D054884	2.10738	1030	0.2932	Host-Pathogen Interactions
D008822	4.69178	2306	0.2937	Mice, Transgenic
D014945	1.52059	737	0.2974	Wound Healing
D059467	1.8669	920	0.2982	Transcriptome
D010084	12.0802	6050	0.2984	Oxidation-Reduction
D007313	2.41183	1183	0.3008	Insects
D017354	5.74692	2845	0.301	Point Mutation
D013045	117.901	59869	0.3037	Species Specificity
D015810	6.79016	3376	0.3047	Linkage Disequilibrium
D014965	1.95507	956	0.305	X-Rays
D003062	2.99394	1479	0.3091	Codon
D001923	12.55	6292	0.3092	Brain Chemistry
D012045	4.25723	2111	0.31	Regulatory Sequences, Nucleic Acid
D002236	0.38126	186	0.311	Carbohydrate Conformation
D033081	1.02413	500	0.3123	Shear Strength
D018345	4.68631	2328	0.3135	Mice, Knockout
D014960	0.161313	80	0.3194	X Chromosome
D017353	7.60054	3814	0.3196	Gene Deletion
D012756	12.4967	6296	0.3213	Sheep
D018384	4.67761	2338	0.3225	Oxidative Stress
D008213	1.77526	884	0.3232	Lymphocyte Activation
D033481	10.1158	5074	0.3256	Chromosomes, Mammalian
D022202	14.0621	7084	0.3263	Chromosomes, Artificial, Bacterial
D018388	2.1787	1096	0.3279	Codon, Terminator
D005787	17.6686	8913	0.3292	Gene Frequency
D020449	0.75839	378	0.3309	Repetitive Sequences, Amino Acid
D002886	1.0075	509	0.3319	Chromosomes, Human, Pair 17
D019070	0.325466	161	0.3367	Cell Lineage
D031541	2.53938	1276	0.338	Fluorescence Resonance Energy Transfer
D005786	142.847	73047	0.3415	Gene Expression Regulation
D054875	1.36639	688	0.3435	Ubiquitination
D053078	0.979575	492	0.3443	Membrane Potential, Mitochondrial
D001693	1.79782	915	0.3444	Biological Transport, Active
D004553	3.13572	1605	0.3448	Electric Conductivity
D002454	14.4826	7371	0.3513	Cell Differentiation
D004058	0.501242	256	0.3535	Diffusion
D020128	2.00115	1015	0.3536	Inhibitory Concentration 50
D007536	3.38258	1722	0.354	Isomerism
D002113	0.730461	370	0.3551	Calcification, Physiologic
D020935	4.53784	2301	0.3587	MAP Kinase Signaling System
D014779	2.73187	1393	0.3659	Virus Replication
D001692	9.96089	5081	0.3674	Biological Transport
D002522	14.083	7272	0.3735	Cercopithecus aethiops
D024506	2.60034	1349	0.3791	5' Flanking Region
D014466	2.93097	1519	0.382	Ultraviolet Rays
D017930	5.30758	2737	0.3847	Genes, Reporter
D000478	0.618398	321	0.3851	Alkylation
D014158	27.1377	13943	0.3886	Transcription, Genetic
D015398	49.9952	25751	0.3902	Signal Transduction
D013314	6.88876	3545	0.3929	Stress, Mechanical
D014018	23.6417	12202	0.3961	Tissue Distribution
D016368	1.03719	545	0.3984	Frameshift Mutation
D008745	1.53776	798	0.4008	Methylation
D010766	45.1576	23263	0.4011	Phosphorylation
D011817	15.8226	8178	0.4014	Rabbits
D058767	0.742415	403	0.4019	Protein Unfolding
D008970	31.0299	15967	0.4026	Molecular Weight
D030801	1.06543	564	0.4034	Animals, Genetically Modified
D040681	1.35091	718	0.4115	Structural Homology, Protein
D012330	0.643391	345	0.412	RNA, Double-Stranded
D003412	1.6001	838	0.4124	Cricetulus
D000918	3.74438	1976	0.4128	Antibody Specificity
D008810	6.71714	3493	0.4209	Mice, Inbred C57BL
D010539	3.40923	1805	0.4266	Permeability
D019281	13.5976	7152	0.4276	Dimerization
D030541	0.600503	326	0.4322	Databases, Genetic
D020836	6.17562	3248	0.4385	Protein Structure, Quaternary
D006224	11.3174	5909	0.4414	Cricetinae
D020029	2.50436	1346	0.4422	Base Pairing
D001696	4.02046	2141	0.4439	Biomechanical Phenomena
D009693	14.5571	7700	0.4538	Nucleic Acid Hybridization
D015870	132.097	68310	0.4555	Gene Expression
D011487	36.9947	19352	0.4568	Protein Conformation
D017124	21.6674	11441	0.4624	Conserved Sequence
D057927	1.69311	903	0.467	Hydrophobic and Hydrophilic Interactions
D012038	0.720381	412	0.4756	Regeneration
D018389	1.50353	841	0.4773	Codon, Nonsense
D011550	1.09627	610	0.4778	Pseudomonas aeruginosa
D006801	1340.99	692862	0.4797	Humans
D016678	1335.38	689945	0.4818	Genome
D049628	3.67601	1982	0.4825	Body Size
D005810	12.1412	6464	0.4844	Multigene Family
D007438	15.278	8153	0.4864	Introns
D015894	1329.48	686949	0.4871	Genome, Human
D014998	1329.36	686923	0.4897	Y Chromosome
D009492	0.310519	175	0.4915	Neurospora crassa
D005658	1.2963	720	0.4931	Fungi
D026801	1329.41	686989	0.4933	Synteny
D016927	1.60841	894	0.4981	Mycobacterium avium subsp. paratuberculosis
D011247	106.466	55437	0.5001	Pregnancy
D017207	4.71441	2544	0.5049	Rats, Sprague-Dawley
D010582	0.260432	149	0.5067	Bacteriophage lambda
D016208	80.6597	42066	0.5079	Databases, Factual
D018506	0.104556	64	0.5082	Gene Expression Regulation, Plant
D014161	0.469564	270	0.5083	Transduction, Genetic
D020013	6.77121	3663	0.5087	Calcium Signaling
D012418	1.64467	925	0.5155	Ruminants
D005802	0.93338	559	0.5168	Genes, MHC Class II
D005808	5.24492	3038	0.5193	Genes, Recessive
D010443	1.23917	737	0.5203	Peptide Chain Termination, Translational
D004790	2.9412	1605	0.5223	Enzyme Induction
D012377	0.906498	535	0.5235	Rodentia
D005091	29.5045	15703	0.5255	Exons
D009154	35.1065	18601	0.5279	Mutation
D000327	0.417741	249	0.5284	Adsorption
D000818	1347.14	696601	0.5298	Animals
D018869	0.460055	264	0.5301	Heat-Shock Response
D034421	1.0009	587	0.5301	Sus scrofa
D002417	1346.81	696462	0.5335	Cattle
D020871	0.69105	400	0.5367	RNA Stability
D020022	8.04488	4427	0.54	Genetic Predisposition to Disease
D003670	0.742006	445	0.5489	Deer
D013075	1.48373	872	0.5538	Sperm Capacitation
D002645	9.9692	5446	0.5554	Chickens
D004926	17.068	9094	0.5646	Escherichia coli
D007526	3.36133	1963	0.5678	Isoelectric Point
D004331	2.67111	1499	0.5686	Drosophila melanogaster
D006239	18.9711	10384	0.5696	Haplotypes
D001483	219.427	114593	0.5698	Base Sequence
D040542	1.60103	915	0.5703	Mechanotransduction, Cellular
D021382	4.06758	2287	0.5774	Protein Sorting Signals
D011323	1.28945	827	0.5871	Primates
D008126	0.592336	367	0.5934	Lod Score
D005809	0.767609	484	0.5983	Genes, Regulator
D015971	14.1394	7731	0.6006	Gene Expression Regulation, Enzymologic
D013649	0.473045	309	0.6014	Taste
D026723	0.504928	300	0.6034	Polyadenylation
D014774	0.233997	149	0.6084	Virulence
D008961	3.3244	2008	0.6167	Models, Structural
D012328	1.16979	757	0.6225	RNA Viruses
D024510	0.706105	453	0.624	Muscle Development
D015533	4.30453	2423	0.6246	Transcriptional Activation
D017849	1.98393	1236	0.6319	Animals, Inbred Strains
D005801	0.492485	302	0.6331	Genes, Homeobox
D020816	15.7471	8855	0.6432	Amino Acid Motifs
D002020	2.96351	1884	0.6518	Buffaloes
D015967	1.31754	847	0.6532	Gene Expression Regulation, Viral
D019913	0.646682	404	0.6551	Nuclear Localization Signals
D006706	1.42802	847	0.6564	Homeostasis
D008968	3.39301	2089	0.6666	Molecular Conformation
D004789	32.6152	17927	0.6694	Enzyme Activation
D020413	5.76682	3625	0.6898	3' Untranslated Regions
D020440	2.42451	1476	0.6942	Gene Duplication
D015698	3.54872	2246	0.7012	Genomic Library
D008040	16.2082	9321	0.7025	Genetic Linkage
D008183	1.83495	1135	0.7031	Luteal Phase
D006168	1.44579	889	0.7044	Guinea Pigs
D013499	0.957868	596	0.7093	Surface Properties
D048430	1.49853	921	0.7144	Cell Shape
D050156	1.10835	763	0.7144	Adipogenesis
D004477	0.296727	210	0.7173	Ectogenesis
D008969	203.239	107774	0.7173	Molecular Sequence Data
D014162	42.2941	23421	0.7178	Transfection
D017434	44.8992	24564	0.7208	Protein Structure, Tertiary
D001667	11.1133	6652	0.7222	Binding, Competitive
D004583	0.866579	592	0.7241	Electrons
D011522	1.28071	820	0.7243	Protons
D002465	10.3157	5834	0.7275	Cell Movement
D001794	0.562487	392	0.7335	Blood Pressure
D009928	92.5138	49639	0.7358	Organ Specificity
D018628	0.209499	149	0.7377	Gene Dosage
D010802	25.488	14143	0.7379	Phylogeny
D006031	7.91764	4486	0.7389	Glycosylation
D010587	0.662342	435	0.7473	Phagocytosis
D008253	0.503269	347	0.7582	Macaca mulatta
D000595	154.812	82833	0.765	Amino Acid Sequence
D015640	5.05868	3073	0.7658	Ion Channel Gating
D010101	0.489066	341	0.7672	Oxygen Consumption
D002633	1.40281	902	0.7675	Chemotaxis
D018392	1.31941	859	0.7692	Genomic Imprinting
D009163	0.703237	508	0.7756	Mycobacterium bovis
D020407	0.17388	139	0.7756	Internet
D017384	7.21164	4557	0.7823	Sequence Deletion
D050260	0.821948	556	0.7895	Carbohydrate Metabolism
D014584	0.174248	141	0.7936	User-Computer Interface
D018909	2.46334	1606	0.7938	src Homology Domains
D003198	2.4395	1509	0.8068	Computer Simulation
D013084	1.29595	849	0.8236	Sperm-Ovum Interactions
D017433	19.6992	11620	0.825	Protein Structure, Secondary
D016296	8.82629	5689	0.8286	Mutagenesis
D020218	0.854356	592	0.8352	Response Elements
D006860	6.83651	4465	0.8402	Hydrogen Bonding
D008564	8.38056	5509	0.8429	Membrane Potentials
D054730	5.11204	3535	0.8466	Protein Interaction Domains and Motifs
D001909	3.14407	2258	0.8529	Leukemia Virus, Bovine
D009200	1.43753	1106	0.8566	Myocardial Contraction
D012995	4.38921	2705	0.8653	Solubility
D055672	6.30696	4262	0.8677	Static Electricity
D000256	4.34124	3151	0.8707	Adenoviridae
D013379	21.7689	12901	0.8727	Substrate Specificity
D010064	4.92	2998	0.8752	Embryo Implantation
D056704	0.328857	320	0.8837	Adaptive Immunity
D016335	4.992	3817	0.8875	Zinc Fingers
D007315	0.483803	386	0.888	Insemination, Artificial
D002384	8.47207	5474	0.8909	Catalysis
D015003	3.08507	2493	0.8949	Yeasts
D020134	7.57816	5001	0.9029	Catalytic Domain
D000495	3.45181	2748	0.9121	Allosteric Site
D001665	46.4339	27017	0.9222	Binding Sites
D013816	5.18029	3722	0.9237	Thermodynamics
D000882	0.397753	323	0.9253	Haplorhini
D004742	0.601263	481	0.9261	Enhancer Elements, Genetic
D055503	5.47801	3945	0.9321	Protein Multimerization
D017386	75.5122	42546	0.9343	Sequence Homology, Amino Acid
D016350	2.92873	2489	0.9346	Leucine Zippers
D010929	5.24015	3325	0.9385	Placentation
D000494	3.60185	2918	0.9398	Allosteric Regulation
D015687	4.08927	3179	0.9425	Cell Hypoxia
D005498	1.80363	1353	0.9469	Follicular Phase
D014664	3.48765	2905	0.9491	Vasodilation
D003429	2.65905	2028	0.9502	Cross Reactions
D013091	1.57068	1195	0.9597	Spermatogenesis
D055550	1.25697	1101	0.961	Protein Stability
D012680	2.40309	1978	0.967	Sensitivity and Specificity
D014661	3.13405	2781	0.9675	Vasoconstriction
D014982	5.31949	4117	0.968	Xenopus laevis
D018900	0.540151	512	0.9767	Dinucleotide Repeats
D004795	4.06058	3309	0.9834	Enzyme Stability
D004330	5.0961	4072	0.9912	Drosophila

## Sheet: miRNA-targets
setT	nset	p	miRNA
24.1375	8469	0.0092	bta-miR-199a-3p
25.7407	9838	0.0108	bta-miR-1839
81.8455	36178	0.0109	bta-miR-106a
85.9229	37342	0.0131	bta-miR-6535
81.8711	36243	0.0133	bta-miR-20a
77.1435	34089	0.014	bta-miR-204
32.0469	12931	0.014	bta-miR-2420
10.4028	3656	0.0141	bta-miR-24
37.5775	15782	0.0156	bta-miR-6517
80.0534	35634	0.016	bta-miR-211
53.5808	22822	0.0163	bta-miR-3660
42.5486	17807	0.0165	bta-miR-212
23.9951	9424	0.0176	bta-miR-2341
56.2731	24201	0.018	bta-miR-670
35.0375	14445	0.0187	bta-miR-6526
51.8113	22333	0.0188	bta-miR-2394
73.9547	33058	0.0191	bta-miR-106b
32.8467	13739	0.0192	bta-miR-122
16.3678	6224	0.0194	bta-miR-486
14.1568	5375	0.022	bta-miR-100
55.1198	23725	0.0222	bta-miR-2433
65.7813	29151	0.0243	bta-miR-2300a-5p
39.3637	16954	0.0243	bta-miR-292
74.5638	33868	0.0246	bta-miR-20b
14.3627	5559	0.0249	bta-miR-99a-5p
66.6487	29937	0.0251	bta-miR-17-5p
24.0551	9844	0.026	bta-miR-2314
25.5709	10766	0.0263	bta-miR-767
29.5363	12494	0.0267	bta-miR-143
62.0213	27615	0.0273	bta-miR-149-5p
44.0405	19269	0.0282	bta-miR-485
11.4422	4395	0.0289	bta-miR-99b
12.1165	4610	0.0293	bta-miR-153
40.098	17141	0.0303	bta-miR-2362
49.0464	21821	0.031	bta-miR-6528
37.274	16249	0.0316	bta-miR-199a-5p
23.5063	9662	0.0319	bta-miR-196b
28.8066	12166	0.0321	bta-miR-2354
35.3008	15300	0.0342	bta-miR-2411-3p
41.4166	18102	0.0343	bta-miR-2422
65.2672	29390	0.0356	bta-miR-2284s
86.937	39828	0.0357	bta-miR-2330-3p
82.3384	37615	0.0368	bta-miR-150
24.6312	10487	0.0371	bta-miR-2904
21.1857	8913	0.0377	bta-miR-208a
34.2877	15072	0.0385	bta-miR-1306
77.3174	35425	0.0385	bta-miR-18b
52.8321	23549	0.0386	bta-miR-125b
71.7731	32595	0.0387	bta-miR-2317
32.7077	14234	0.0388	bta-miR-1584-3p
61.6645	27924	0.0394	bta-miR-30b-3p
50.3501	22468	0.0397	bta-miR-125a
104.995	49197	0.0398	bta-miR-1197
33.5452	14743	0.041	bta-miR-196a
39.1142	17093	0.0412	bta-miR-760-5p
61.0753	27612	0.0428	bta-miR-2385-5p
66.1032	30031	0.0428	bta-miR-326
65.0013	29438	0.0433	bta-miR-541
37.4834	16658	0.0434	bta-miR-149-3p
52.8402	23864	0.0434	bta-miR-491
50.3506	22637	0.0437	bta-miR-2437
23.6911	9938	0.044	bta-miR-502a
45.3699	20566	0.0442	bta-miR-4286
136.829	65201	0.0451	bta-miR-2322-5p
48.4602	21935	0.0451	bta-miR-93
47.9391	21409	0.0452	bta-miR-199b
28.0318	12098	0.0452	bta-miR-411c-5p
46.7214	21318	0.0454	bta-miR-2285q
53.1557	24029	0.0456	bta-miR-2327
56.5686	25693	0.0468	bta-miR-1940
53.4891	24359	0.0468	bta-miR-2285s
12.1367	4929	0.0468	bta-miR-2478
32.294	14292	0.047	bta-miR-1388-5p
80.8795	37743	0.0471	bta-miR-1193
51.0036	23158	0.0472	bta-miR-2383
14.0041	5620	0.0473	bta-miR-29a
76.5042	35236	0.0483	bta-miR-2322-3p
82.6184	37706	0.0485	bta-miR-2896
82.9777	38538	0.0489	bta-miR-2308
20.7067	8759	0.0491	bta-miR-1247-3p
71.8526	33169	0.0494	bta-miR-2893
0.936054	306	0.0495	bta-miR-127
8.98235	3624	0.0497	bta-miR-2415-5p
42.6522	19369	0.0499	bta-miR-345-5p
30.7939	13514	0.0503	bta-miR-2902
46.8917	21422	0.0509	bta-miR-1388-3p
29.1572	12848	0.0509	bta-miR-2400
43.1153	19828	0.0511	bta-miR-2296
23.8956	10237	0.0516	bta-miR-448
83.7238	39305	0.0522	bta-miR-2352
53.7642	24652	0.0522	bta-miR-29b
21.8152	9341	0.0528	bta-miR-2320-5p
55.0891	25046	0.0536	bta-miR-2470
10.9713	4444	0.0537	bta-miR-2284t-3p
42.6208	19238	0.0545	bta-miR-2306
49.7017	22585	0.0548	bta-miR-205
11.537	4642	0.0548	bta-miR-2435
103.04	49167	0.0553	bta-miR-3604
56.0943	26226	0.0555	bta-miR-500
19.0218	8211	0.0556	bta-miR-2442
44.356	20266	0.0559	bta-miR-2447
25.1824	11132	0.056	bta-miR-2486-5p
22.6749	9821	0.0561	bta-miR-155
56.8529	26263	0.0569	bta-miR-29d
54.2563	25064	0.0572	bta-miR-29c
70.0923	32413	0.0572	bta-miR-7
21.0894	9208	0.0577	bta-miR-2411-5p
37.6779	17094	0.0584	bta-miR-542-5p
19.675	8515	0.0587	bta-miR-2373-3p
42.6033	19262	0.0592	bta-miR-2386
23.3467	10236	0.0592	bta-miR-378b
21.9193	9493	0.0595	bta-miR-154b
91.6323	42942	0.06	bta-miR-129-3p
77.7669	36555	0.0603	bta-miR-544b
35.2359	15689	0.0608	bta-miR-2448-3p
80.5557	37633	0.0611	bta-miR-338
52.0795	23702	0.0625	bta-miR-6123
35.4265	16140	0.0628	bta-miR-760-3p
33.0579	14711	0.0629	bta-miR-2369
40.3008	18155	0.0641	bta-miR-2453
42.7324	19569	0.0645	bta-miR-140
25.8333	11504	0.0645	bta-miR-3602
34.7769	15574	0.066	bta-miR-2368-5p
33.4334	15049	0.066	bta-miR-376c
29.1574	12940	0.0665	bta-miR-1291
70.603	33046	0.067	bta-miR-10b
67.1184	31129	0.067	bta-miR-2389
14.2469	6211	0.0671	bta-miR-2469
27.6103	12450	0.0677	bta-miR-764
41.7636	19136	0.0683	bta-miR-188
53.7108	24645	0.0686	bta-miR-2355-5p
70.2346	32868	0.0687	bta-miR-28
59.6812	27798	0.0694	bta-miR-2325c
33.8886	15425	0.0695	bta-miR-660
92.4872	44289	0.07	bta-miR-142-5p
40.5944	18718	0.0715	bta-miR-2439-5p
17.7291	7850	0.0717	bta-miR-376b
1.06963	387	0.072	bta-miR-2328-3p
71.8776	33951	0.0724	bta-miR-2431-5p
22.7235	10251	0.073	bta-miR-2887
104.717	50193	0.0731	bta-miR-2285n
35.3747	15977	0.0731	bta-miR-2374
55.4977	25737	0.074	bta-miR-2339
65.5242	30563	0.074	bta-miR-2423
12.3718	5357	0.074	bta-miR-2483-5p
43.088	19780	0.0745	bta-miR-2489
51.556	23742	0.0752	bta-miR-2367-5p
81.2913	38585	0.0754	bta-miR-3596
20.5529	9039	0.0757	bta-miR-2418
36.8744	16959	0.0767	bta-miR-2428
87.4779	41822	0.0769	bta-miR-6531
31.6062	14333	0.077	bta-miR-30a-5p
79.8752	37897	0.0782	bta-miR-2381
69.0067	32524	0.0786	bta-miR-2285d
66.5642	31412	0.0792	bta-miR-2285c
36.3628	16756	0.0793	bta-miR-455-3p
39.7542	18329	0.0802	bta-miR-490
17.5259	7802	0.0803	bta-miR-2338
16.827	7486	0.0803	bta-miR-877
37.3072	17169	0.0804	bta-miR-1284
21.6054	9828	0.0809	bta-miR-2355-3p
109.263	52362	0.0816	bta-miR-2312
39.3686	18198	0.082	bta-miR-223
123.119	59238	0.0824	bta-miR-2284x
9.58936	4166	0.0826	bta-miR-411a
74.5148	35482	0.0843	bta-miR-544a
25.5221	11610	0.0848	bta-miR-24-3p
34.8058	16072	0.0853	bta-miR-6122-5p
42.646	19742	0.086	bta-miR-2387
68.0123	32207	0.0868	bta-miR-10a
64.4133	30347	0.0869	bta-miR-2285e
52.481	24564	0.0874	bta-miR-2331-3p
56.4322	26431	0.0877	bta-miR-2285g
37.8637	17637	0.0879	bta-miR-2401
20.6818	9360	0.0879	bta-miR-2897
11.7431	5161	0.088	bta-miR-147
24.3876	10883	0.0882	bta-let-7g
17.7953	8057	0.0883	bta-miR-376a
44.3064	20747	0.0887	bta-miR-302d
12.0397	5314	0.0888	bta-miR-1251
36.5981	16932	0.0894	bta-miR-1777a
8.13452	3397	0.0896	bta-miR-2320-3p
33.2666	15284	0.0897	bta-miR-2412
13.6554	6094	0.0904	bta-let-7b
26.1647	11769	0.0908	bta-let-7f
64.4212	30018	0.0918	bta-miR-423-5p
59.0115	27805	0.0919	bta-miR-2290
30.9033	14233	0.0919	bta-miR-345-3p
17.8373	8110	0.0927	bta-miR-376d
11.6892	5079	0.0928	bta-miR-379
70.8326	33693	0.0933	bta-miR-18a
8.29236	3540	0.0933	bta-miR-3956
71.7632	34040	0.0939	bta-miR-6525
37.6628	17491	0.0942	bta-miR-193a-3p
56.1109	26015	0.0951	bta-miR-185
65.9301	31406	0.0961	bta-miR-215
15.4673	6888	0.0963	bta-let-7i
14.2921	6403	0.0965	bta-let-7c
35.0333	16292	0.0969	bta-miR-34c
26.3259	12062	0.0972	bta-miR-2346
78.3896	37414	0.0985	bta-miR-488
66.2689	31640	0.0987	bta-miR-182
46.7032	21975	0.0989	bta-miR-2440
79.6444	38215	0.0992	bta-miR-2363
62.5553	29726	0.0992	bta-miR-708
29.975	13917	0.1002	bta-miR-30e-5p
35.5932	16555	0.101	bta-miR-329b
32.1042	15043	0.1017	bta-miR-1287
56.2671	26606	0.102	bta-miR-2467-5p
102.884	49863	0.1022	bta-miR-2370-5p
48.0503	22604	0.1024	bta-miR-382
54.7036	25988	0.1025	bta-miR-21-3p
41.4207	19337	0.1033	bta-miR-2415-3p
3.81707	1574	0.1039	bta-miR-2336
103.239	49773	0.104	bta-miR-2285f
11.6854	5269	0.1045	bta-miR-222
2.35423	960	0.1047	bta-miR-2413
34.6834	16356	0.1051	bta-miR-2359
46.157	21640	0.1063	bta-miR-2471-3p
50.6195	23829	0.1084	bta-miR-331
44.8259	20972	0.1086	bta-miR-2404
46.9383	22179	0.1088	bta-miR-2285t
46.213	21827	0.1095	bta-miR-2329-3p
34.1431	15941	0.1096	bta-miR-193b
186.259	92114	0.1097	bta-miR-2284t-5p
127.411	62262	0.11	bta-miR-2285j
74.1354	35775	0.1102	bta-miR-6529
53.6363	25552	0.1107	bta-miR-2472
57.0525	27024	0.1123	bta-miR-664
12.7495	5798	0.1129	bta-miR-496
2.01047	795	0.113	bta-miR-2436-5p
9.00968	3969	0.1136	bta-miR-2408
72.2392	34757	0.1139	bta-miR-362-3p
76.7503	36853	0.1143	bta-miR-2367-3p
29.7734	13791	0.1147	bta-miR-34a
42.6469	20190	0.1148	bta-miR-17-3p
39.1642	18494	0.1155	bta-miR-2434
21.377	9766	0.1157	bta-let-7a-5p
14.4402	6543	0.1157	bta-miR-1296
59.4222	28462	0.1162	bta-miR-192
12.3594	5614	0.1162	bta-miR-503-3p
46.2568	21887	0.1164	bta-miR-1343-3p
36.4747	17085	0.1166	bta-miR-2894
25.2772	11644	0.1167	bta-miR-574
39.1819	18388	0.1168	bta-miR-2378
20.5803	9562	0.1181	bta-miR-365-5p
40.2231	19056	0.1183	bta-miR-2377
29.2579	13723	0.1183	bta-miR-499
24.9234	11620	0.1185	bta-miR-302c
85.8206	41328	0.1189	bta-miR-2284h-3p
41.3279	19647	0.119	bta-miR-302b
48.8029	23388	0.1191	bta-miR-2409
31.8346	14959	0.1192	bta-miR-2375
37.1788	17549	0.1192	bta-miR-34b
37.2384	17552	0.1203	bta-miR-1814b
23.5906	10919	0.1208	bta-miR-1584-5p
40.4334	19079	0.1212	bta-miR-2460
41.6537	19822	0.1215	bta-miR-152
19.3827	8993	0.1215	bta-miR-346
33.5421	15764	0.1216	bta-miR-6120-3p
34.2834	16218	0.1217	bta-miR-2285r
53.4345	25594	0.1218	bta-miR-217
69.3145	33430	0.1224	bta-miR-2343
25.2838	11741	0.1226	bta-miR-3141
16.0441	7306	0.1229	bta-miR-2285i
13.0393	5916	0.1229	bta-miR-769
37.9983	17744	0.1233	bta-miR-2454-5p
60.1238	28827	0.1234	bta-miR-2294
97.9425	47754	0.1235	bta-miR-2482
26.638	12363	0.1245	bta-miR-363
89.4737	43671	0.1258	bta-miR-2399-5p
14.5973	6684	0.1262	bta-miR-1281
57.3846	27716	0.1272	bta-miR-342
24.9972	11678	0.1283	bta-miR-6527
42.662	20431	0.1292	bta-miR-2335
123.604	60713	0.1297	bta-miR-539
106.955	52278	0.1307	bta-miR-2311
40.8461	19593	0.1312	bta-miR-2485
88.5237	43163	0.1315	bta-miR-545-3p
38.8246	18612	0.1317	bta-miR-377
20.5583	9474	0.1318	bta-let-7d
39.0483	18681	0.1322	bta-miR-30d
56.4208	27224	0.1326	bta-miR-2326
139.022	68733	0.1334	bta-miR-2284h-5p
8.93145	4110	0.1345	bta-miR-2398
27.9777	13251	0.135	bta-miR-6520
17.1302	7769	0.1351	bta-miR-453
5.18465	2289	0.1359	bta-miR-411b
48.5727	23363	0.136	bta-miR-1185
42.7233	20282	0.136	bta-miR-2410
71.52	34624	0.1363	bta-miR-3154
11.5362	5302	0.1367	bta-miR-2436-3p
57.6306	27852	0.1367	bta-miR-96
10.6175	4752	0.1383	bta-miR-2321
73.6814	35590	0.1391	bta-miR-6523
23.5038	11003	0.1391	bta-miR-98
12.4593	5702	0.1398	bta-miR-2890
11.5437	5357	0.1403	bta-miR-221
38.9137	18625	0.1404	bta-miR-493
32.4506	15442	0.1408	bta-miR-2356
110.304	54182	0.1415	bta-miR-873
35.3991	16842	0.1419	bta-miR-146b
46.3991	22304	0.1428	bta-miR-148b
56.621	27217	0.143	bta-miR-2350
56.8579	27366	0.1438	bta-miR-2347
22.8608	10737	0.1444	bta-miR-361
47.3708	22734	0.1448	bta-miR-677
12.0898	5543	0.145	bta-miR-2289
49.4313	23999	0.1452	bta-miR-30b-5p
17.0102	7898	0.146	bta-miR-2466-5p
68.3077	33030	0.1463	bta-miR-2334
48.3221	23343	0.1478	bta-miR-2441
36.9856	17655	0.1487	bta-miR-31
60.7177	29061	0.1509	bta-miR-2382-5p
2.56488	1098	0.1509	bta-miR-2397-5p
53.2292	25734	0.1526	bta-miR-107
35.9833	17264	0.1532	bta-miR-193a-5p
28.6346	13635	0.1535	bta-miR-2305
47.2657	22845	0.1542	bta-miR-148a
110.289	54493	0.1552	bta-miR-2285h
42.3982	20388	0.1552	bta-miR-432
56.4404	27442	0.1553	bta-miR-2285l
244.762	122631	0.1555	bta-miR-2429
99.1629	48597	0.1555	bta-miR-410
69.1737	33583	0.1559	bta-miR-214
12.2036	5660	0.1566	bta-miR-1835
21.8432	10376	0.1571	bta-miR-194
32.0075	15309	0.1574	bta-miR-449b
74.3723	36351	0.1601	bta-miR-2452
49.1335	23993	0.1603	bta-miR-30c
42.0759	20315	0.1608	bta-miR-2379
35.2533	16937	0.1616	bta-miR-2395
31.7324	15184	0.162	bta-miR-206
82.1218	40443	0.1633	bta-miR-2284w
31.6347	15265	0.1637	bta-miR-875
20.073	9320	0.164	bta-miR-2309
52.8212	25715	0.164	bta-miR-2364
16.1711	7576	0.1643	bta-miR-2285k
28.1159	13509	0.1644	bta-miR-208b
9.36052	4349	0.1649	bta-miR-2407
12.78	6037	0.1659	bta-miR-2402
60.7921	29782	0.1663	bta-miR-197
10.6013	4918	0.1669	bta-miR-665
30.5022	14568	0.167	bta-miR-2471-5p
52.8778	25699	0.1675	bta-miR-25
8.75774	4080	0.1675	bta-miR-26c
19.6083	9358	0.1679	bta-miR-409b
31.7741	15391	0.168	bta-miR-216b
55.6223	27091	0.168	bta-miR-92b
60.5949	29577	0.1687	bta-miR-758
56.039	27166	0.1689	bta-miR-1248
27.6487	13337	0.1689	bta-miR-2313-3p
33.9008	16299	0.1699	bta-miR-763
53.3677	26019	0.1699	bta-miR-92a
47.7284	23322	0.17	bta-miR-30f
37.2436	17965	0.1702	bta-miR-146a
66.5167	32441	0.1719	bta-miR-761
246.999	124032	0.1724	bta-miR-186
48.7882	23782	0.1727	bta-miR-2380
37.6167	18042	0.1733	bta-miR-2357
21.4966	10293	0.1739	bta-miR-669
36.3023	17577	0.1746	bta-miR-2373-5p
76.7158	37690	0.1748	bta-miR-335
72.2079	35389	0.175	bta-miR-2488
31.012	14993	0.1752	bta-miR-2475
78.0308	38434	0.1778	bta-miR-2406
5.06934	2289	0.1786	bta-miR-2886
30.0433	14558	0.1794	bta-miR-483
61.9645	30356	0.181	bta-miR-2353
18.5222	8804	0.1813	bta-miR-23b-5p
21.7157	10368	0.1838	bta-miR-2366
34.1583	16516	0.1845	bta-miR-449a
32.5236	15806	0.1857	bta-miR-2459
37.4319	18182	0.1868	bta-miR-6534
77.0735	38179	0.1873	bta-miR-2957
22.041	10633	0.1878	bta-miR-139
3.87935	1763	0.1882	bta-miR-2344
51.049	24964	0.1883	bta-miR-29e
27.9707	13387	0.1895	bta-miR-1249
208.272	104603	0.1903	bta-miR-2285a
20.5863	9931	0.1906	bta-miR-431
19.4154	9304	0.1914	bta-miR-2427
22.866	11066	0.1925	bta-miR-380-5p
54.9315	26830	0.1936	bta-miR-2284r
67.2697	33400	0.1941	bta-miR-323
89.0298	43947	0.1949	bta-miR-2315
47.4788	23312	0.1952	bta-miR-2299-5p
34.8851	17044	0.196	bta-miR-1224
54.5841	26929	0.1965	bta-miR-101
64.4385	31760	0.1965	bta-miR-2891
39.861	19348	0.1984	bta-miR-365-3p
13.6239	6565	0.199	bta-miR-505
74.4851	36809	0.1995	bta-miR-1271
27.609	13341	0.2003	bta-miR-138
5.3905	2533	0.2014	bta-miR-2450c
1.93995	872	0.2022	bta-miR-423-3p
15.0186	7217	0.2025	bta-miR-433
18.1017	8720	0.2029	bta-miR-2392
49.644	24476	0.203	bta-miR-99a-3p
18.1401	8725	0.2035	bta-miR-2287
53.854	26439	0.2037	bta-miR-2466-3p
22.3248	10848	0.2044	bta-miR-219-3p
31.413	15255	0.2046	bta-miR-449c
39.2634	19317	0.2049	bta-miR-21-5p
67.4904	33386	0.205	bta-miR-2468
33.1093	16139	0.2053	bta-miR-2416
37.9534	18582	0.2059	bta-miR-133b
64.3211	31762	0.207	bta-miR-2917
32.6694	16011	0.2072	bta-miR-2417
64.516	31900	0.2075	bta-miR-759
41.1627	20239	0.2076	bta-miR-2328-5p
61.6129	30565	0.2083	bta-miR-330
80.4446	39806	0.2093	bta-miR-200a
67.8184	33557	0.2094	bta-miR-200c
89.2785	44471	0.2109	bta-miR-1814a
78.5671	39119	0.2111	bta-miR-6119-3p
29.9141	14592	0.2111	bta-miR-631
9.05835	4325	0.2115	bta-miR-6121-3p
47.9166	23628	0.2118	bta-miR-103
75.4437	37383	0.2123	bta-miR-628
39.2547	19337	0.2148	bta-miR-2465
8.45174	4028	0.2149	bta-miR-6522
67.1706	33237	0.215	bta-miR-449d
63.0865	31331	0.2153	bta-miR-2284q
41.7037	20550	0.2153	bta-miR-935
37.231	18297	0.2154	bta-miR-133a
33.0666	16207	0.2161	bta-miR-2405
61.8109	30527	0.2167	bta-miR-653
11.6476	5580	0.2186	bta-miR-450a
91.617	45700	0.219	bta-miR-2284i
43.0789	21281	0.2211	bta-miR-19a
23.0736	11255	0.2211	bta-miR-2438
6.15129	2915	0.2214	bta-miR-652
56.6655	28101	0.222	bta-miR-181d
62.961	31221	0.222	bta-miR-329a
79.9371	39821	0.2243	bta-miR-124a
79.9371	39821	0.2243	bta-miR-124b
65.7351	32707	0.2264	bta-miR-1721
92.7008	46319	0.2268	bta-miR-3120
71.6662	35520	0.2275	bta-miR-141
4.4261	2095	0.2278	bta-miR-2382-3p
34.1711	16768	0.2281	bta-miR-2388-5p
61.3431	30502	0.2296	bta-miR-183
30.623	15113	0.2328	bta-miR-378c
4.17854	1993	0.2372	bta-miR-2481
35.3089	17418	0.2389	bta-miR-296
47.9948	23866	0.2408	bta-miR-181b
34.1845	16912	0.2412	bta-miR-2299-3p
44.7658	22209	0.2415	bta-miR-2464-5p
33.2872	16385	0.2427	bta-miR-2888
17.6216	8642	0.2432	bta-miR-3432
76.3905	38216	0.2434	bta-miR-2895
72.9351	36513	0.244	bta-miR-218
220.664	111668	0.2443	bta-miR-2285p
71.4469	35606	0.2444	bta-miR-2286
66.5285	33168	0.2444	bta-miR-421
70.2604	35170	0.2451	bta-let-7a-3p
155.285	78331	0.2455	bta-miR-543
31.2493	15505	0.2463	bta-miR-2431-3p
92.565	46447	0.2496	bta-miR-3578
14.4538	7075	0.2497	bta-miR-190b
41.7399	20718	0.2509	bta-miR-320b
74.5271	37305	0.2528	bta-miR-2462
61.3019	30566	0.2538	bta-miR-2397-3p
87.4876	43884	0.2538	bta-miR-2426
42.8251	21219	0.2553	bta-miR-2461-5p
41.881	20934	0.2574	bta-miR-2384
249.161	126471	0.258	bta-miR-495
73.2513	36729	0.2618	bta-miR-302a
9.05813	4444	0.2634	bta-miR-2291
25.9764	12886	0.2641	bta-miR-202
38.1234	19011	0.2641	bta-miR-3431
7.19322	3500	0.2654	bta-miR-2342
25.8603	12853	0.2664	bta-miR-2451
81.9857	41295	0.2679	bta-miR-494
280.907	142864	0.268	bta-miR-1434-3p
49.0605	24600	0.2689	bta-miR-144
39.0357	19489	0.2705	bta-miR-339b
42.1813	21104	0.2712	bta-miR-2483-3p
28.3925	14119	0.2729	bta-miR-584
56.5988	28458	0.2759	bta-miR-27a-3p
12.9455	6426	0.2774	bta-miR-6530
7.85414	3866	0.2803	bta-miR-2881
36.4491	18283	0.2806	bta-miR-2432
43.0331	21558	0.2809	bta-miR-2454-3p
87.3971	43986	0.2823	bta-miR-132
4.10269	2006	0.2834	bta-miR-1468
39.4068	19765	0.2841	bta-miR-1
248.017	126136	0.2842	bta-miR-2284z
40.2462	20203	0.2845	bta-miR-145
58.8105	29548	0.2846	bta-miR-940
27.406	13691	0.2849	bta-miR-2898
25.9944	13005	0.2855	bta-miR-2325b
2.92065	1423	0.2864	bta-miR-2348
51.0615	25635	0.2913	bta-miR-136
17.4657	8687	0.2916	bta-miR-190a
30.5303	15348	0.2921	bta-miR-2399-3p
12.9072	6401	0.2922	bta-miR-2324
13.4009	6684	0.2931	bta-miR-2450b
16.181	8071	0.2941	bta-miR-376e
56.0262	28298	0.2968	bta-miR-32
26.7229	13389	0.2989	bta-miR-2467-3p
83.0649	41940	0.2994	bta-miR-2372
14.4871	7213	0.2994	bta-miR-2899
42.8378	21542	0.3008	bta-miR-19b
61.6615	31165	0.3013	bta-miR-2450a
68.5972	34784	0.3032	bta-miR-545-5p
77.7642	39303	0.3038	bta-miR-484
42.3152	21256	0.3043	bta-miR-2486-3p
42.4726	21359	0.3057	bta-miR-2376
10.9318	5448	0.3057	bta-miR-2900
17.1726	8612	0.3058	bta-miR-671
35.4977	17878	0.3067	bta-miR-1256
23.6246	11872	0.3069	bta-miR-452
36.4722	18394	0.307	bta-miR-216a
64.3523	32582	0.3094	bta-miR-33a
3.20243	1596	0.3123	bta-miR-2284e
22.3608	11195	0.314	bta-miR-1343-5p
92.5629	46901	0.3143	bta-miR-200b
31.5973	15931	0.3145	bta-miR-2323
57.505	29154	0.315	bta-miR-2457
67.0822	33949	0.3158	bta-miR-2479
29.5589	14837	0.316	bta-miR-134
53.7663	27191	0.3197	bta-miR-135b
46.9103	23762	0.3226	bta-miR-27a-5p
4.52301	2240	0.3229	bta-miR-409a
31.6257	16031	0.3237	bta-miR-6122-3p
253.435	129403	0.3238	bta-miR-2284aa-1
253.435	129403	0.3238	bta-miR-2284aa-2
253.435	129403	0.3238	bta-miR-2284aa-3
253.435	129403	0.3238	bta-miR-2284aa-4
94.0313	47744	0.3264	bta-miR-1179
39.1223	19785	0.3283	bta-miR-425-5p
12.8593	6503	0.3314	bta-miR-451
46.2891	23497	0.3322	bta-miR-22-3p
11.5493	5830	0.3355	bta-miR-2487
82.2862	41906	0.337	bta-miR-224
4.1694	2094	0.3379	bta-miR-2889
64.018	32540	0.3407	bta-miR-135a
70.9082	36076	0.3427	bta-miR-429
22.541	11440	0.344	bta-miR-2330-5p
57.935	29567	0.3443	bta-miR-2477
52.3587	26569	0.3444	bta-miR-2292
161.628	82540	0.3469	bta-miR-375
52.0084	26462	0.3505	bta-miR-655
54.8564	27915	0.3545	bta-miR-128
97.5923	49795	0.355	bta-miR-320a
99.8218	50977	0.3552	bta-miR-2458
162.676	83234	0.3557	bta-miR-2325a
43.9805	22390	0.3567	bta-miR-199c
35.3747	18128	0.3579	bta-miR-370
52.9274	27001	0.3587	bta-miR-582
90.9304	46503	0.3588	bta-miR-2358
18.953	9668	0.3636	bta-miR-424-3p
134.032	68617	0.3666	bta-miR-129
134.032	68617	0.3666	bta-miR-129-5p
116.003	59439	0.3679	bta-miR-450b
9.77076	4973	0.368	bta-miR-191
26.2918	13442	0.3699	bta-miR-504
19.993	10204	0.3713	bta-miR-210
447.185	229702	0.3716	bta-miR-2391
13.4301	6838	0.3744	bta-miR-2295
21.66	11102	0.3754	bta-miR-137
175.221	89847	0.3781	bta-miR-2284l
41.7704	21457	0.38	bta-miR-2461-3p
25.886	13256	0.3822	bta-miR-6119-5p
28.6644	14721	0.3827	bta-miR-2329-5p
3.72345	1960	0.3829	bta-miR-551b
32.6506	16718	0.3836	bta-miR-339a
16.8233	8652	0.3855	bta-miR-2448-5p
55.7511	28605	0.3857	bta-miR-2303
28.537	14668	0.3889	bta-miR-1298
1.18131	609	0.3921	bta-miR-658
16.8711	8658	0.3925	bta-miR-2414
67.3116	34544	0.3931	bta-miR-142-3p
156.909	80540	0.3937	bta-miR-2393
64.7679	33246	0.395	bta-miR-362-5p
24.4555	12568	0.3964	bta-miR-455-5p
163.932	84304	0.3984	bta-miR-2284y
23.0101	11809	0.4001	bta-miR-2463
13.4903	6984	0.4017	bta-miR-411c-3p
35.637	18366	0.4035	bta-miR-328
20.6814	10655	0.4048	bta-miR-502b
43.2429	22282	0.4062	bta-miR-181c
54.1578	27868	0.4072	bta-miR-105b
25.8122	13325	0.4072	bta-miR-874
15.9097	8211	0.4092	bta-let-7e
51.7187	26607	0.4129	bta-miR-2464-3p
52.0835	26900	0.413	bta-miR-2449
52.2442	26974	0.4132	bta-miR-1246
95.4409	49157	0.414	bta-miR-503-5p
67.7204	34875	0.4143	bta-miR-2425-5p
33.6524	17343	0.4145	bta-miR-6524
8.52202	4404	0.4149	bta-miR-6533
33.8477	17468	0.4159	bta-miR-1260b
14.0803	7265	0.4161	bta-miR-615
3.22781	1687	0.4183	bta-miR-2419-5p
91.4337	47107	0.42	bta-miR-6519
159.131	81982	0.4218	bta-miR-1814c
24.3804	12629	0.4237	bta-miR-2318
16.0523	8312	0.4265	bta-miR-340
3.03847	1610	0.4268	bta-miR-126-3p
80.8249	41735	0.4282	bta-miR-15b
16.5747	8667	0.4309	bta-miR-2285o
173.921	89637	0.4317	bta-miR-2370-3p
8.8736	4665	0.4322	bta-miR-551a
48.2631	24899	0.4326	bta-miR-654
154.537	79695	0.4329	bta-miR-2310
113.251	58438	0.4337	bta-miR-6536
46.6509	24124	0.4358	bta-miR-2368-3p
149.936	77469	0.4378	bta-miR-2365
27.7092	14396	0.4384	bta-miR-885
81.9085	42384	0.4409	bta-miR-424-5p
51.0214	26430	0.4425	bta-miR-2298
7.34272	3844	0.4451	bta-miR-2285v
25.3642	13163	0.4461	bta-miR-2396
14.9147	7822	0.4488	bta-miR-6532
44.5365	23127	0.4532	bta-miR-154a
41.5257	21570	0.4534	bta-miR-181a
58.3199	30276	0.4549	bta-miR-2284o
53.0781	27555	0.4562	bta-miR-27b
16.927	8874	0.4566	bta-miR-2331-5p
6.80746	3586	0.4625	bta-miR-1282
17.6652	9292	0.4635	bta-miR-184
64.4466	33455	0.4657	bta-miR-2439-3p
18.3322	9577	0.4666	bta-miR-383
29.7836	15522	0.4669	bta-miR-532
13.656	7150	0.4688	bta-miR-151-5p
165.8	85931	0.4773	bta-miR-2284a
13.7558	7222	0.4779	bta-miR-744
169.51	87831	0.4796	bta-miR-2284g
122.226	63457	0.481	bta-miR-2293
94.7206	49154	0.4813	bta-miR-2301
74.2977	38690	0.4827	bta-miR-2284p
81.0536	42184	0.4831	bta-miR-381
16.789	8873	0.4835	bta-miR-2340
41.3217	21596	0.4839	bta-miR-2424
10.4414	5701	0.4869	bta-miR-2456
9.23731	4927	0.4872	bta-miR-2288
35.4838	18687	0.4886	bta-miR-219-5p
26.5199	13844	0.4886	bta-miR-3600
29.7787	15681	0.4899	bta-miR-2430
3.93291	2167	0.4918	bta-miR-6521
37.1991	19472	0.494	bta-miR-105a
39.1107	20454	0.4941	bta-miR-23b-3p
33.5166	17603	0.4964	bta-miR-2307
7.70076	4120	0.4984	bta-miR-1777b
9.82268	5299	0.4986	bta-miR-324
13.1607	6989	0.5029	bta-miR-2474
18.5833	9805	0.5052	bta-miR-2455
28.8086	15121	0.5082	bta-miR-2319a
25.2343	13331	0.5109	bta-miR-2349
12.6728	6785	0.5146	bta-miR-6518
163.424	85009	0.5149	bta-miR-2284b
66.6406	34927	0.5173	bta-miR-497
87.3097	45645	0.5221	bta-miR-16a
83.9155	43915	0.5229	bta-miR-195
39.4208	20737	0.5235	bta-miR-23a
17.6316	9429	0.5237	bta-miR-6121-5p
7.54351	4194	0.5238	bta-miR-2316
26.5219	13986	0.5308	bta-miR-2313-5p
167.761	87400	0.5344	bta-miR-2284u
58.3048	30573	0.5363	bta-miR-2319b
64.7141	34012	0.5365	bta-miR-33b
142.679	74457	0.5391	bta-miR-2285b
142.679	74457	0.5391	bta-miR-2285u
4.68626	2578	0.5395	bta-miR-2403
25.7624	13779	0.5434	bta-miR-2360
23.9299	12691	0.5435	bta-miR-2333
10.3134	5560	0.5473	bta-miR-425-3p
49.5678	26219	0.5488	bta-miR-568
7.55104	4192	0.5492	bta-miR-2302
2.86275	1595	0.5505	bta-miR-1247-5p
5.44408	2983	0.5509	bta-miR-187
50.8497	26884	0.5512	bta-miR-2351
18.6885	10053	0.5513	bta-miR-2304
59.8931	31495	0.553	bta-miR-2480
21.9827	11708	0.5536	bta-miR-3613
31.0983	16499	0.5697	bta-miR-193a
60.2288	31849	0.5728	bta-miR-489
39.6708	21062	0.5734	bta-miR-1843
23.3928	12592	0.5748	bta-miR-2443
88.379	46537	0.5763	bta-miR-16b
85.6571	45124	0.5785	bta-miR-15a
5.09865	2979	0.587	bta-miR-2388-3p
102.995	54183	0.5882	bta-miR-1603
94.6066	49704	0.5891	bta-miR-562
104.453	54962	0.5928	bta-miR-2337
67.0542	35507	0.5966	bta-miR-2284f
32.4551	17469	0.6125	bta-miR-367
51.5528	27421	0.6142	bta-miR-22-5p
4.73978	2656	0.6155	bta-miR-2901
210.55	110475	0.6186	bta-miR-2284m
22.3278	11998	0.6212	bta-miR-378
1.33621	798	0.6246	bta-miR-487b
24.5844	13265	0.6333	bta-miR-412
8.84365	4897	0.6388	bta-miR-3957
21.7618	11814	0.6441	bta-miR-2385-3p
86.9516	46120	0.6476	bta-miR-380-3p
29.7639	16105	0.6503	bta-miR-2484
0.732331	475	0.655	bta-miR-2892
23.6908	12947	0.6572	bta-miR-2300b-3p
16.5278	9114	0.6581	bta-miR-2285m
23.125	12599	0.6597	bta-miR-2473
106.793	56806	0.6668	bta-miR-369-3p
285.941	150187	0.6693	bta-miR-2446
3.92242	2261	0.6705	bta-miR-2903
55.7085	29780	0.6733	bta-miR-301a
28.0403	15242	0.6748	bta-miR-2419-3p
59.9145	32110	0.681	bta-miR-2371
4.59602	2707	0.6901	bta-miR-95
35.9483	19558	0.6927	bta-miR-154c
11.3711	6408	0.7091	bta-miR-2882
62.5331	33954	0.7148	bta-miR-9-5p
322.784	170138	0.7153	bta-miR-2421
115.807	61795	0.7211	bta-miR-656
30.886	17193	0.728	bta-miR-1434-5p
27.682	15107	0.7337	bta-miR-6120-5p
75.7801	40896	0.7344	bta-miR-599
209.355	111061	0.7352	bta-miR-2284v
17.5995	9745	0.7363	bta-miR-151-3p
203.312	107873	0.7363	bta-miR-2284d
19.8096	10963	0.7402	bta-miR-2332
34.9211	19373	0.7687	bta-miR-1301
5.9543	3684	0.7788	bta-miR-1307
53.6236	29169	0.7824	bta-miR-454
5.9306	3733	0.7907	bta-miR-1225-3p
210.292	112278	0.7936	bta-miR-2284j
68.3754	37311	0.7947	bta-miR-2390
51.6076	28377	0.7952	bta-miR-9-3p
27.5377	15301	0.806	bta-miR-299
172.745	92764	0.8121	bta-miR-126-5p
77.8534	42634	0.8185	bta-miR-2444
215.3	115213	0.8211	bta-miR-2284n
14.987	8969	0.8231	bta-miR-3601
74.0064	40488	0.824	bta-miR-592
16.895	9864	0.8258	bta-miR-2883
50.2923	27664	0.8265	bta-miR-876
92.318	50309	0.8282	bta-miR-2297
46.2877	25453	0.8338	bta-miR-130a
125.41	67939	0.8341	bta-miR-374a
2.62468	1673	0.8353	bta-miR-369-5p
120.843	65822	0.8507	bta-miR-374b
7.39117	4626	0.852	bta-miR-2885
60.6813	33558	0.8544	bta-miR-26a
199.698	107655	0.8665	bta-miR-2284k
216.489	116605	0.8728	bta-miR-2284c
34.1294	19305	0.8792	bta-miR-487a
50.9572	28275	0.8806	bta-miR-301b
2.22054	1487	0.8908	bta-miR-2425-3p
50.4789	28266	0.898	bta-miR-130b
72.8683	40622	0.8992	bta-miR-2361
74.2317	41220	0.8997	bta-miR-26b
69.7417	38884	0.9052	bta-miR-2345
5.10698	3363	0.9254	bta-miR-1277

## Sheet: QTLdb
Traits	setT	nset	p
Calving ability	9.37667	334	0.0004
Lifetime profit index	9.28485	1560	0.0067
Calving interval	26.0402	7887	0.0132
Gestation length	24.8787	8322	0.0185
Milk profitability index	10.1541	3075	0.0265
Milk copper content	1.18883	280	0.0269
Milk caprylic acid percentage	7.62764	2313	0.0308
Calving to conception interval	3.50943	1263	0.0485
Milk phosphorus content	2.61612	879	0.0647
Withers height	1.68515	578	0.0667
Coat color	1.75048	592	0.0687
Palmitoleic acid content	4.94856	1836	0.0851
Myristoleic acid content	8.44115	3274	0.0908
Average daily milk yield	1.24212	492	0.1281
Milk oleic acid percentage	6.30392	2615	0.1299
Milk palmitoleic acid percentage	2.4315	975	0.1319
Somatic cell count	3.86818	1629	0.1337
305-day milk yield	13.5711	6067	0.1616
Oleic acid content	6.75819	2906	0.1635
Milk C14 index	25.6785	11825	0.1752
Milk glycerophosphocholine content	5.0696	2234	0.1785
Stillbirth	117.56	57398	0.1875
Milk saturated fatty acid content	6.74942	3067	0.1944
Dairy capacity composite index	2.98172	1333	0.1955
Conformation score	4.95223	2211	0.1978
Milk caproic acid percentage	3.82245	1719	0.2057
Milk calcium content	2.52461	1123	0.2119
Palmitic acid content	2.11214	928	0.2166
Body weight (6 months)	0.400619	175	0.2191
Milk fat-to-protein ratio	2.37442	1070	0.2258
Saturated fatty acid content	2.01309	899	0.2262
Milk monounsaturated fatty acid content	3.45858	1598	0.2406
Curd firmness	5.62513	2655	0.2481
Coat texture	2.95978	1380	0.2523
Length of productive life	174.445	87356	0.2541
First service conception	0.787573	366	0.2552
Cheese fat recovery	2.65911	1245	0.2613
Inseminations per conception	19.5085	9588	0.2712
Myristic acid content	10.6442	5177	0.2769
Milk capric acid percentage	6.82141	3394	0.2925
Milk lactose content	3.29264	1612	0.2979
Milk stearic acid percentage	10.3795	5174	0.3114
Liver abscess	1.41157	692	0.3126
Chest width	2.8978	1435	0.3141
Monounsaturated fatty acid content	2.15309	1086	0.3183
Cheese energy recovery	1.67504	842	0.3215
Milk casein percentage	13.6399	6840	0.322
Hoof and leg disorders	6.01616	3029	0.333
Milk fat percentage (EBV)	13.2806	6685	0.3432
Curd firming rate	6.33497	3205	0.3438
Hip width	1.03421	526	0.3524
Clinical mastitis	16.7278	8570	0.3532
Insulin-like growth factor 1 level	4.89644	2508	0.3566
Angularity	6.22629	3183	0.3587
Cheese protein recovery	4.67285	2414	0.3593
Bovine respiratory disease susceptibility	18.2614	9312	0.362
Bovine viral diarrhea virus susceptibility	2.97358	1533	0.3628
Milk C18 index	6.81501	3497	0.3657
Semen volume	1.67976	863	0.3706
Milk beta-lactoglobulin percentage	10.3001	5329	0.3722
Milk myristic acid percentage	7.43903	3862	0.3815
Milk lauric acid percentage	5.20799	2720	0.3878
Marbling score	30.6382	15683	0.3888
Non-return rate	22.5345	11808	0.3952
Dressing percentage	0.964277	522	0.4193
Meat color L*	5.35821	2795	0.4243
Intramuscular fat	9.24212	4838	0.4368
Body weight (24 months)	0.478776	264	0.4388
Conception rate	74.908	38964	0.4401
Muscularity	0.919654	500	0.4408
Heat tolerance	4.58535	2471	0.4426
Age at first calving	15.499	8204	0.4626
Eye area pigmentation	9.34668	5066	0.4677
Inhibin level	10.2406	5569	0.4731
Teat number	2.3011	1279	0.4874
Milk yield (EBV)	11.2475	6088	0.491
Lean meat yield	83.0502	43491	0.4966
Facial pigmentation	2.52998	1467	0.4992
Antibody-mediated immune response	4.25493	2447	0.5084
Interval from first to last insemination	16.8688	9079	0.5263
Milk protein-to-fat ratio	3.22995	1849	0.5276
Monounsaturated to saturated fatty acid ratio	1.29913	821	0.5306
Fertility index	14.9581	8076	0.5329
Udder structure	4.84515	2715	0.5383
Milk fat percentage	122.982	64980	0.5415
Shear force	25.9446	13902	0.542
Milk alpha-lactalbumin percentage	1.59295	954	0.5477
Duration of inactivity during open field test	2.09042	1261	0.5479
Body condition score	3.89194	2218	0.5537
Calving ease	183.164	95999	0.5537
Milk protein percentage	155.412	81946	0.5566
Milk phosphorylated alpha-S2-casein percentage	8.38076	4751	0.5592
Milk myristoleic acid percentage	11.0084	6237	0.5629
Body weight	22.07	12089	0.5655
Milk medium-chain fatty acid content	4.37227	2557	0.5658
Rump conformation	1.01005	596	0.5712
Milk protein content	15.8335	9370	0.5841
Milk kappa-casein content	15.7243	9350	0.5908
Duration of exploration during novel object test	3.51838	2070	0.5911
Lactation persistency	21.6611	11858	0.5923
Milk yield (daughter deviation)	54.7948	29671	0.6033
Male fertility	5.88388	3358	0.6042
Milk fat percentage (daughter deviation)	10.812	6110	0.6077
Milk butyric acid percentage	2.1633	1328	0.6084
Respiratory rate	2.41697	1450	0.6157
Abomasum displacement	8.64545	4941	0.6211
Milk protein percentage (daughter deviation)	23.0186	13030	0.623
Calving ease (maternal)	129.358	69104	0.6438
Sperm motility	11.2256	6309	0.6475
Body length	1.37243	864	0.6508
M. paratuberculosis susceptibility	29.3931	16402	0.6608
Strength	112.523	60496	0.6783
Bone quality	4.80602	2922	0.6843
Milk palmitic acid percentage	3.07358	2010	0.6867
Milk yield (ECM)	7.0216	4215	0.6919
Time to curd firmness	1.90852	1253	0.6925
Udder texture	2.08437	1346	0.6995
Percentage normal sperm	0.0092862	11	0.6996
Interval to first estrus after calving	76.8725	41940	0.7101
Curd solids yield	3.17419	2062	0.717
Carcass weight	26.7359	15153	0.7259
Twinning	15.3813	8834	0.7289
Fertilization rate	4.92609	3132	0.7378
Milk pentadecylic acid percentage	6.10044	3823	0.7439
Non-return rate (EBV)	8.23317	4956	0.7494
Luteal activity	6.06173	3829	0.7516
Muscle pH	0.970859	642	0.7549
Body temperature	2.3937	1538	0.7585
Duration of inactivity during novel object test	2.14151	1468	0.759
Scrotal circumference	13.6628	8365	0.7605
Milk potassium content	12.2464	7596	0.7701
Body depth	85.5223	47066	0.7721
Milk alpha-S2-casein percentage	9.19018	5670	0.7831
Milk vitamin B-12 content	5.50357	3402	0.7944
Bovine leukemia virus susceptibility	1.61218	1098	0.797
Milk glycerophosphocholine to phosphocholine ratio	5.27059	3479	0.7995
Milk saturated to unsaturated fatty acid ratio	0.971581	692	0.805
Sire conception rate	2.10709	1434	0.8112
Subcutaneous rump fat thickness	6.02165	3938	0.8187
Rump angle	24.5168	14430	0.8308
Body weight (birth)	90.3378	51278	0.8358
Age at puberty	50.4302	28812	0.8415
Dystocia	2.7745	2029	0.8433
Metabolic body weight	27.1319	16125	0.8468
Fat thickness at the 12th rib	33.7099	20007	0.8543
Milk fat yield (daughter deviation)	53.7895	30676	0.8576
Pregnancy rate	13.7842	8660	0.8663
Yield grade	12.743	8159	0.8795
Daughter pregnancy rate	129.985	72682	0.8813
Hip height	4.4553	3275	0.8826
Milk protein yield (daughter deviation)	71.5967	40906	0.8832
Chest girth	2.7369	1913	0.8836
Cannon bone circumference	3.84686	2860	0.8839
Body weight (slaughter)	2.85527	2105	0.8844
Early embryonic survival	2.51061	1787	0.8888
Milk unglycosylated kappa-casein percentage	70.7816	41164	0.8897
Milk fat yield	149.232	83123	0.8919
Temperament	6.33515	4292	0.8948
Tick resistance	9.28722	6336	0.8952
Milk yield	86.3537	48910	0.8998
Reproductive efficiency	8.89737	5996	0.9041
Milk rennet clotting time	4.21518	2990	0.91
Stature	98.8014	55981	0.9161
Milk conjugated linoleic acid percentage	7.2587	4727	0.9167
Milk linoleic acid percentage	15.1726	9842	0.9195
Subcutaneous fat	7.33907	4923	0.9272
Teat length	50.6997	30088	0.9342
Juiciness	4.51164	3464	0.9354
sperm counts	5.14914	3547	0.937
Milk protein yield	129.409	73072	0.9399
Body weight (mature)	24.2445	15148	0.9443
Fertility treatments	1.48844	1224	0.9455
Milk zinc content	22.2425	14579	0.9502
Longissimus muscle area growth	0.610643	534	0.9564
Body weight (weaning)	97.3136	58468	0.9646
Feed conversion ratio	5.57583	4111	0.9651
Rump width	78.5968	46293	0.9653
Bovine spongiform encephalopathy	0.709397	685	0.9684
Somatic cell score	149.156	85727	0.9758
Rear leg placement - side view	72.9783	43973	0.9809
Net merit	138.881	80537	0.9821
Average daily gain	50.3773	30819	0.9825
Average daily feed intake	7.94847	5521	0.9844
Tenderness score	5.38324	3980	0.9861
Dairy form	79.5001	48073	0.988
Milk riboflavin content	32.0676	21105	0.99
Teat placement - front	55.259	34814	0.9907
Milk iron content	21.0911	14014	0.9928
Milk kappa-casein percentage	120.245	72590	0.9932
Longissimus muscle area	31.4766	20847	0.9943
Body weight (yearling)	156.913	92630	0.9962
Rear leg placement - rear view	74.088	46605	0.9969
Maturity rate	33.1716	21738	0.9971
Foot angle	105.628	63641	0.9973
Dry matter intake	31.4019	21542	0.9989
Milk glycosylated kappa-casein percentage	75.7553	49692	0.999
Teat placement - rear	48.3215	32101	0.9992
Body weight gain	160.07	97876	0.9994
Udder depth	101.177	61940	0.9994
Feet and leg conformation	94.9024	60132	0.9995
Residual feed intake	41.5436	27387	0.9995
Udder attachment	105.967	65198	0.9995
Udder height	80.1273	51055	0.9996
PTA type	97.2194	60755	0.9998
Stillbirth (maternal)	51.957	34324	0.9998
Bovine tuberculosis susceptibility	66.5479	46525	0.9999
Udder cleft	75.5724	49323	1
