# Supplementary material for: Genetic and epigenetic architecture of paternal origin contribute to gestation length in cattle
Source: Commun Biol. 2019 Mar 14;2:100. doi: 10.1038/s42003-019-0341-6 (PMC6418173; doi:10.1038/s42003-019-0341-6)
Supplement: Supplementary file 6 — Supplementary Data 3 [file 42003_2019_341_MOESM6_ESM.xlsx]

## Sheet: Both
Supplementary Data 3. The enrichment analysis for differentially methylated regions (DMR) of gestation length using Reactome database. The data were generated by the DMR enrichment analysis (see Methods), and were used to study the biological implication of DMRs of gestation length. Both file is the results for all the DMRs. The Loss and Gain contain results for DMRs that loss and gain in animals…
setT	nset	p	Reactome_res_DMR	FDR	ReactomeNames
R-BTA-2142753	20922.8	406	0	1.94721e-07	0.000159671	Bos taurus: Arachidonic acid metabolism
R-BTA-2142691	7430.54	118	0.04	2.20074e-05	0.00435675	Bos taurus: Synthesis of Leukotrienes (LT) and Eoxins (EX)
R-BTA-157579	12748.6	349	0.16	2.25121e-05	0.00435675	Bos taurus: Telomere Maintenance
R-BTA-1236975	16340	375	0.01	2.36499e-05	0.00435675	Bos taurus: Antigen processing-Cross presentation
R-BTA-73886	16139.1	480	0.2	2.65655e-05	0.00435675	Bos taurus: Chromosome Maintenance
R-BTA-8853659	20545.3	543	0.06	4.65568e-05	0.00636276	Bos taurus: RET signaling
R-BTA-69186	8572.33	274	0.38	7.82637e-05	0.00916803	Bos taurus: Lagging Strand Synthesis
R-BTA-174417	9535.15	298	0.34	0.000111887	0.00937473	Bos taurus: Telomere C-strand (Lagging Strand) Synthesis
R-BTA-180786	9535.15	298	0.34	0.000111887	0.00937473	Bos taurus: Extension of Telomeres
R-BTA-8978868	52354.5	1581	0.1	0.000114326	0.00937473	Bos taurus: Fatty acid metabolism
R-BTA-69166	7416.01	235	0.4	0.000208538	0.0146617	Bos taurus: Removal of the Flap Intermediate
R-BTA-975956	13332.4	321	0.01	0.000221994	0.0146617	Bos taurus: Nonsense Mediated Decay (NMD) independent of the Exon Junction Complex (EJC)
R-BTA-69239	21343.7	709	0.34	0.000270295	0.0146617	Bos taurus: Synthesis of DNA
R-BTA-69183	7416.08	237	0.4	0.000272192	0.0146617	Bos taurus: Processive synthesis on the lagging strand
R-BTA-202403	21212.5	715	0.35	0.000299091	0.0146617	Bos taurus: TCR signaling
R-BTA-72766	39148.4	1140	0.04	0.000307633	0.0146617	Bos taurus: Translation
R-BTA-174411	7487.4	226	0.31	0.000339722	0.0146617	Bos taurus: Polymerase switching on the C-strand of the telomere
R-BTA-69091	7487.4	226	0.31	0.000339722	0.0146617	Bos taurus: Polymerase switching
R-BTA-69109	7487.4	226	0.31	0.000339722	0.0146617	Bos taurus: Leading Strand Synthesis
R-BTA-6782135	14244.4	375	0.08	0.000411351	0.0168654	Bos taurus: Dual incision in TC-NER
R-BTA-68874	18342.6	609	0.35	0.000570955	0.0204418	Bos taurus: M/G1 Transition
R-BTA-69002	18342.6	609	0.35	0.000570955	0.0204418	Bos taurus: DNA Replication Pre-Initiation
R-BTA-1799339	12870.7	317	0.03	0.000597665	0.0204418	Bos taurus: SRP-dependent cotranslational protein targeting to membrane
R-BTA-69190	10588.2	335	0.32	0.000623717	0.0204418	Bos taurus: DNA strand elongation
R-BTA-6782210	10778.6	344	0.29	0.000634813	0.0204418	Bos taurus: Gap-filling DNA repair synthesis and ligation in TC-NER
R-BTA-68962	10215.9	309	0.24	0.000648153	0.0204418	Bos taurus: Activation of the pre-replicative complex
R-BTA-69206	23248.4	736	0.22	0.000673261	0.0204472	Bos taurus: G1/S Transition
R-BTA-202424	17417.4	590	0.35	0.00076482	0.0223983	Bos taurus: Downstream TCR signaling
R-BTA-69306	22623.3	772	0.4	0.000840154	0.0237561	Bos taurus: DNA Replication
R-BTA-72613	17802.5	480	0.04	0.00106568	0.0280792	Bos taurus: Eukaryotic Translation Initiation
R-BTA-72737	17802.5	480	0.04	0.00106568	0.0280792	Bos taurus: Cap-dependent Translation Initiation
R-BTA-1614635	6556.4	126	0.09	0.00109577	0.0280792	Bos taurus: Sulfur amino acid metabolism
R-BTA-6781827	15688.1	446	0.13	0.00129117	0.0317517	Bos taurus: Transcription-Coupled Nucleotide Excision Repair (TC-NER)
R-BTA-69242	26611.4	878	0.32	0.00131653	0.0317517	Bos taurus: S Phase
R-BTA-6803157	14096.8	260	0	0.00151449	0.0354824	Bos taurus: Antimicrobial peptides
R-BTA-5655862	3430.13	104	0.3	0.00160558	0.0365715	Bos taurus: Translesion synthesis by POLK
R-BTA-1980148	12327.1	162	0.01	0.00169735	0.0371815	Bos taurus: Signaling by NOTCH3
R-BTA-927802	16856.2	400	0.01	0.00178218	0.0371815	Bos taurus: Nonsense-Mediated Decay (NMD)
R-BTA-975957	16856.2	400	0.01	0.00178218	0.0371815	Bos taurus: Nonsense Mediated Decay (NMD) enhanced by the Exon Junction Complex (EJC)
R-BTA-1234176	12124.2	432	0.44	0.00181373	0.0371815	Bos taurus: Oxygen-dependent proline hydroxylation of Hypoxia-inducible Factor Alpha
R-BTA-5696398	19715	673	0.34	0.00192358	0.0384715	Bos taurus: Nucleotide Excision Repair
R-BTA-1483191	8257.57	193	0.07	0.00199615	0.0389724	Bos taurus: Synthesis of PC
R-BTA-5689603	12077.8	452	0.53	0.00208213	0.0397058	Bos taurus: UCH proteinases
R-BTA-156827	16378.1	425	0.04	0.00214832	0.0400368	Bos taurus: L13a-mediated translational silencing of Ceruloplasmin expression
R-BTA-351202	16810.2	472	0.1	0.00236353	0.0430687	Bos taurus: Metabolism of polyamines
R-BTA-3299685	13244.4	189	0	0.00348386	0.0621036	Bos taurus: Detoxification of Reactive Oxygen Species
R-BTA-72689	14608.8	392	0.11	0.0040747	0.0710904	Bos taurus: Formation of a pool of free 40S subunits
R-BTA-5696397	3809.07	131	0.43	0.00442764	0.0756389	Bos taurus: Gap-filling DNA repair synthesis and ligation in GG-NER
R-BTA-72706	16182.8	421	0.04	0.00454763	0.0759257	Bos taurus: GTP hydrolysis and joining of the 60S ribosomal subunit
R-BTA-937039	6893.45	170	0.1	0.00476358	0.0759257	Bos taurus: IRAK1 recruits IKK complex
R-BTA-975144	6893.45	170	0.1	0.00476358	0.0759257	Bos taurus: IRAK1 recruits IKK complex upon TLR7/8 or 9 stimulation
R-BTA-5173105	26122.5	826	0.25	0.0048148	0.0759257	Bos taurus: O-linked glycosylation
R-BTA-375280	12385	232	0.01	0.00510598	0.0789982	Bos taurus: Amine ligand-binding receptors
R-BTA-1482922	14182.6	220	0	0.00582533	0.0883401	Bos taurus: Acyl chain remodelling of PI
R-BTA-881907	77741.9	2094	0.01	0.00638293	0.0883401	Bos taurus: Gastrin-CREB signalling pathway via PKC and MAPK
R-BTA-2162123	5113.29	121	0.08	0.00641445	0.0883401	Bos taurus: Synthesis of Prostaglandins (PG) and Thromboxanes (TX)
R-BTA-110312	2602.21	96	0.5	0.00647087	0.0883401	Bos taurus: Translesion synthesis by REV1
R-BTA-5656121	2602.21	96	0.5	0.00647087	0.0883401	Bos taurus: Translesion synthesis by POLI
R-BTA-912694	4029.35	113	0.17	0.0068112	0.0883401	Bos taurus: Regulation of IFNA signaling
R-BTA-211945	24021	747	0.15	0.00685061	0.0883401	Bos taurus: Phase I - Functionalization of compounds
R-BTA-1482801	15059.7	280	0.04	0.00688134	0.0883401	Bos taurus: Acyl chain remodelling of PS
R-BTA-110320	3293.73	130	0.51	0.0068838	0.0883401	Bos taurus: Translesion Synthesis by POLH
R-BTA-109688	21474.9	399	0	0.00689484	0.0883401	Bos taurus: Cleavage of Growing Transcript in the Termination Region
R-BTA-73856	21474.9	399	0	0.00689484	0.0883401	Bos taurus: RNA Polymerase II Transcription Termination
R-BTA-416476	69558.5	1923	0.01	0.00782682	0.0987383	Bos taurus: G alpha (q) signalling events
R-BTA-1482839	16044.3	319	0.03	0.00853785	0.106076	Bos taurus: Acyl chain remodelling of PE
R-BTA-75067	10005.1	189	0	0.0091896	0.11247	Bos taurus: Processing of Capped Intronless Pre-mRNA
R-BTA-8956321	6687.83	194	0.16	0.00974172	0.116154	Bos taurus: Nucleotide salvage
R-BTA-112310	11385.4	390	0.42	0.00977394	0.116154	Bos taurus: Neurotransmitter release cycle
R-BTA-112315	86247.8	2624	0.03	0.0110005	0.128863	Bos taurus: Transmission across Chemical Synapses
R-BTA-983170	7707.14	209	0.14	0.0114256	0.131957	Bos taurus: Antigen Presentation: Folding, assembly and peptide loading of class I MHC
R-BTA-69615	11027.5	398	0.44	0.0122942	0.137662	Bos taurus: G1/S DNA Damage Checkpoints
R-BTA-390918	8113.76	192	0.06	0.0124586	0.137662	Bos taurus: Peroxisomal lipid metabolism
R-BTA-1482925	13426.7	192	0	0.0124586	0.137662	Bos taurus: Acyl chain remodelling of PG
R-BTA-4086400	20446.6	750	0.53	0.0128462	0.137662	Bos taurus: PCP/CE pathway
R-BTA-5368287	17740.1	526	0.14	0.0130853	0.137662	Bos taurus: Mitochondrial translation
R-BTA-5419276	17740.1	526	0.14	0.0130853	0.137662	Bos taurus: Mitochondrial translation termination
R-BTA-1236978	7844.48	265	0.36	0.0132626	0.137662	Bos taurus: Cross-presentation of soluble exogenous antigens (endosomes)
R-BTA-350562	8350.54	265	0.27	0.0132626	0.137662	Bos taurus: Regulation of ornithine decarboxylase (ODC)
R-BTA-176187	9229.66	229	0.07	0.013708	0.140507	Bos taurus: Activation of ATR in response to replication stress
R-BTA-1236394	15246.6	762	0.94	0.0143763	0.145538	Bos taurus: Signaling by ERBB4
R-BTA-69563	10342.8	373	0.42	0.0150498	0.148685	Bos taurus: p53-Dependent G1 DNA Damage Response
R-BTA-69580	10342.8	373	0.42	0.0150498	0.148685	Bos taurus: p53-Dependent G1/S DNA damage checkpoint
R-BTA-5389840	17648.1	524	0.15	0.0152928	0.149287	Bos taurus: Mitochondrial translation elongation
R-BTA-177929	15107.7	426	0.15	0.0165018	0.159194	Bos taurus: Signaling by EGFR
R-BTA-6799198	11455.3	338	0.19	0.017624	0.161723	Bos taurus: Complex I biogenesis
R-BTA-195721	74106.4	2279	0.05	0.0177992	0.161723	Bos taurus: Signaling by WNT
R-BTA-1234174	13742.5	489	0.42	0.018089	0.161723	Bos taurus: Regulation of Hypoxia-inducible Factor (HIF) by oxygen
R-BTA-2262749	13742.5	489	0.42	0.018089	0.161723	Bos taurus: Cellular response to hypoxia
R-BTA-611105	13789.2	390	0.16	0.0182691	0.161723	Bos taurus: Respiratory electron transport
R-BTA-2871837	14944.8	518	0.36	0.0185852	0.161723	Bos taurus: FCERI mediated NF-kB activation
R-BTA-72187	19944.9	381	0	0.0187315	0.161723	Bos taurus: mRNA 3'-end processing
R-BTA-163200	18970.3	523	0.11	0.0188299	0.161723	Bos taurus: Respiratory electron transport, ATP synthesis by chemiosmotic coupling, and heat production by uncoupling proteins.
R-BTA-110314	4969.14	210	0.67	0.0189573	0.161723	Bos taurus: Recognition of DNA damage by PCNA-containing replication complex
R-BTA-140837	2940.83	95	0.46	0.0191819	0.161723	Bos taurus: Intrinsic Pathway of Fibrin Clot Formation
R-BTA-392499	380751	13051	0.16	0.0192074	0.161723	Bos taurus: Metabolism of proteins
R-BTA-446652	25760.7	987	0.62	0.0192295	0.161723	Bos taurus: Interleukin-1 family signaling
R-BTA-3214858	13061.1	233	0.01	0.0193279	0.161723	Bos taurus: RMTs methylate histone arginines
R-BTA-912526	5172.85	161	0.26	0.0199324	0.165097	Bos taurus: Interleukin receptor SHC signaling
R-BTA-211859	40409.5	1353	0.28	0.0214055	0.175485	Bos taurus: Biological oxidations
R-BTA-187577	10907.8	341	0.28	0.0216146	0.175485	Bos taurus: SCF(Skp2)-mediated degradation of p27/p21
R-BTA-163841	9186.36	253	0.19	0.0220603	0.177347	Bos taurus: Gamma carboxylation, hypusine formation and arylsulfatase activation
R-BTA-5696400	8740.26	259	0.29	0.0245304	0.195291	Bos taurus: Dual Incision in GG-NER
R-BTA-909733	5874.95	146	0.08	0.0266319	0.209982	Bos taurus: Interferon alpha/beta signaling
R-BTA-5250913	12117.8	293	0.05	0.0272812	0.211044	Bos taurus: Positive epigenetic regulation of rRNA expression
R-BTA-5250924	12117.8	293	0.05	0.0272812	0.211044	Bos taurus: B-WICH complex positively regulates rRNA expression
R-BTA-69541	9445.19	345	0.47	0.0280425	0.214905	Bos taurus: Stabilization of p53
R-BTA-69229	8057.33	266	0.31	0.0292047	0.219705	Bos taurus: Ubiquitin-dependent degradation of Cyclin D1
R-BTA-75815	8057.33	266	0.31	0.0292047	0.219705	Bos taurus: Ubiquitin-dependent degradation of Cyclin D
R-BTA-69601	9116.19	304	0.36	0.03051	0.223377	Bos taurus: Ubiquitin Mediated Degradation of Phosphorylated Cdc25A
R-BTA-69610	9116.19	304	0.36	0.03051	0.223377	Bos taurus: p53-Independent DNA Damage Response
R-BTA-69613	9116.19	304	0.36	0.03051	0.223377	Bos taurus: p53-Independent G1/S DNA damage checkpoint
R-BTA-73893	7414.37	323	0.75	0.0309365	0.223985	Bos taurus: DNA Damage Bypass
R-BTA-8852276	8350.11	309	0.56	0.0311394	0.223985	Bos taurus: The role of GTSE1 in G2/M progression after G2 checkpoint
R-BTA-202433	5556.53	166	0.21	0.0322047	0.224703	Bos taurus: Generation of second messenger molecules
R-BTA-201681	39691.1	1188	0.03	0.0322693	0.224703	Bos taurus: TCF dependent signaling in response to WNT
R-BTA-168249	236126	7754	0.03	0.0334296	0.224703	Bos taurus: Innate Immune System
R-BTA-77595	8475.09	171	0.01	0.0335533	0.224703	Bos taurus: Processing of Intronless Pre-mRNAs
R-BTA-453279	29078	1061	0.52	0.0335609	0.224703	Bos taurus: Mitotic G1-G1/S phases
R-BTA-5693607	12876.4	217	0	0.0339263	0.224703	Bos taurus: Processing of DNA double-strand break ends
R-BTA-597592	295625	10449	0.43	0.0342865	0.224703	Bos taurus: Post-translational protein modification
R-BTA-4641258	9152.41	320	0.37	0.0345141	0.224703	Bos taurus: Degradation of DVL
R-BTA-975110	3380	78	0.09	0.0348748	0.224703	Bos taurus: TRAF6 mediated IRF7 activation in TLR7/8 or 9 signaling
R-BTA-110313	5426.37	236	0.71	0.0351717	0.224703	Bos taurus: Translesion synthesis by Y family DNA polymerases bypasses lesions on DNA template
R-BTA-110373	3121.86	140	0.73	0.0357938	0.224703	Bos taurus: Resolution of AP sites via the multiple-nucleotide patch replacement pathway
R-BTA-5651801	3121.86	140	0.73	0.0357938	0.224703	Bos taurus: PCNA-Dependent Long Patch Base Excision Repair
R-BTA-1169091	12758.9	526	0.68	0.036022	0.224703	Bos taurus: Activation of NF-kappaB in B cells
R-BTA-6791226	27588.3	847	0.13	0.0361682	0.224703	Bos taurus: Major pathway of rRNA processing in the nucleolus and cytosol
R-BTA-72312	27588.3	847	0.13	0.0361682	0.224703	Bos taurus: rRNA processing
R-BTA-8868773	27588.3	847	0.13	0.0361682	0.224703	Bos taurus: rRNA processing in the nucleus and cytosol
R-BTA-6798695	111063	3608	0.08	0.0364189	0.224703	Bos taurus: Neutrophil degranulation
R-BTA-606279	6329.18	172	0.23	0.0366422	0.224703	Bos taurus: Deposition of new CENPA-containing nucleosomes at the centromere
R-BTA-774815	6329.18	172	0.23	0.0366422	0.224703	Bos taurus: Nucleosome assembly
R-BTA-3858494	39074.6	1291	0.25	0.0367198	0.224703	Bos taurus: Beta-catenin independent WNT signaling
R-BTA-5099900	9160.01	265	0.26	0.0378271	0.229764	Bos taurus: WNT5A-dependent internalization of FZD4
R-BTA-983705	18896.6	751	0.65	0.0388136	0.234023	Bos taurus: Signaling by the B Cell Receptor (BCR)
R-BTA-5610785	9350.02	327	0.38	0.0397681	0.23732	Bos taurus: GLI3 is processed to GLI3R by the proteasome
R-BTA-450408	7942	294	0.55	0.0399392	0.23732	Bos taurus: AUF1 (hnRNP D0) binds and destabilizes mRNA
R-BTA-6781823	10205.1	299	0.19	0.040675	0.239953	Bos taurus: Formation of TC-NER Pre-Incision Complex
R-BTA-69202	12804.9	399	0.24	0.041217	0.240444	Bos taurus: Cyclin E associated events during G1/S transition
R-BTA-5358346	7742.48	271	0.44	0.0413446	0.240444	Bos taurus: Hedgehog ligand biogenesis
R-BTA-1168372	13563.8	554	0.68	0.0431671	0.247494	Bos taurus: Downstream signaling events of B Cell Receptor (BCR)
R-BTA-69481	33367.5	970	0.03	0.0434241	0.247494	Bos taurus: G2/M Checkpoints
R-BTA-69300	10033.2	357	0.44	0.0434624	0.247494	Bos taurus: Removal of licensing factors from origins
R-BTA-5656169	4734.85	202	0.69	0.0445392	0.250682	Bos taurus: Termination of translesion DNA synthesis
R-BTA-5610780	9258.15	329	0.46	0.0448598	0.250682	Bos taurus: Degradation of GLI1 by the proteasome
R-BTA-202131	6556.73	129	0.02	0.045786	0.250682	Bos taurus: Metabolism of nitric oxide
R-BTA-203765	6556.73	129	0.02	0.045786	0.250682	Bos taurus: eNOS activation and regulation
R-BTA-5607761	9146	282	0.23	0.0458565	0.250682	Bos taurus: Dectin-1 mediated noncanonical NF-kB signaling
R-BTA-5676590	9146	282	0.23	0.0458565	0.250682	Bos taurus: NIK-->noncanonical NF-kB signaling
R-BTA-69656	12878.8	406	0.26	0.0464205	0.252085	Bos taurus: Cyclin A:Cdk2-associated events at S phase entry
R-BTA-6809371	16998.9	411	0.06	0.0469172	0.253106	Bos taurus: Formation of the cornified envelope
R-BTA-113418	3854.06	134	0.42	0.0479075	0.256759	Bos taurus: Formation of the Early Elongation Complex
R-BTA-397795	21266	494	0.05	0.0494673	0.262695	Bos taurus: G-protein beta:gamma signalling
R-BTA-68949	9792.62	350	0.44	0.0501977	0.262695	Bos taurus: Orc1 removal from chromatin
R-BTA-69052	9792.62	350	0.44	0.0501977	0.262695	Bos taurus: Switching of origins to a post-replicative state
R-BTA-1482788	15312.1	274	0	0.0502965	0.262695	Bos taurus: Acyl chain remodelling of PC
R-BTA-349425	7456.91	265	0.43	0.0517596	0.26698	Bos taurus: Autodegradation of the E3 ubiquitin ligase COP1
R-BTA-2024101	7266.59	218	0.21	0.0517681	0.26698	Bos taurus: CS/DS degradation
R-BTA-6805567	20359.5	471	0.05	0.0523239	0.267493	Bos taurus: Keratinization
R-BTA-171306	3213.41	51	0.05	0.0525199	0.267493	Bos taurus: Packaging Of Telomere Ends
R-BTA-5658442	10646.8	419	0.61	0.0552473	0.279647	Bos taurus: Regulation of RAS by GAPs
R-BTA-69017	7987.07	276	0.37	0.0570278	0.286888	Bos taurus: CDK-mediated phosphorylation and removal of Cdc6
R-BTA-211897	13020.2	430	0.3	0.0590449	0.295225	Bos taurus: Cytochrome P450 - arranged by substrate type
R-BTA-6783310	7293.08	178	0.07	0.059924	0.297804	Bos taurus: Fanconi Anemia Pathway
R-BTA-68827	9043.88	320	0.39	0.0609583	0.299316	Bos taurus: CDT1 association with the CDC6:ORC:origin complex
R-BTA-8854050	8552.31	320	0.54	0.0609583	0.299316	Bos taurus: FBXL7 down-regulates AURKA during mitotic entry and in early mitosis
R-BTA-8939902	8840.53	321	0.45	0.064465	0.314651	Bos taurus: Regulation of RUNX2 expression and activity
R-BTA-5687128	12595.8	379	0.2	0.0655589	0.318096	Bos taurus: MAPK6/MAPK4 signaling
R-BTA-8956319	7445.02	198	0.12	0.066053	0.318609	Bos taurus: Nucleobase catabolism
R-BTA-205043	4219.56	129	0.32	0.0697654	0.334454	Bos taurus: NRIF signals cell death from the nucleus
R-BTA-72662	9177.2	289	0.34	0.0701538	0.334454	Bos taurus: Activation of the mRNA upon binding of the cap-binding complex and eIFs, and subsequent binding to 43S
R-BTA-5696399	14980.4	571	0.61	0.0725601	0.341519	Bos taurus: Global Genome Nucleotide Excision Repair (GG-NER)
R-BTA-5205647	11965.7	625	0.89	0.0726351	0.341519	Bos taurus: Mitophagy
R-BTA-399719	14995.7	420	0.12	0.0733017	0.341519	Bos taurus: Trafficking of AMPA receptors
R-BTA-399721	14995.7	420	0.12	0.0733017	0.341519	Bos taurus: Glutamate binding, activation of AMPA receptors and synaptic plasticity
R-BTA-168898	48991.2	1411	0.07	0.074142	0.343482	Bos taurus: Toll-Like Receptors Cascades
R-BTA-72165	8425.16	348	0.68	0.0754902	0.347764	Bos taurus: mRNA Splicing - Minor Pathway
R-BTA-420499	4943.73	98	0.08	0.076244	0.349274	Bos taurus: Class C/3 (Metabotropic glutamate/pheromone receptors)
R-BTA-8948751	14732.4	553	0.62	0.0773783	0.352501	Bos taurus: Regulation of PTEN stability and activity
R-BTA-1428517	28791.3	949	0.24	0.0790653	0.356094	Bos taurus: The citric acid (TCA) cycle and respiratory electron transport
R-BTA-112316	128646	4480	0.37	0.0798106	0.356094	Bos taurus: Neuronal System
R-BTA-5205685	11264	598	0.89	0.0798813	0.356094	Bos taurus: Pink/Parkin Mediated Mitophagy
R-BTA-8854214	9012.11	325	0.47	0.0799746	0.356094	Bos taurus: TBC/RABGAPs
R-BTA-8951664	47102	1595	0.34	0.0803761	0.356094	Bos taurus: Neddylation
R-BTA-69304	10535.7	393	0.52	0.0810089	0.356094	Bos taurus: Regulation of DNA replication
R-BTA-8941858	8335.01	282	0.38	0.0812068	0.356094	Bos taurus: Regulation of RUNX3 expression and activity
R-BTA-8878166	12726.3	447	0.42	0.0827376	0.358113	Bos taurus: Transcriptional regulation by RUNX2
R-BTA-449836	4443.17	131	0.2	0.0828028	0.358113	Bos taurus: Other interleukin signaling
R-BTA-72649	8534.46	268	0.32	0.0829774	0.358113	Bos taurus: Translation initiation complex formation
R-BTA-168138	37568.7	1111	0.07	0.0849173	0.362816	Bos taurus: Toll Like Receptor 9 (TLR9) Cascade
R-BTA-5693532	36957.9	1136	0.09	0.084952	0.362816	Bos taurus: DNA Double-Strand Break Repair
R-BTA-4608870	8051.26	283	0.42	0.0858507	0.364754	Bos taurus: Asymmetric localization of PCP proteins
R-BTA-73854	14903.6	434	0.2	0.0889135	0.37582	Bos taurus: RNA Polymerase I Promoter Clearance
R-BTA-5688426	61442.1	2419	0.79	0.0911447	0.38263	Bos taurus: Deubiquitination
R-BTA-174084	9115.34	347	0.58	0.091458	0.38263	Bos taurus: Autodegradation of Cdh1 by Cdh1:APC/C
R-BTA-6811438	10949.1	333	0.27	0.093948	0.391053	Bos taurus: Intra-Golgi traffic
R-BTA-77289	6489.2	285	0.74	0.0956882	0.39532	Bos taurus: Mitochondrial Fatty Acid Beta-Oxidation
R-BTA-166016	43081.8	1246	0.09	0.096343	0.39532	Bos taurus: Toll Like Receptor 4 (TLR4) Cascade
R-BTA-187037	28009.4	608	0.01	0.0964194	0.39532	Bos taurus: NGF signalling via TRKA from the plasma membrane
R-BTA-73864	15216.2	441	0.19	0.0973753	0.397252	Bos taurus: RNA Polymerase I Transcription
R-BTA-5610787	23165.2	782	0.35	0.0981902	0.398594	Bos taurus: Hedgehog 'off' state
R-BTA-446219	15665.5	476	0.26	0.100132	0.402596	Bos taurus: Synthesis of substrates in N-glycan biosythesis
R-BTA-5683826	11443.5	238	0	0.101821	0.402596	Bos taurus: Surfactant metabolism
R-BTA-163125	30609.5	833	0.04	0.102003	0.402596	Bos taurus: Post-translational modification: synthesis of GPI-anchored proteins
R-BTA-112314	67177.3	1823	0.01	0.102588	0.402596	Bos taurus: Neurotransmitter receptors and postsynaptic signal transmission
R-BTA-1296041	16500.5	296	0.01	0.102613	0.402596	Bos taurus: Activation of G protein gated Potassium channels
R-BTA-1296059	16500.5	296	0.01	0.102613	0.402596	Bos taurus: G protein gated Potassium channels
R-BTA-997272	16500.5	296	0.01	0.102613	0.402596	Bos taurus: Inhibition of voltage gated Ca2+ channels via Gbeta/gamma subunits
R-BTA-5686938	2241.33	56	0.23	0.105041	0.410159	Bos taurus: Regulation of TLR by endogenous ligand
R-BTA-193775	3088.94	97	0.3	0.107088	0.416173	Bos taurus: Synthesis of bile acids and bile salts via 24-hydroxycholesterol
R-BTA-5694530	7454.13	239	0.36	0.107794	0.416937	Bos taurus: Cargo concentration in the ER
R-BTA-111885	35501.9	850	0.01	0.108399	0.41731	Bos taurus: Opioid Signalling
R-BTA-5607764	16446.3	577	0.33	0.109701	0.42035	Bos taurus: CLEC7A (Dectin-1) signaling
R-BTA-191273	4124	116	0.26	0.111316	0.424554	Bos taurus: Cholesterol biosynthesis
R-BTA-5632684	19440.1	702	0.53	0.113367	0.430102	Bos taurus: Hedgehog 'on' state
R-BTA-4641257	10296.7	337	0.33	0.11382	0.430102	Bos taurus: Degradation of AXIN
R-BTA-195253	12961.7	579	0.86	0.117716	0.442665	Bos taurus: Degradation of beta-catenin by the destruction complex
R-BTA-389948	2022.65	66	0.37	0.118224	0.442665	Bos taurus: PD-1 signaling
R-BTA-5578749	11741.2	343	0.2	0.119812	0.445104	Bos taurus: Transcriptional regulation by small RNAs
R-BTA-983169	41470	1452	0.44	0.120781	0.445104	Bos taurus: Class I MHC mediated antigen processing & presentation
R-BTA-174154	9265.59	353	0.61	0.120995	0.445104	Bos taurus: APC/C:Cdc20 mediated degradation of Securin
R-BTA-68867	9564.12	358	0.48	0.12156	0.445104	Bos taurus: Assembly of the pre-replicative complex
R-BTA-15869	22610.6	799	0.38	0.12159	0.445104	Bos taurus: Metabolism of nucleotides
R-BTA-210993	4261.45	160	0.52	0.12479	0.454792	Bos taurus: Tie2 Signaling
R-BTA-5693567	17240.4	443	0.09	0.128935	0.466706	Bos taurus: HDR through Homologous Recombination (HR) or Single Strand Annealing (SSA)
R-BTA-168181	34618.6	1047	0.1	0.129767	0.466706	Bos taurus: Toll Like Receptor 7/8 (TLR7/8) Cascade
R-BTA-975155	34618.6	1047	0.1	0.129767	0.466706	Bos taurus: MyD88 dependent cascade initiated on endosome
R-BTA-69275	26910.5	982	0.61	0.130824	0.468452	Bos taurus: G2/M Transition
R-BTA-380259	10682	341	0.28	0.1363	0.480321	Bos taurus: Loss of Nlp from mitotic centrosomes
R-BTA-380284	10682	341	0.28	0.1363	0.480321	Bos taurus: Loss of proteins required for interphase microtubule organization from the centrosome
R-BTA-427359	4263.93	72	0	0.137067	0.480321	Bos taurus: SIRT1 negatively regulates rRNA expression
R-BTA-427413	4263.93	72	0	0.137067	0.480321	Bos taurus: NoRC negatively regulates rRNA expression
R-BTA-5250941	4263.93	72	0	0.137067	0.480321	Bos taurus: Negative epigenetic regulation of rRNA expression
R-BTA-2559582	16022.6	445	0.08	0.139207	0.482686	Bos taurus: Senescence-Associated Secretory Phenotype (SASP)
R-BTA-975138	34279.3	1045	0.11	0.139863	0.482686	Bos taurus: TRAF6 mediated induction of NFkB and MAP kinases upon TLR7/8 or 9 activation
R-BTA-76005	27239	1242	0.97	0.141099	0.482686	Bos taurus: Response to elevated platelet cytosolic Ca2+
R-BTA-1227986	10456	332	0.26	0.141247	0.482686	Bos taurus: Signaling by ERBB2
R-BTA-174143	13594.8	495	0.58	0.141605	0.482686	Bos taurus: APC/C-mediated degradation of cell cycle proteins
R-BTA-453276	13594.8	495	0.58	0.141605	0.482686	Bos taurus: Regulation of mitotic cell cycle
R-BTA-73863	9291.09	288	0.28	0.141862	0.482686	Bos taurus: RNA Polymerase I Transcription Termination
R-BTA-500792	90681.2	2380	0	0.144531	0.486505	Bos taurus: GPCR ligand binding
R-BTA-5693538	17251.8	446	0.09	0.144533	0.486505	Bos taurus: Homology Directed Repair
R-BTA-72702	8339.23	264	0.32	0.144765	0.486505	Bos taurus: Ribosomal scanning and start codon recognition
R-BTA-176814	10485.6	432	0.73	0.149228	0.499457	Bos taurus: Activation of APC/C and APC/C:Cdc20 mediated degradation of mitotic proteins
R-BTA-75205	4120.72	139	0.32	0.150871	0.502902	Bos taurus: Dissolution of Fibrin Clot
R-BTA-69620	58971.1	2108	0.46	0.15167	0.50352	Bos taurus: Cell Cycle Checkpoints
R-BTA-913709	16262.3	572	0.52	0.153464	0.504364	Bos taurus: O-linked glycosylation of mucins
R-BTA-179419	10091.3	413	0.7	0.153839	0.504364	Bos taurus: APC:Cdc20 mediated degradation of cell cycle proteins prior to satisfation of the cell cycle checkpoint
R-BTA-1296065	17353.3	334	0.01	0.153935	0.504364	Bos taurus: Inwardly rectifying K+ channels
R-BTA-176409	10274	423	0.72	0.154384	0.504364	Bos taurus: APC/C:Cdc20 mediated degradation of mitotic proteins
R-BTA-5654710	6322.34	222	0.47	0.159079	0.517637	Bos taurus: PI-3K cascade:FGFR3
R-BTA-73894	62237.5	2193	0.4	0.160637	0.520642	Bos taurus: DNA Repair
R-BTA-5654695	6568	237	0.48	0.162043	0.521602	Bos taurus: PI-3K cascade:FGFR2
R-BTA-73762	10554.2	355	0.35	0.162206	0.521602	Bos taurus: RNA Polymerase I Transcription Initiation
R-BTA-166663	3080.99	88	0.23	0.164658	0.527419	Bos taurus: Initial triggering of complement
R-BTA-6807004	10497.9	218	0.04	0.166392	0.530899	Bos taurus: Negative regulation of MET activity
R-BTA-196741	3712.35	189	0.81	0.168236	0.532547	Bos taurus: Cobalamin (Cbl, vitamin B12) transport and metabolism
R-BTA-453274	27413	1018	0.64	0.170374	0.532547	Bos taurus: Mitotic G2-G2/M phases
R-BTA-2262752	82701.7	2774	0.23	0.170936	0.532547	Bos taurus: Cellular responses to stress
R-BTA-72172	37849	1221	0.17	0.172738	0.532547	Bos taurus: mRNA Splicing
R-BTA-166058	34015	1039	0.11	0.173471	0.532547	Bos taurus: MyD88:Mal cascade initiated on plasma membrane
R-BTA-168176	34015	1039	0.11	0.173471	0.532547	Bos taurus: Toll Like Receptor 5 (TLR5) Cascade
R-BTA-168179	34015	1039	0.11	0.173471	0.532547	Bos taurus: Toll Like Receptor TLR1:TLR2 Cascade
R-BTA-168188	34015	1039	0.11	0.173471	0.532547	Bos taurus: Toll Like Receptor TLR6:TLR2 Cascade
R-BTA-181438	34015	1039	0.11	0.173471	0.532547	Bos taurus: Toll Like Receptor 2 (TLR2) Cascade
R-BTA-975871	34015	1039	0.11	0.173471	0.532547	Bos taurus: MyD88 cascade initiated on plasma membrane
R-BTA-1483166	19074.9	526	0.06	0.174052	0.532547	Bos taurus: Synthesis of PA
R-BTA-182971	11164.1	288	0.08	0.177058	0.537281	Bos taurus: EGFR downregulation
R-BTA-5685942	16589	397	0.05	0.177565	0.537281	Bos taurus: HDR through Homologous Recombination (HRR)
R-BTA-174178	11688.8	397	0.42	0.177565	0.537281	Bos taurus: APC/C:Cdh1 mediated degradation of Cdc20 and other APC/C:Cdh1 targeted proteins in late mitosis/early G1
R-BTA-166054	40953.6	1172	0.06	0.178904	0.539344	Bos taurus: Activated TLR4 signalling
R-BTA-3214815	11973.7	323	0.16	0.180247	0.541402	Bos taurus: HDACs deacetylate histones
R-BTA-156590	5985.63	210	0.35	0.182045	0.544805	Bos taurus: Glutathione conjugation
R-BTA-174184	9653.02	398	0.7	0.184155	0.549116	Bos taurus: Cdc20:Phospho-APC/C mediated degradation of Cyclin A
R-BTA-6804756	22279.1	573	0.04	0.184913	0.549378	Bos taurus: Regulation of TP53 Activity through Phosphorylation
R-BTA-69278	88123.9	3483	0.9	0.18822	0.555962	Bos taurus: Cell Cycle, Mitotic
R-BTA-8856825	24758.8	654	0.05	0.188485	0.555962	Bos taurus: Cargo recognition for clathrin-mediated endocytosis
R-BTA-1660662	11635.9	364	0.3	0.18976	0.557719	Bos taurus: Glycosphingolipid metabolism
R-BTA-5685938	12541.4	221	0	0.193069	0.565417	Bos taurus: HDR through Single Strand Annealing (SSA)
R-BTA-166520	44964.2	1400	0.19	0.195962	0.566607	Bos taurus: Signalling by NGF
R-BTA-189451	4385.05	148	0.37	0.196133	0.566607	Bos taurus: Heme biosynthesis
R-BTA-5654720	7541.61	246	0.33	0.196613	0.566607	Bos taurus: PI-3K cascade:FGFR4
R-BTA-72695	6995.29	246	0.45	0.196613	0.566607	Bos taurus: Formation of the ternary complex, and subsequently, the 43S complex
R-BTA-8854518	10907.4	365	0.35	0.19693	0.566607	Bos taurus: AURKA Activation by TPX2
R-BTA-416482	20988.6	733	0.44	0.206347	0.588185	Bos taurus: G alpha (12/13) signalling events
R-BTA-168142	34055.9	1052	0.12	0.206387	0.588185	Bos taurus: Toll Like Receptor 10 (TLR10) Cascade
R-BTA-5696394	4819.81	257	0.92	0.206582	0.588185	Bos taurus: DNA Damage Recognition in GG-NER
R-BTA-168643	15135.6	567	0.51	0.208213	0.590776	Bos taurus: Nucleotide-binding domain, leucine rich repeat containing receptor (NLR) signaling pathways
R-BTA-5689880	34521.8	1246	0.49	0.210186	0.594081	Bos taurus: Ub-specific processing proteases
R-BTA-73777	12204.7	327	0.09	0.210826	0.594081	Bos taurus: RNA Polymerase I Chain Elongation
R-BTA-1640170	107382	4007	0.8	0.212061	0.595505	Bos taurus: Cell Cycle
R-BTA-1280218	120003	4203	0.35	0.213461	0.595505	Bos taurus: Adaptive Immune System
R-BTA-6804760	2654.37	130	0.67	0.21351	0.595505	Bos taurus: Regulation of TP53 Activity through Methylation
R-BTA-5654689	6862.85	258	0.56	0.215592	0.596918	Bos taurus: PI-3K cascade:FGFR1
R-BTA-73933	4529.89	184	0.57	0.216164	0.596918	Bos taurus: Resolution of Abasic Sites (AP sites)
R-BTA-382556	14872.3	518	0.45	0.216201	0.596918	Bos taurus: ABC-family proteins mediated transport
R-BTA-425397	9340	453	0.88	0.218204	0.600319	Bos taurus: Transport of vitamins, nucleosides, and related molecules
R-BTA-388844	1687.56	111	0.88	0.218897	0.600319	Bos taurus: Receptor-type tyrosine-protein phosphatases
R-BTA-1430728	439313	15651	0.46	0.220254	0.602028	Bos taurus: Metabolism
R-BTA-917729	8818.1	249	0.19	0.224123	0.610568	Bos taurus: Endosomal Sorting Complex Required For Transport (ESCRT)
R-BTA-1638074	6528.88	319	0.86	0.226959	0.616246	Bos taurus: Keratan sulfate/keratin metabolism
R-BTA-8939236	19344	551	0.11	0.234069	0.626216	Bos taurus: RUNX1 regulates transcription of genes involved in differentiation of HSCs
R-BTA-380270	11761.9	395	0.38	0.234312	0.626216	Bos taurus: Recruitment of mitotic centrosome proteins and complexes
R-BTA-380287	11761.9	395	0.38	0.234312	0.626216	Bos taurus: Centrosome maturation
R-BTA-380320	11761.9	395	0.38	0.234312	0.626216	Bos taurus: Recruitment of NuMA to mitotic centrosomes
R-BTA-111465	10581.2	390	0.52	0.234449	0.626216	Bos taurus: Apoptotic cleavage of cellular proteins
R-BTA-5654687	9016.87	325	0.48	0.235443	0.626533	Bos taurus: Downstream signaling of activated FGFR1
R-BTA-69473	23055.1	612	0.05	0.236516	0.626533	Bos taurus: G2/M DNA damage checkpoint
R-BTA-112040	22523.8	607	0.08	0.23686	0.626533	Bos taurus: G-protein mediated events
R-BTA-445989	8324.35	341	0.59	0.243736	0.632328	Bos taurus: TAK1 activates NFkB by phosphorylation and activation of IKKs complex
R-BTA-196849	26493.4	1101	0.84	0.243894	0.632328	Bos taurus: Metabolism of water-soluble vitamins and cofactors
R-BTA-392451	13255.7	281	0.03	0.244147	0.632328	Bos taurus: G beta:gamma signalling through PI3Kgamma
R-BTA-5654696	8777.84	306	0.43	0.244213	0.632328	Bos taurus: Downstream signaling of activated FGFR2
R-BTA-5654708	8777.84	306	0.43	0.244213	0.632328	Bos taurus: Downstream signaling of activated FGFR3
R-BTA-5654716	8777.84	306	0.43	0.244213	0.632328	Bos taurus: Downstream signaling of activated FGFR4
R-BTA-8953854	103662	3398	0.13	0.244449	0.632328	Bos taurus: Metabolism of RNA
R-BTA-75153	12481	442	0.4	0.247488	0.638177	Bos taurus: Apoptotic execution phase
R-BTA-71291	48026.5	1696	0.56	0.25303	0.650422	Bos taurus: Metabolism of amino acids and derivatives
R-BTA-5358351	27990.1	1037	0.6	0.25479	0.652245	Bos taurus: Signaling by Hedgehog
R-BTA-975576	8831.11	438	0.93	0.25533	0.652245	Bos taurus: N-glycan antennae elongation in the medial/trans-Golgi
R-BTA-2454202	26202.1	1063	0.74	0.257231	0.65506	Bos taurus: Fc epsilon receptor (FCERI) signaling
R-BTA-211000	12286.6	373	0.2	0.259326	0.656916	Bos taurus: Gene Silencing by RNA
R-BTA-2559586	5935.27	173	0.2	0.260279	0.656916	Bos taurus: DNA Damage/Telomere Stress Induced Senescence
R-BTA-373076	66343.4	1739	0	0.260741	0.656916	Bos taurus: Class A/1 (Rhodopsin-like receptors)
R-BTA-390522	2988.2	109	0.41	0.261753	0.656916	Bos taurus: Striated Muscle Contraction
R-BTA-73884	4556.52	193	0.64	0.261965	0.656916	Bos taurus: Base Excision Repair
R-BTA-166658	8552.67	283	0.38	0.263118	0.657319	Bos taurus: Complement cascade
R-BTA-4086398	21172.7	596	0.07	0.263729	0.657319	Bos taurus: Ca2+ pathway
R-BTA-73728	4445.81	85	0.01	0.268973	0.66733	Bos taurus: RNA Polymerase I Promoter Opening
R-BTA-5693565	17365.7	607	0.49	0.269373	0.66733	Bos taurus: Recruitment and ATM-mediated phosphorylation of repair and signaling proteins at DNA double strand breaks
R-BTA-8953897	106317	3480	0.15	0.271399	0.668092	Bos taurus: Cellular responses to external stimuli
R-BTA-1483206	35747.7	1209	0.32	0.27145	0.668092	Bos taurus: Glycerophospholipid biosynthesis
R-BTA-450302	12214.5	299	0.05	0.272164	0.668092	Bos taurus: activated TAK1 mediates p38 MAPK activation
R-BTA-9007101	23484.2	1010	0.84	0.273017	0.668092	Bos taurus: Rab regulation of trafficking
R-BTA-6804757	10717.3	395	0.52	0.274569	0.668092	Bos taurus: Regulation of TP53 Degradation
R-BTA-6806003	10717.3	395	0.52	0.274569	0.668092	Bos taurus: Regulation of TP53 Expression and Degradation
R-BTA-4085001	11025.8	360	0.36	0.277401	0.671501	Bos taurus: Sialic acid metabolism
R-BTA-193639	3490.19	110	0.29	0.277608	0.671501	Bos taurus: p75NTR signals via NF-kB
R-BTA-190236	16943.3	660	0.63	0.283614	0.68401	Bos taurus: Signaling by FGFR
R-BTA-425410	9773.76	230	0.08	0.285288	0.68603	Bos taurus: Metal ion SLC transporters
R-BTA-72163	35507.8	1161	0.17	0.286694	0.686378	Bos taurus: mRNA Splicing - Major Pathway
R-BTA-977443	28433.5	686	0.01	0.287107	0.686378	Bos taurus: GABA receptor activation
R-BTA-5693606	17771.9	620	0.47	0.288361	0.687373	Bos taurus: DNA Double Strand Break Response
R-BTA-212165	13261.4	402	0.19	0.290866	0.691333	Bos taurus: Epigenetic regulation of gene expression
R-BTA-451927	7474.83	281	0.55	0.29311	0.694653	Bos taurus: Interleukin-2 family signaling
R-BTA-6807070	21966.2	820	0.66	0.295556	0.698432	Bos taurus: PTEN Regulation
R-BTA-5357905	11493.5	191	0	0.298127	0.700853	Bos taurus: Regulation of TNFR1 signaling
R-BTA-3238698	6317.11	181	0.19	0.29829	0.700853	Bos taurus: WNT ligand biogenesis and trafficking
R-BTA-2565942	11191.4	388	0.48	0.301163	0.705583	Bos taurus: Regulation of PLK1 Activity at G2/M Transition
R-BTA-6807505	15165.6	510	0.36	0.302214	0.706026	Bos taurus: RNA polymerase II transcribes snRNA genes
R-BTA-112043	21635.9	582	0.08	0.3075	0.715734	Bos taurus: PLC beta mediated events
R-BTA-163210	3842.22	102	0.14	0.308988	0.715734	Bos taurus: Formation of ATP by chemiosmotic coupling
R-BTA-8949613	3842.22	102	0.14	0.308988	0.715734	Bos taurus: Cristae formation
R-BTA-983695	5332.74	197	0.51	0.310401	0.715888	Bos taurus: Antigen activates B Cell Receptor (BCR) leading to generation of second messengers
R-BTA-197264	2549.16	117	0.68	0.3108	0.715888	Bos taurus: Nicotinamide salvaging
R-BTA-425366	30483	890	0.16	0.316269	0.719536	Bos taurus: Transport of bile salts and organic acids, metal ions and amine compounds
R-BTA-5654741	11180.9	405	0.53	0.316666	0.719536	Bos taurus: Signaling by FGFR3
R-BTA-5693616	14340.1	339	0.06	0.316674	0.719536	Bos taurus: Presynaptic phase of homologous DNA pairing and strand exchange
R-BTA-196807	5014.2	248	0.77	0.31775	0.719536	Bos taurus: Nicotinate metabolism
R-BTA-157118	15699.9	324	0.01	0.318719	0.719536	Bos taurus: Signaling by NOTCH
R-BTA-432720	7906.83	319	0.6	0.319404	0.719536	Bos taurus: Lysosome Vesicle Biogenesis
R-BTA-5362517	8318.26	319	0.54	0.319404	0.719536	Bos taurus: Signaling by Retinoic Acid
R-BTA-9006931	8318.26	319	0.54	0.319404	0.719536	Bos taurus: Signaling by Nuclear Receptors
R-BTA-1810476	3458.29	158	0.67	0.326139	0.730695	Bos taurus: RIP-mediated NFkB activation via ZBP1
R-BTA-933542	3458.29	158	0.67	0.326139	0.730695	Bos taurus: TRAF6 mediated NF-kB activation
R-BTA-5654736	11117.2	432	0.63	0.33014	0.734199	Bos taurus: Signaling by FGFR1
R-BTA-3295583	9487.96	239	0.12	0.33039	0.734199	Bos taurus: TRP channels
R-BTA-2559585	4189.85	239	0.92	0.33039	0.734199	Bos taurus: Oncogene Induced Senescence
R-BTA-5693579	14354.3	341	0.06	0.335983	0.744612	Bos taurus: Homologous DNA Pairing and Strand Exchange
R-BTA-5675482	4332.39	79	0.06	0.343456	0.753069	Bos taurus: Regulation of necroptotic cell death
R-BTA-176412	2302.06	119	0.77	0.34387	0.753069	Bos taurus: Phosphorylation of the APC/C
R-BTA-159236	17194.6	449	0.05	0.344692	0.753069	Bos taurus: Transport of Mature mRNA derived from an Intron-Containing Transcript
R-BTA-72202	17194.6	449	0.05	0.344692	0.753069	Bos taurus: Transport of Mature Transcript to Cytoplasm
R-BTA-5654738	16098.5	623	0.61	0.345338	0.753069	Bos taurus: Signaling by FGFR2
R-BTA-2467813	32795.8	1363	0.88	0.345817	0.753069	Bos taurus: Separation of Sister Chromatids
R-BTA-6811436	12917.5	618	0.89	0.346228	0.753069	Bos taurus: COPI-independent Golgi-to-ER retrograde traffic
R-BTA-68886	60863.7	2401	0.84	0.350967	0.759399	Bos taurus: M Phase
R-BTA-180024	7582	185	0.09	0.350991	0.759399	Bos taurus: DARPP-32 events
R-BTA-1606322	3464.34	160	0.67	0.354959	0.765963	Bos taurus: ZBP1(DAI) mediated induction of type I IFNs
R-BTA-114608	22037.4	1046	0.99	0.357232	0.768845	Bos taurus: Platelet degranulation
R-BTA-373080	19394.1	543	0.11	0.360317	0.773455	Bos taurus: Class B/2 (Secretin family receptors)
R-BTA-5654743	10726.6	400	0.58	0.363414	0.778066	Bos taurus: Signaling by FGFR4
R-BTA-72203	47075.8	1553	0.14	0.367017	0.783735	Bos taurus: Processing of Capped Intron-Containing Pre-mRNA
R-BTA-109704	11674.4	360	0.26	0.372162	0.790604	Bos taurus: PI3K Cascade
R-BTA-112399	11674.4	360	0.26	0.372162	0.790604	Bos taurus: IRS-mediated signalling
R-BTA-435354	4688.35	131	0.24	0.375717	0.794137	Bos taurus: Zinc transporters
R-BTA-189445	10316.9	248	0.05	0.376457	0.794137	Bos taurus: Metabolism of porphyrins
R-BTA-8963898	2634.04	126	0.77	0.376731	0.794137	Bos taurus: Plasma lipoprotein assembly
R-BTA-2672351	23368.2	684	0.16	0.37803	0.794833	Bos taurus: Stimuli-sensing channels
R-BTA-5696395	9218.77	325	0.43	0.380387	0.79673	Bos taurus: Formation of Incision Complex in GG-NER
R-BTA-2555396	33469.6	1391	0.89	0.382449	0.79673	Bos taurus: Mitotic Metaphase and Anaphase
R-BTA-68882	33469.6	1391	0.89	0.382449	0.79673	Bos taurus: Mitotic Anaphase
R-BTA-198933	17951	515	0.13	0.382819	0.79673	Bos taurus: Immunoregulatory interactions between a Lymphoid and a non-Lymphoid cell
R-BTA-450531	13663.3	536	0.65	0.386474	0.802301	Bos taurus: Regulation of mRNA stability by proteins that bind AU-rich elements
R-BTA-5689896	8789.2	316	0.46	0.393458	0.813792	Bos taurus: Ovarian tumor domain proteases
R-BTA-5668541	14258.4	465	0.3	0.394601	0.813792	Bos taurus: TNFR2 non-canonical NF-kB pathway
R-BTA-422356	40885.6	1363	0.33	0.397647	0.813792	Bos taurus: Regulation of insulin secretion
R-BTA-6806834	25214.3	759	0.17	0.398342	0.813792	Bos taurus: Signaling by MET
R-BTA-73772	7940.77	255	0.33	0.398907	0.813792	Bos taurus: RNA Polymerase I Promoter Escape
R-BTA-2132295	24112.8	852	0.38	0.399376	0.813792	Bos taurus: MHC class II antigen presentation
R-BTA-204005	12062.6	445	0.55	0.399618	0.813792	Bos taurus: COPII (Coat Protein 2) Mediated Vesicle Transport
R-BTA-204998	15912.6	713	0.9	0.401184	0.813792	Bos taurus: Cell death signalling via NRAGE, NRIF and NADE
R-BTA-140534	4927.7	97	0.07	0.401934	0.813792	Bos taurus: Ligand-dependent caspase activation
R-BTA-5357769	4927.7	97	0.07	0.401934	0.813792	Bos taurus: Caspase activation via extrinsic apoptotic signalling pathway
R-BTA-6811440	11730.2	425	0.54	0.404833	0.815218	Bos taurus: Retrograde transport at the Trans-Golgi-Network
R-BTA-189200	1871.25	82	0.55	0.406302	0.815218	Bos taurus: Cellular hexose transport
R-BTA-1592230	6673	230	0.41	0.406396	0.815218	Bos taurus: Mitochondrial biogenesis
R-BTA-446193	18588	590	0.28	0.406615	0.815218	Bos taurus: Biosynthesis of the N-glycan precursor (dolichol lipid-linked oligosaccharide, LLO) and transfer to a nascent protein
R-BTA-1296071	45218.2	1614	0.44	0.411035	0.822069	Bos taurus: Potassium Channels
R-BTA-3371453	10865.1	395	0.48	0.413068	0.823783	Bos taurus: Regulation of HSF1-mediated heat shock response
R-BTA-5365859	2812.17	118	0.58	0.413901	0.823783	Bos taurus: RA biosynthesis pathway
R-BTA-196854	31419.7	1373	0.95	0.422515	0.837404	Bos taurus: Metabolism of vitamins and cofactors
R-BTA-140877	7800.64	257	0.34	0.422787	0.837404	Bos taurus: Formation of Fibrin Clot (Clotting Cascade)
R-BTA-174048	2382.04	124	0.78	0.429453	0.847215	Bos taurus: APC/C:Cdc20 mediated degradation of Cyclin B
R-BTA-445355	7890.01	237	0.27	0.429807	0.847215	Bos taurus: Smooth Muscle Contraction
R-BTA-74751	13306.9	428	0.33	0.432655	0.850146	Bos taurus: Insulin receptor signalling cascade
R-BTA-199992	16133.7	516	0.35	0.434404	0.850146	Bos taurus: trans-Golgi Network Vesicle Budding
R-BTA-421837	16133.7	516	0.35	0.434404	0.850146	Bos taurus: Clathrin derived vesicle budding
R-BTA-6796648	8572.26	289	0.31	0.435704	0.85066	Bos taurus: TP53 Regulates Transcription of DNA Repair Genes
R-BTA-168638	10558.7	351	0.35	0.436802	0.850778	Bos taurus: NOD1/2 Signaling Pathway
R-BTA-1222556	10406.7	346	0.35	0.438469	0.851633	Bos taurus: ROS, RNS production in phagocytes
R-BTA-6803529	5218.37	212	0.6	0.439318	0.851633	Bos taurus: FGFR2 alternative splicing
R-BTA-556833	160289	5661	0.39	0.444095	0.85473	Bos taurus: Metabolism of lipids
R-BTA-447115	5599.38	166	0.31	0.444159	0.85473	Bos taurus: Interleukin-12 family signaling
R-BTA-977444	24353.3	569	0	0.445085	0.85473	Bos taurus: GABA B receptor activation
R-BTA-991365	24353.3	569	0	0.445085	0.85473	Bos taurus: Activation of GABAB receptors
R-BTA-430039	5816.7	161	0.2	0.446414	0.85528	Bos taurus: mRNA decay by 5' to 3' exoribonuclease
R-BTA-8876198	15441.9	730	0.88	0.44878	0.857807	Bos taurus: RAB GEFs exchange GTP for GDP on RABs
R-BTA-5675221	5585.68	301	0.93	0.454565	0.866844	Bos taurus: Negative regulation of MAPK pathway
R-BTA-109581	26407.2	954	0.5	0.45612	0.867793	Bos taurus: Apoptosis
R-BTA-168256	379006	12894	0.07	0.457452	0.868311	Bos taurus: Immune System
R-BTA-156580	15974.3	607	0.65	0.45903	0.869295	Bos taurus: Phase II - Conjugation of compounds
R-BTA-5223345	6828	219	0.34	0.463604	0.869994	Bos taurus: Miscellaneous transport and binding events
R-BTA-8864260	11819	701	1	0.464037	0.869994	Bos taurus: Transcriptional regulation by the AP-2 (TFAP2) family of transcription factors
R-BTA-198753	10163	302	0.19	0.465749	0.869994	Bos taurus: ERK/MAPK targets
R-BTA-69273	5711.97	214	0.55	0.4659	0.869994	Bos taurus: Cyclin A/B1/B2 associated events during G2/M transition
R-BTA-5213460	5133.79	90	0.01	0.466532	0.869994	Bos taurus: RIPK1-mediated regulated necrosis
R-BTA-5218859	5133.79	90	0.01	0.466532	0.869994	Bos taurus: Regulated Necrosis
R-BTA-456926	12225.9	328	0.17	0.466826	0.869994	Bos taurus: Thrombin signalling through proteinase activated receptors (PARs)
R-BTA-388841	18009.9	671	0.51	0.472479	0.877178	Bos taurus: Costimulation by the CD28 family
R-BTA-8963743	2861.34	106	0.46	0.476353	0.877178	Bos taurus: Digestion and absorption
R-BTA-2404192	12103.3	386	0.29	0.476689	0.877178	Bos taurus: Signaling by Type 1 Insulin-like Growth Factor 1 Receptor (IGF1R)
R-BTA-2428924	12103.3	386	0.29	0.476689	0.877178	Bos taurus: IGF1R signaling cascade
R-BTA-1237044	2355.54	75	0.31	0.477099	0.877178	Bos taurus: Erythrocytes take up carbon dioxide and release oxygen
R-BTA-1480926	2355.54	75	0.31	0.477099	0.877178	Bos taurus: O2/CO2 exchange in erythrocytes
R-BTA-2168880	1845.46	70	0.5	0.481048	0.88246	Bos taurus: Scavenging of heme from plasma
R-BTA-901042	4902.68	122	0.1	0.484684	0.887146	Bos taurus: Calnexin/calreticulin cycle
R-BTA-5633007	40307.1	1344	0.26	0.488335	0.891837	Bos taurus: Regulation of TP53 Activity
R-BTA-166166	36632.9	1090	0.1	0.493404	0.894471	Bos taurus: MyD88-independent TLR4 cascade
R-BTA-937061	36632.9	1090	0.1	0.493404	0.894471	Bos taurus: TRIF(TICAM1)-mediated TLR4 signaling
R-BTA-400042	17340	315	0	0.494768	0.894471	Bos taurus: Adrenaline,noradrenaline inhibits insulin secretion
R-BTA-1433557	15538.9	466	0.15	0.496027	0.894471	Bos taurus: Signaling by SCF-KIT
R-BTA-201722	10709.6	388	0.44	0.496482	0.894471	Bos taurus: Formation of the beta-catenin:TCF transactivating complex
R-BTA-5620924	10766.8	388	0.47	0.496482	0.894471	Bos taurus: Intraflagellar transport
R-BTA-933541	6376.14	154	0.09	0.498375	0.894471	Bos taurus: TRAF6 mediated IRF7 activation
R-BTA-2428928	12027.3	383	0.29	0.498504	0.894471	Bos taurus: IRS-related events triggered by IGF1R
R-BTA-1266695	7363	227	0.28	0.500235	0.895617	Bos taurus: Interleukin-7 signaling
R-BTA-5357801	27493.3	977	0.46	0.502535	0.897775	Bos taurus: Programmed Cell Death
R-BTA-201451	7421.14	290	0.63	0.506296	0.900626	Bos taurus: Signaling by BMP
R-BTA-176408	3557.79	191	0.87	0.506441	0.900626	Bos taurus: Regulation of APC/C activators between G1/S and early anaphase
R-BTA-389357	10195.3	337	0.33	0.507426	0.900626	Bos taurus: CD28 dependent PI3K/Akt signaling
R-BTA-193704	18779.8	822	0.89	0.510709	0.904495	Bos taurus: p75 NTR receptor-mediated signalling
R-BTA-5620912	16008.8	536	0.39	0.515865	0.907816	Bos taurus: Anchoring of the basal body to the plasma membrane
R-BTA-389356	13277.5	463	0.37	0.515973	0.907816	Bos taurus: CD28 co-stimulation
R-BTA-1170546	1858.7	82	0.59	0.516616	0.907816	Bos taurus: Prolactin receptor signaling
R-BTA-381676	19405.9	484	0.02	0.517194	0.907816	Bos taurus: Glucagon-like Peptide-1 (GLP1) regulates insulin secretion
R-BTA-3371556	15650.3	578	0.53	0.518153	0.907816	Bos taurus: Cellular response to heat stress
R-BTA-168164	29700.3	959	0.18	0.520317	0.907816	Bos taurus: Toll Like Receptor 3 (TLR3) Cascade
R-BTA-198725	10607.5	333	0.27	0.520334	0.907816	Bos taurus: Nuclear Events (kinase and transcription factor activation)
R-BTA-8863795	4555.7	140	0.2	0.524895	0.912773	Bos taurus: Downregulation of ERBB2 signaling
R-BTA-2022854	5457.65	276	0.86	0.525401	0.912773	Bos taurus: Keratan sulfate biosynthesis
R-BTA-6811442	40398.1	1571	0.68	0.530342	0.919409	Bos taurus: Intra-Golgi and retrograde Golgi-to-ER traffic
R-BTA-391903	3484.78	67	0.06	0.533044	0.922144	Bos taurus: Eicosanoid ligand-binding receptors
R-BTA-418592	13551.1	319	0.1	0.538382	0.928968	Bos taurus: ADP signalling through P2Y purinoceptor 1
R-BTA-446353	4646.3	251	0.93	0.539255	0.928968	Bos taurus: Cell-extracellular matrix interactions
R-BTA-375276	35359	1063	0.06	0.549662	0.944912	Bos taurus: Peptide ligand-binding receptors
R-BTA-140875	6257.2	189	0.22	0.551825	0.946646	Bos taurus: Common Pathway of Fibrin Clot Formation
R-BTA-388396	155823	4796	0.01	0.55447	0.946782	Bos taurus: GPCR downstream signalling
R-BTA-420092	14704.7	394	0.09	0.555271	0.946782	Bos taurus: Glucagon-type ligand receptors
R-BTA-68877	32946.1	1341	0.82	0.555369	0.946782	Bos taurus: Mitotic Prometaphase
R-BTA-372790	185378	5842	0.02	0.561873	0.949933	Bos taurus: Signaling by GPCR
R-BTA-2299718	5184.48	174	0.48	0.563062	0.949933	Bos taurus: Condensation of Prophase Chromosomes
R-BTA-2559583	31120.8	1013	0.25	0.563355	0.949933	Bos taurus: Cellular Senescence
R-BTA-5693571	13076.1	458	0.46	0.565119	0.949933	Bos taurus: Nonhomologous End-Joining (NHEJ)
R-BTA-3769402	8472.17	290	0.41	0.565655	0.949933	Bos taurus: Deactivation of the beta-catenin transactivating complex
R-BTA-977606	7629.79	248	0.37	0.56662	0.949933	Bos taurus: Regulation of Complement cascade
R-BTA-8856828	32543.6	977	0.15	0.56721	0.949933	Bos taurus: Clathrin-mediated endocytosis
R-BTA-75876	9395.07	348	0.47	0.567598	0.949933	Bos taurus: Synthesis of very long-chain fatty acyl-CoAs
R-BTA-5358508	4394.5	148	0.4	0.568801	0.949933	Bos taurus: Mismatch Repair
R-BTA-5358565	4394.5	148	0.4	0.568801	0.949933	Bos taurus: Mismatch repair (MMR) directed by MSH2:MSH6 (MutSalpha)
R-BTA-168928	12391.2	380	0.22	0.572279	0.953788	Bos taurus: DDX58/IFIH1-mediated induction of interferon-alpha/beta
R-BTA-8982491	6900.22	180	0.06	0.573436	0.953788	Bos taurus: Glycogen metabolism
R-BTA-3214842	9960.44	291	0.18	0.576831	0.954777	Bos taurus: HDMs demethylate histones
R-BTA-75035	3265.28	138	0.66	0.577988	0.954777	Bos taurus: Chk1/Chk2(Cds1) mediated inactivation of Cyclin B:Cdk1 complex
R-BTA-1296072	16051.9	596	0.53	0.578064	0.954777	Bos taurus: Voltage gated Potassium channels
R-BTA-6791312	8308.71	249	0.24	0.578688	0.954777	Bos taurus: TP53 Regulates Transcription of Cell Cycle Genes
R-BTA-8878159	11534	486	0.72	0.580431	0.955729	Bos taurus: Transcriptional regulation by RUNX3
R-BTA-71403	3775.15	218	0.9	0.587084	0.956901	Bos taurus: Citric acid cycle (TCA cycle)
R-BTA-75893	13496.1	271	0.01	0.589163	0.956901	Bos taurus: TNF signaling
R-BTA-390466	10674.6	250	0.03	0.590647	0.956901	Bos taurus: Chaperonin-mediated protein folding
R-BTA-391251	10674.6	250	0.03	0.590647	0.956901	Bos taurus: Protein folding
R-BTA-6814122	10674.6	250	0.03	0.590647	0.956901	Bos taurus: Cooperation of PDCL (PhLP1) and TRiC/CCT in G-protein beta folding
R-BTA-73776	6527.59	324	0.87	0.591645	0.956901	Bos taurus: RNA Polymerase II Promoter Escape
R-BTA-73779	6527.59	324	0.87	0.591645	0.956901	Bos taurus: RNA Polymerase II Transcription Pre-Initiation And Promoter Opening
R-BTA-75953	6527.59	324	0.87	0.591645	0.956901	Bos taurus: RNA Polymerase II Transcription Initiation
R-BTA-76042	6527.59	324	0.87	0.591645	0.956901	Bos taurus: RNA Polymerase II Transcription Initiation And Promoter Clearance
R-BTA-448424	27372.4	845	0.12	0.594234	0.959197	Bos taurus: Interleukin-17 signaling
R-BTA-5218920	8840.82	314	0.43	0.597494	0.961182	Bos taurus: VEGFR2 mediated vascular permeability
R-BTA-4551638	11107	409	0.6	0.597808	0.961182	Bos taurus: SUMOylation of chromatin organization proteins
R-BTA-425407	72981.3	2581	0.49	0.603166	0.966603	Bos taurus: SLC-mediated transmembrane transport
R-BTA-4615885	8423.19	304	0.5	0.603538	0.966603	Bos taurus: SUMOylation of DNA replication proteins
R-BTA-449147	109667	3838	0.32	0.608548	0.968941	Bos taurus: Signaling by Interleukins
R-BTA-71406	9821.05	426	0.78	0.608563	0.968941	Bos taurus: Pyruvate metabolism and Citric Acid (TCA) cycle
R-BTA-193648	11416.5	558	0.94	0.609983	0.968941	Bos taurus: NRAGE signals death through JNK
R-BTA-157858	4831.32	124	0.17	0.609984	0.968941	Bos taurus: Gap junction trafficking and regulation
R-BTA-111996	11998.8	310	0.06	0.61108	0.968941	Bos taurus: Ca-dependent events
R-BTA-196071	6226.18	289	0.81	0.612999	0.968941	Bos taurus: Metabolism of steroid hormones
R-BTA-5633008	2319.27	76	0.38	0.61505	0.968941	Bos taurus: TP53 Regulates Transcription of Cell Death Genes
R-BTA-70895	5959.37	199	0.41	0.615632	0.968941	Bos taurus: Branched-chain amino acid catabolism
R-BTA-3371571	4936.78	199	0.54	0.615632	0.968941	Bos taurus: HSF1-dependent transactivation
R-BTA-70268	6401.23	210	0.28	0.620267	0.974366	Bos taurus: Pyruvate metabolism
R-BTA-5576892	10991.3	507	0.84	0.62404	0.977647	Bos taurus: Phase 0 - rapid depolarisation
R-BTA-1483257	55560.9	1895	0.31	0.624741	0.977647	Bos taurus: Phospholipid metabolism
R-BTA-8963899	1965.06	120	0.89	0.632486	0.987596	Bos taurus: Plasma lipoprotein remodeling
R-BTA-70614	6665.78	291	0.73	0.634542	0.987596	Bos taurus: Amino acid synthesis and interconversion (transamination)
R-BTA-450294	26601.9	825	0.12	0.634711	0.987596	Bos taurus: MAP kinase activation in TLR cascade
R-BTA-1257604	51971	1909	0.6	0.639503	0.993168	Bos taurus: PIP3 activates AKT signaling
R-BTA-176407	1878.46	99	0.73	0.642201	0.995473	Bos taurus: Conversion from APC/C:Cdc20 to APC/C:Cdh1 in late anaphase
R-BTA-2173796	5969.45	239	0.57	0.648652	0.999918	Bos taurus: SMAD2/SMAD3:SMAD4 heterotrimer regulates transcription
R-BTA-3108232	20390.8	701	0.48	0.652132	0.999918	Bos taurus: SUMO E3 ligases SUMOylate target proteins
R-BTA-2500257	23017.4	1023	0.93	0.652457	0.999918	Bos taurus: Resolution of Sister Chromatid Cohesion
R-BTA-69298	2396.93	105	0.54	0.652528	0.999918	Bos taurus: Association of licensing factors with the pre-replicative complex
R-BTA-418594	39976.6	1150	0.11	0.655257	0.999918	Bos taurus: G alpha (i) signalling events
R-BTA-196299	3515.57	213	0.93	0.65747	0.999918	Bos taurus: Beta-catenin phosphorylation cascade
R-BTA-2172127	9207.31	395	0.72	0.663142	0.999918	Bos taurus: DAP12 interactions
R-BTA-3322077	5217.37	122	0.05	0.66479	0.999918	Bos taurus: Glycogen synthesis
R-BTA-383280	25222.5	978	0.69	0.666408	0.999918	Bos taurus: Nuclear Receptor transcription pathway
R-BTA-381753	18579.7	454	0.02	0.667387	0.999918	Bos taurus: Olfactory Signaling Pathway
R-BTA-4641262	4456.11	246	0.9	0.667394	0.999918	Bos taurus: Disassembly of the destruction complex and recruitment of AXIN to the membrane
R-BTA-170822	7041.36	230	0.34	0.668302	0.999918	Bos taurus: Regulation of Glucokinase by Glucokinase Regulatory Protein
R-BTA-141424	22309.1	968	0.89	0.669576	0.999918	Bos taurus: Amplification of signal from the kinetochores
R-BTA-141444	22309.1	968	0.89	0.669576	0.999918	Bos taurus: Amplification of signal from unattached kinetochores via a MAD2 inhibitory signal
R-BTA-69618	24106.7	1058	0.94	0.67088	0.999918	Bos taurus: Mitotic Spindle Checkpoint
R-BTA-392518	15661.8	396	0.11	0.671956	0.999918	Bos taurus: Signal amplification
R-BTA-204174	4873.75	155	0.25	0.672636	0.999918	Bos taurus: Regulation of pyruvate dehydrogenase (PDH) complex
R-BTA-373760	19223.9	561	0.15	0.673279	0.999918	Bos taurus: L1CAM interactions
R-BTA-380972	7992.33	209	0.12	0.673939	0.999918	Bos taurus: Energy dependent regulation of mTOR by LKB1-AMPK
R-BTA-532668	7829.39	204	0.12	0.678512	0.999918	Bos taurus: N-glycan trimming in the ER and Calnexin/Calreticulin cycle
R-BTA-8856688	24014.4	991	0.78	0.679979	0.999918	Bos taurus: Golgi-to-ER retrograde transport
R-BTA-68875	18834	753	0.68	0.680691	0.999918	Bos taurus: Mitotic Prophase
R-BTA-190828	4256.84	107	0.17	0.686116	0.999918	Bos taurus: Gap junction trafficking
R-BTA-112382	12936.1	419	0.27	0.686278	0.999918	Bos taurus: Formation of RNA Pol II elongation complex
R-BTA-75955	12936.1	419	0.27	0.686278	0.999918	Bos taurus: RNA Polymerase II Transcription Elongation
R-BTA-112409	2997.32	156	0.86	0.686369	0.999918	Bos taurus: RAF-independent MAPK1/3 activation
R-BTA-163685	43873.6	1631	0.66	0.687054	0.999918	Bos taurus: Integration of energy metabolism
R-BTA-190241	2558.17	118	0.68	0.687315	0.999918	Bos taurus: FGFR2 ligand binding and activation
R-BTA-429947	7130.06	243	0.3	0.693422	0.999918	Bos taurus: Deadenylation of mRNA
R-BTA-8866654	8939.64	329	0.51	0.694092	0.999918	Bos taurus: E3 ubiquitin ligases ubiquitinate target proteins
R-BTA-163359	18709.5	495	0.07	0.69686	0.999918	Bos taurus: Glucagon signaling in metabolic regulation
R-BTA-73887	13962.5	308	0.01	0.698376	0.999918	Bos taurus: Death Receptor Signalling
R-BTA-674695	14651.5	538	0.46	0.699513	0.999918	Bos taurus: RNA Polymerase II Pre-transcription Events
R-BTA-2990846	22109.5	788	0.57	0.700255	0.999918	Bos taurus: SUMOylation
R-BTA-5576893	11155.9	517	0.86	0.701865	0.999918	Bos taurus: Phase 2 - plateau phase
R-BTA-109606	9753.25	400	0.71	0.70607	0.999918	Bos taurus: Intrinsic Pathway for Apoptosis
R-BTA-186797	16792.1	475	0.05	0.707092	0.999918	Bos taurus: Signaling by PDGF
R-BTA-5663213	6129.66	239	0.49	0.708362	0.999918	Bos taurus: RHO GTPases Activate WASPs and WAVEs
R-BTA-2424491	7724.04	363	0.85	0.710448	0.999918	Bos taurus: DAP12 signaling
R-BTA-3700989	67605.6	2191	0.19	0.712817	0.999918	Bos taurus: Transcriptional Regulation by TP53
R-BTA-381426	25192.3	982	0.72	0.716958	0.999918	Bos taurus: Regulation of Insulin-like Growth Factor (IGF) transport and uptake by Insulin-like Growth Factor Binding Proteins (IGFBPs)
R-BTA-5654699	4273.39	164	0.55	0.719778	0.999918	Bos taurus: SHC-mediated cascade:FGFR2
R-BTA-6804758	6708.96	348	0.93	0.720088	0.999918	Bos taurus: Regulation of TP53 Activity through Acetylation
R-BTA-936964	3810.04	87	0.12	0.720297	0.999918	Bos taurus: Activation of IRF3/IRF7 mediated by TBK1/IKK epsilon
R-BTA-70263	8602.81	251	0.27	0.72071	0.999918	Bos taurus: Gluconeogenesis
R-BTA-5621481	21918.5	877	0.68	0.723299	0.999918	Bos taurus: C-type lectin receptors (CLRs)
R-BTA-5357956	5692.54	148	0.14	0.725038	0.999918	Bos taurus: TNFR1-induced NFkappaB signaling pathway
R-BTA-212300	5371.04	170	0.28	0.726421	0.999918	Bos taurus: PRC2 methylates histones and DNA
R-BTA-73857	195895	6747	0.29	0.729193	0.999918	Bos taurus: RNA Polymerase II Transcription
R-BTA-975634	3078.8	203	0.94	0.729613	0.999918	Bos taurus: Retinoid metabolism and transport
R-BTA-450282	13765.9	462	0.32	0.730027	0.999918	Bos taurus: MAPK targets/ Nuclear events mediated by MAP kinases
R-BTA-111933	9724.72	279	0.21	0.730053	0.999918	Bos taurus: Calmodulin induced events
R-BTA-111997	9724.72	279	0.21	0.730053	0.999918	Bos taurus: CaM pathway
R-BTA-937041	3859.42	121	0.33	0.731947	0.999918	Bos taurus: IKK complex recruitment mediated by RIP1
R-BTA-6788656	10195.2	441	0.81	0.733468	0.999918	Bos taurus: Histidine, lysine, phenylalanine, tyrosine, proline and tryptophan catabolism
R-BTA-913531	9725.63	382	0.57	0.734456	0.999918	Bos taurus: Interferon Signaling
R-BTA-5654704	4027.73	149	0.54	0.7379	0.999918	Bos taurus: SHC-mediated cascade:FGFR3
R-BTA-2980766	10469.9	506	0.86	0.73798	0.999918	Bos taurus: Nuclear Envelope Breakdown
R-BTA-442742	13824.3	372	0.12	0.740678	0.999918	Bos taurus: CREB phosphorylation through the activation of Ras
R-BTA-8957275	21396.7	843	0.75	0.740892	0.999918	Bos taurus: Post-translational protein phosphorylation
R-BTA-421270	7704.99	399	0.91	0.741187	0.999918	Bos taurus: Cell-cell junction organization
R-BTA-1632852	24813.1	727	0.08	0.74831	0.999918	Bos taurus: Macroautophagy
R-BTA-156584	2909.27	172	0.86	0.750099	0.999918	Bos taurus: Cytosolic sulfonation of small molecules
R-BTA-948021	44099.7	1848	0.93	0.751053	0.999918	Bos taurus: Transport to the Golgi and subsequent modification
R-BTA-9006934	139325	5116	0.64	0.754319	0.999918	Bos taurus: Signaling by Receptor Tyrosine Kinases
R-BTA-937072	2521.09	106	0.57	0.755782	0.999918	Bos taurus: TRAF6-mediated induction of TAK1 complex within TLR4 complex
R-BTA-1280215	125247	4351	0.32	0.760616	0.999918	Bos taurus: Cytokine Signaling in Immune system
R-BTA-5654719	5247	173	0.44	0.761445	0.999918	Bos taurus: SHC-mediated cascade:FGFR4
R-BTA-2028269	5872.06	250	0.59	0.763876	0.999918	Bos taurus: Signaling by Hippo
R-BTA-438064	15319.2	483	0.25	0.764456	0.999918	Bos taurus: Post NMDA receptor activation events
R-BTA-442755	15319.2	483	0.25	0.764456	0.999918	Bos taurus: Activation of NMDA receptor and postsynaptic events
R-BTA-432722	11450.9	348	0.22	0.764802	0.999918	Bos taurus: Golgi Associated Vesicle Biogenesis
R-BTA-74752	18024.9	730	0.77	0.765082	0.999918	Bos taurus: Signaling by Insulin receptor
R-BTA-2559580	19359.2	639	0.32	0.765482	0.999918	Bos taurus: Oxidative Stress Induced Senescence
R-BTA-1483249	14081.1	580	0.62	0.765682	0.999918	Bos taurus: Inositol phosphate metabolism
R-BTA-512988	7282.15	294	0.6	0.767353	0.999918	Bos taurus: Interleukin-3, 5 and GM-CSF signaling
R-BTA-74158	4257.32	289	0.99	0.771148	0.999918	Bos taurus: RNA Polymerase III Transcription
R-BTA-76046	4257.32	289	0.99	0.771148	0.999918	Bos taurus: RNA Polymerase III Transcription Initiation
R-BTA-5654688	4568.24	185	0.59	0.772015	0.999918	Bos taurus: SHC-mediated cascade:FGFR1
R-BTA-191859	7122.02	273	0.52	0.774277	0.999918	Bos taurus: snRNP Assembly
R-BTA-194441	7122.02	273	0.52	0.774277	0.999918	Bos taurus: Metabolism of non-coding RNA
R-BTA-8852135	13865.8	469	0.3	0.77896	0.999918	Bos taurus: Protein ubiquitination
R-BTA-2514859	2869.36	158	0.82	0.779272	0.999918	Bos taurus: Inactivation, recovery and regulation of the phototransduction cascade
R-BTA-418990	7470.45	383	0.91	0.783262	0.999918	Bos taurus: Adherens junctions interactions
R-BTA-74160	213289	7465	0.36	0.784599	0.999918	Bos taurus: Gene expression (Transcription)
R-BTA-8936459	8664.14	253	0.22	0.790709	0.999918	Bos taurus: RUNX1 regulates genes involved in megakaryocyte differentiation and platelet function
R-BTA-446203	69133.9	2549	0.64	0.792241	0.999918	Bos taurus: Asparagine N-linked glycosylation
R-BTA-2173793	7957.4	308	0.56	0.792507	0.999918	Bos taurus: Transcriptional activity of SMAD2/SMAD3:SMAD4 heterotrimer
R-BTA-76071	3655.92	237	0.97	0.795036	0.999918	Bos taurus: RNA Polymerase III Transcription Initiation From Type 3 Promoter
R-BTA-179409	2804.86	154	0.8	0.796485	0.999918	Bos taurus: APC-Cdc20 mediated degradation of Nek2A
R-BTA-6804115	3777.06	154	0.55	0.796485	0.999918	Bos taurus: TP53 regulates transcription of additional cell cycle genes whose exact role in the p53 pathway remain uncertain
R-BTA-72086	5305.31	254	0.8	0.79919	0.999918	Bos taurus: mRNA Capping
R-BTA-75105	14093.8	586	0.68	0.800671	0.999918	Bos taurus: Fatty acyl-CoA biosynthesis
R-BTA-70171	14066.9	451	0.24	0.802441	0.999918	Bos taurus: Glycolysis
R-BTA-165159	10058.3	304	0.23	0.803796	0.999918	Bos taurus: mTOR signalling
R-BTA-5689901	8569.16	299	0.43	0.807449	0.999918	Bos taurus: Metalloprotease DUBs
R-BTA-211976	3768.13	211	0.86	0.809452	0.999918	Bos taurus: Endogenous sterols
R-BTA-6794362	17202.2	631	0.5	0.810369	0.999918	Bos taurus: Protein-protein interactions at synapses
R-BTA-917937	14793	485	0.26	0.811118	0.999918	Bos taurus: Iron uptake and transport
R-BTA-77075	5192.02	250	0.81	0.811635	0.999918	Bos taurus: RNA Pol II CTD phosphorylation and interaction with CE
R-BTA-428157	25985.2	987	0.66	0.815111	0.999918	Bos taurus: Sphingolipid metabolism
R-BTA-76061	2913.61	212	0.97	0.818164	0.999918	Bos taurus: RNA Polymerase III Transcription Initiation From Type 1 Promoter
R-BTA-76066	2913.61	212	0.97	0.818164	0.999918	Bos taurus: RNA Polymerase III Transcription Initiation From Type 2 Promoter
R-BTA-111447	4149.76	212	0.82	0.818164	0.999918	Bos taurus: Activation of BAD and translocation to mitochondria
R-BTA-5673000	4842.17	273	0.95	0.818849	0.999918	Bos taurus: RAF activation
R-BTA-5663220	25640.6	1138	0.95	0.819009	0.999918	Bos taurus: RHO GTPases Activate Formins
R-BTA-2173782	4760.6	279	0.97	0.822453	0.999918	Bos taurus: Binding and Uptake of Ligands by Scavenger Receptors
R-BTA-397014	46465.6	1769	0.65	0.822947	0.999918	Bos taurus: Muscle contraction
R-BTA-6811558	24031.6	844	0.39	0.823575	0.999918	Bos taurus: PI5P, PP2A and IER3 Regulate PI3K/AKT Signaling
R-BTA-3214841	13808.6	547	0.61	0.82394	0.999918	Bos taurus: PKMTs methylate histone lysines
R-BTA-199991	133423	4830	0.53	0.824456	0.999918	Bos taurus: Membrane Trafficking
R-BTA-1660499	14625	471	0.27	0.824462	0.999918	Bos taurus: Synthesis of PIPs at the plasma membrane
R-BTA-417957	6100.75	59	0	0.824647	0.999918	Bos taurus: P2Y receptors
R-BTA-975577	4450.85	307	0.99	0.825583	0.999918	Bos taurus: N-Glycan antennae elongation
R-BTA-8964043	5684.98	296	0.9	0.825727	0.999918	Bos taurus: Plasma lipoprotein clearance
R-BTA-8866652	5970.81	174	0.2	0.828032	0.999918	Bos taurus: Synthesis of active ubiquitin: roles of E1 and E2 enzymes
R-BTA-6806667	3179.88	219	1	0.830081	0.999918	Bos taurus: Metabolism of fat-soluble vitamins
R-BTA-199977	31923.4	1275	0.73	0.830437	0.999918	Bos taurus: ER to Golgi Anterograde Transport
R-BTA-389513	5746.47	308	0.9	0.832458	0.999918	Bos taurus: CTLA4 inhibitory signaling
R-BTA-3232118	1296.06	89	0.91	0.833225	0.999918	Bos taurus: SUMOylation of transcription factors
R-BTA-212436	161230	5869	0.67	0.833427	0.999918	Bos taurus: Generic Transcription Pathway
R-BTA-174824	9546.36	511	0.98	0.834748	0.999918	Bos taurus: Plasma lipoprotein assembly, remodeling, and clearance
R-BTA-1592389	2257.59	118	0.71	0.834849	0.999918	Bos taurus: Activation of Matrix Metalloproteinases
R-BTA-1266738	117653	4054	0.3	0.83495	0.999918	Bos taurus: Developmental Biology
R-BTA-69231	10091.3	424	0.75	0.836562	0.999918	Bos taurus: Cyclin D associated events in G1
R-BTA-69236	10091.3	424	0.75	0.836562	0.999918	Bos taurus: G1 Phase
R-BTA-70326	20694.8	658	0.24	0.8366	0.999918	Bos taurus: Glucose metabolism
R-BTA-5654693	5885.84	209	0.51	0.839477	0.999918	Bos taurus: FRS-mediated FGFR1 signaling
R-BTA-5654700	5885.84	209	0.51	0.839477	0.999918	Bos taurus: FRS-mediated FGFR2 signaling
R-BTA-5654706	5885.84	209	0.51	0.839477	0.999918	Bos taurus: FRS-mediated FGFR3 signaling
R-BTA-5654712	5885.84	209	0.51	0.839477	0.999918	Bos taurus: FRS-mediated FGFR4 signaling
R-BTA-5654727	5700.83	237	0.59	0.839991	0.999918	Bos taurus: Negative regulation of FGFR2 signaling
R-BTA-1295596	3296.17	130	0.5	0.840506	0.999918	Bos taurus: Spry regulation of FGF signaling
R-BTA-199418	24162.2	854	0.41	0.842571	0.999918	Bos taurus: Negative regulation of the PI3K/AKT network
R-BTA-1538133	2821.31	136	0.73	0.84329	0.999918	Bos taurus: G0 and Early G1
R-BTA-4570464	5798.94	238	0.56	0.847328	0.999918	Bos taurus: SUMOylation of RNA binding proteins
R-BTA-445144	4740.81	182	0.55	0.848438	0.999918	Bos taurus: Signal transduction by L1
R-BTA-446728	13566.7	748	1	0.851012	0.999918	Bos taurus: Cell junction organization
R-BTA-4420097	33957.4	1228	0.5	0.852174	0.999918	Bos taurus: VEGFA-VEGFR2 Pathway
R-BTA-5654732	5455.17	222	0.58	0.853077	0.999918	Bos taurus: Negative regulation of FGFR3 signaling
R-BTA-983168	25782.7	1148	0.96	0.85406	0.999918	Bos taurus: Antigen processing: Ubiquitination & Proteasome degradation
R-BTA-194138	35702	1305	0.53	0.857856	0.999918	Bos taurus: Signaling by VEGF
R-BTA-193368	3844.02	189	0.77	0.859063	0.999918	Bos taurus: Synthesis of bile acids and bile salts via 7alpha-hydroxycholesterol
R-BTA-429914	13299.8	478	0.45	0.861194	0.999918	Bos taurus: Deadenylation-dependent mRNA decay
R-BTA-1852241	37316.2	1457	0.78	0.862995	0.999918	Bos taurus: Organelle biogenesis and maintenance
R-BTA-8957322	18670.9	838	0.95	0.863842	0.999918	Bos taurus: Metabolism of steroids
R-BTA-5654733	6674.44	246	0.47	0.863862	0.999918	Bos taurus: Negative regulation of FGFR4 signaling
R-BTA-5653656	138184	5109	0.69	0.866246	0.999918	Bos taurus: Vesicle-mediated transport
R-BTA-141405	2081.89	127	0.85	0.866406	0.999918	Bos taurus: Inhibition of the proteolytic activity of APC/C required for the onset of anaphase by mitotic spindle checkpoint components
R-BTA-141430	2081.89	127	0.85	0.866406	0.999918	Bos taurus: Inactivation of APC/C via direct inhibition of the APC/C complex
R-BTA-114604	14595.6	523	0.39	0.866551	0.999918	Bos taurus: GPVI-mediated activation cascade
R-BTA-5628897	11861.9	308	0.12	0.867237	0.999918	Bos taurus: TP53 Regulates Metabolic Genes
R-BTA-209952	1025.35	56	0.58	0.867783	0.999918	Bos taurus: Peptide hormone biosynthesis
R-BTA-5654726	5995.68	258	0.64	0.868886	0.999918	Bos taurus: Negative regulation of FGFR1 signaling
R-BTA-170834	13260	524	0.61	0.870981	0.999918	Bos taurus: Signaling by TGF-beta Receptor Complex
R-BTA-450321	7025.99	331	0.82	0.871418	0.999918	Bos taurus: JNK (c-Jun kinases) phosphorylation and activation mediated by activated human TAK1
R-BTA-8939243	8540.04	270	0.33	0.873683	0.999918	Bos taurus: RUNX1 interacts with co-factors whose precise effect on RUNX1 targets is not known
R-BTA-9006936	21089.2	825	0.65	0.87533	0.999918	Bos taurus: Signaling by TGF-beta family members
R-BTA-181431	1715.8	99	0.87	0.877715	0.999918	Bos taurus: Acetylcholine binding and downstream events
R-BTA-622327	1715.8	99	0.87	0.877715	0.999918	Bos taurus: Postsynaptic nicotinic acetylcholine receptors
R-BTA-629602	1715.8	99	0.87	0.877715	0.999918	Bos taurus: Activation of Nicotinic Acetylcholine Receptors
R-BTA-2173788	3525.14	163	0.7	0.877813	0.999918	Bos taurus: Downregulation of TGF-beta receptor signaling
R-BTA-983712	35936.3	1264	0.48	0.878992	0.999918	Bos taurus: Ion channel transport
R-BTA-3214847	12241.5	394	0.27	0.881242	0.999918	Bos taurus: HATs acetylate histones
R-BTA-3928665	7537.79	344	0.79	0.881247	0.999918	Bos taurus: EPH-ephrin mediated repulsion of cells
R-BTA-8878171	34237.5	1143	0.33	0.887347	0.999918	Bos taurus: Transcriptional regulation by RUNX1
R-BTA-186763	7786.4	323	0.63	0.887901	0.999918	Bos taurus: Downstream signal transduction
R-BTA-76002	69019.1	2752	0.89	0.88978	0.999918	Bos taurus: Platelet activation, signaling and aggregation
R-BTA-6783589	4175.74	159	0.53	0.890412	0.999918	Bos taurus: Interleukin-6 family signaling
R-BTA-166208	5572.83	159	0.19	0.890412	0.999918	Bos taurus: mTORC1-mediated signalling
R-BTA-5669034	4650.21	136	0.26	0.892163	0.999918	Bos taurus: TNFs bind their physiological receptors
R-BTA-422475	79615.1	2988	0.78	0.892311	0.999918	Bos taurus: Axon guidance
R-BTA-6794361	11552.9	341	0.19	0.893812	0.999918	Bos taurus: Neurexins and neuroligins
R-BTA-5625740	9006.51	313	0.48	0.893846	0.999918	Bos taurus: RHO GTPases activate PKNs
R-BTA-2871809	6602.69	302	0.75	0.894981	0.999918	Bos taurus: FCERI mediated Ca+2 mobilization
R-BTA-3000178	16719.2	530	0.26	0.895314	0.999918	Bos taurus: ECM proteoglycans
R-BTA-192105	5243.11	257	0.81	0.895587	0.999918	Bos taurus: Synthesis of bile acids and bile salts
R-BTA-5674135	2534.3	107	0.66	0.895656	0.999918	Bos taurus: MAP2K and MAPK activation
R-BTA-5673001	50403	1916	0.64	0.895785	0.999918	Bos taurus: RAF/MAP kinase cascade
R-BTA-5625886	5331.74	178	0.32	0.901137	0.999918	Bos taurus: Activated PKN1 stimulates transcription of AR (androgen receptor) regulated genes KLK2 and KLK3
R-BTA-2514856	7022.68	202	0.22	0.906541	0.999918	Bos taurus: The phototransduction cascade
R-BTA-3108214	12949.7	500	0.69	0.906807	0.999918	Bos taurus: SUMOylation of DNA damage response and repair proteins
R-BTA-5617833	30643.2	1227	0.8	0.907878	0.999918	Bos taurus: Cilium Assembly
R-BTA-6811434	11096.9	373	0.42	0.910997	0.999918	Bos taurus: COPI-dependent Golgi-to-ER retrograde traffic
R-BTA-6807878	21767	903	0.75	0.912805	0.999918	Bos taurus: COPI-mediated anterograde transport
R-BTA-382551	171104	5994	0.44	0.912882	0.999918	Bos taurus: Transport of small molecules
R-BTA-195258	58375.9	2017	0.33	0.913724	0.999918	Bos taurus: RHO GTPase Effectors
R-BTA-983189	4569.52	151	0.38	0.913811	0.999918	Bos taurus: Kinesins
R-BTA-5693537	6557.68	221	0.36	0.915518	0.999918	Bos taurus: Resolution of D-Loop Structures
R-BTA-5693568	6557.68	221	0.36	0.915518	0.999918	Bos taurus: Resolution of D-loop Structures through Holliday Junction Intermediates
R-BTA-425393	32227.4	1188	0.57	0.917446	0.999918	Bos taurus: Transport of inorganic cations/anions and amino acids/oligopeptides
R-BTA-422085	1958.33	104	0.73	0.917821	0.999918	Bos taurus: Synthesis, secretion, and deacylation of Ghrelin
R-BTA-352230	6843.46	358	0.95	0.918121	0.999918	Bos taurus: Amino acid transport across the plasma membrane
R-BTA-499943	7563.27	313	0.7	0.918781	0.999918	Bos taurus: Interconversion of nucleotide di- and triphosphates
R-BTA-982772	2174.66	86	0.56	0.920053	0.999918	Bos taurus: Growth hormone receptor signaling
R-BTA-77387	4717.96	302	1	0.920138	0.999918	Bos taurus: Insulin receptor recycling
R-BTA-5683057	56208.4	2103	0.58	0.922405	0.999918	Bos taurus: MAPK family signaling cascades
R-BTA-418555	37621.2	1158	0.11	0.922837	0.999918	Bos taurus: G alpha (s) signalling events
R-BTA-936440	2603.8	74	0.26	0.923274	0.999918	Bos taurus: Negative regulators of DDX58/IFIH1 signaling
R-BTA-2173795	2729.81	117	0.56	0.923728	0.999918	Bos taurus: Downregulation of SMAD2/3:SMAD4 transcriptional activity
R-BTA-1793185	15377.9	787	0.95	0.92377	0.999918	Bos taurus: Chondroitin sulfate/dermatan sulfate metabolism
R-BTA-3301854	6160.63	286	0.78	0.924369	0.999918	Bos taurus: Nuclear Pore Complex (NPC) Disassembly
R-BTA-3000171	12669.1	360	0.1	0.925367	0.999918	Bos taurus: Non-integrin membrane-ECM interactions
R-BTA-418038	7203.52	93	0.01	0.925849	0.999918	Bos taurus: Nucleotide-like (purinergic) receptors
R-BTA-5576891	36430	1453	0.75	0.926598	0.999918	Bos taurus: Cardiac conduction
R-BTA-5684996	51183.7	1995	0.69	0.929826	0.999918	Bos taurus: MAPK1/MAPK3 signaling
R-BTA-2173789	3966.89	201	0.82	0.930072	0.999918	Bos taurus: TGF-beta receptor signaling activates SMADs
R-BTA-2129379	12598.4	508	0.71	0.931866	0.999918	Bos taurus: Molecules associated with elastic fibres
R-BTA-381119	6205.69	149	0.13	0.934685	0.999918	Bos taurus: Unfolded Protein Response (UPR)
R-BTA-1474228	27138	902	0.32	0.935248	0.999918	Bos taurus: Degradation of the extracellular matrix
R-BTA-1834949	6875.31	312	0.73	0.935865	0.999918	Bos taurus: Cytosolic sensors of pathogen-associated DNA
R-BTA-917977	5443.34	312	0.94	0.935865	0.999918	Bos taurus: Transferrin endocytosis and recycling
R-BTA-8953750	2682.51	179	0.94	0.936322	0.999918	Bos taurus: Transcriptional Regulation by E2F6
R-BTA-162582	533354	18344	0.15	0.93792	0.999918	Bos taurus: Signal Transduction
R-BTA-8949215	4832.31	192	0.51	0.941297	0.999918	Bos taurus: Mitochondrial calcium ion transport
R-BTA-9006925	65339	2435	0.62	0.941886	0.999918	Bos taurus: Intracellular signaling by second messengers
R-BTA-8943724	6518.27	245	0.58	0.942752	0.999918	Bos taurus: Regulation of PTEN gene transcription
R-BTA-8854691	52549	2048	0.7	0.942954	0.999918	Bos taurus: Interleukin-20 family signaling
R-BTA-187687	9343.42	158	0.02	0.947705	0.999918	Bos taurus: Signalling to ERKs
R-BTA-196757	1879	122	0.85	0.949317	0.999918	Bos taurus: Metabolism of folate and pterines
R-BTA-8949664	4626.49	177	0.43	0.951533	0.999918	Bos taurus: Processing of SMDT1
R-BTA-1566948	13079.3	528	0.71	0.952724	0.999918	Bos taurus: Elastic fibre formation
R-BTA-194068	6689.08	301	0.76	0.954182	0.999918	Bos taurus: Bile acid and bile salt metabolism
R-BTA-936837	8357.79	290	0.41	0.955673	0.999918	Bos taurus: Ion transport by P-type ATPases
R-BTA-5620916	4406.9	261	0.86	0.955911	0.999918	Bos taurus: VxPx cargo-targeting to cilium
R-BTA-5578775	10658	457	0.83	0.957577	0.999918	Bos taurus: Ion homeostasis
R-BTA-380108	5679.42	274	0.78	0.959299	0.999918	Bos taurus: Chemokine receptors bind chemokines
R-BTA-375170	5069.8	233	0.72	0.959436	0.999918	Bos taurus: CDO in myogenesis
R-BTA-525793	5069.8	233	0.72	0.959436	0.999918	Bos taurus: Myogenesis
R-BTA-432040	19974.5	578	0.15	0.961762	0.999918	Bos taurus: Vasopressin regulates renal water homeostasis via Aquaporins
R-BTA-418346	27909.3	913	0.27	0.962174	0.999918	Bos taurus: Platelet homeostasis
R-BTA-445717	20346.7	618	0.25	0.962761	0.999918	Bos taurus: Aquaporin-mediated transport
R-BTA-1500931	20270.1	991	0.99	0.962873	0.999918	Bos taurus: Cell-Cell communication
R-BTA-1442490	12952.7	357	0.12	0.963307	0.999918	Bos taurus: Collagen degradation
R-BTA-3247509	40700.9	1486	0.46	0.96367	0.999918	Bos taurus: Chromatin modifying enzymes
R-BTA-4839726	40700.9	1486	0.46	0.96367	0.999918	Bos taurus: Chromatin organization
R-BTA-8979227	5473.42	241	0.8	0.964603	0.999918	Bos taurus: Triglyceride metabolism
R-BTA-1650814	21284.5	670	0.18	0.964953	0.999918	Bos taurus: Collagen biosynthesis and modifying enzymes
R-BTA-1971475	4310.84	194	0.7	0.966233	0.999918	Bos taurus: A tetrasaccharide linker sequence is required for GAG synthesis
R-BTA-1483255	20281	722	0.48	0.967084	0.999918	Bos taurus: PI Metabolism
R-BTA-8848021	12289.8	560	0.88	0.968679	0.999918	Bos taurus: Signaling by PTK6
R-BTA-9006927	12289.8	560	0.88	0.968679	0.999918	Bos taurus: Signaling by Non-Receptor Tyrosine Kinases
R-BTA-983231	29084.5	1091	0.62	0.969556	0.999918	Bos taurus: Factors involved in megakaryocyte development and platelet production
R-BTA-1660661	14349.3	623	0.81	0.969814	0.999918	Bos taurus: Sphingolipid de novo biosynthesis
R-BTA-389661	3162.15	190	0.95	0.970962	0.999918	Bos taurus: Glyoxylate metabolism and glycine degradation
R-BTA-2682334	15861.5	778	0.95	0.973563	0.999918	Bos taurus: EPH-Ephrin signaling
R-BTA-2022928	9615.3	525	0.97	0.974873	0.999918	Bos taurus: HS-GAG biosynthesis
R-BTA-3371497	10973.4	616	0.97	0.974957	0.999918	Bos taurus: HSP90 chaperone cycle for steroid hormone receptors (SHR)
R-BTA-1169408	2886.52	149	0.79	0.975279	0.999918	Bos taurus: ISG15 antiviral mechanism
R-BTA-1169410	2886.52	149	0.79	0.975279	0.999918	Bos taurus: Antiviral mechanism by IFN-stimulated genes
R-BTA-114452	4899.91	306	0.96	0.975835	0.999918	Bos taurus: Activation of BH3-only proteins
R-BTA-2871796	8361.42	414	0.92	0.979529	0.999918	Bos taurus: FCERI mediated MAPK activation
R-BTA-194840	34212.6	1606	0.99	0.980033	0.999918	Bos taurus: Rho GTPase cycle
R-BTA-2022870	9907.6	498	0.88	0.982589	0.999918	Bos taurus: Chondroitin sulfate biosynthesis
R-BTA-2187338	10608.7	475	0.84	0.982667	0.999918	Bos taurus: Visual phototransduction
R-BTA-2022090	10262.1	254	0.08	0.985545	0.999918	Bos taurus: Assembly of collagen fibrils and other multimeric structures
R-BTA-5620920	6197.24	368	0.91	0.986076	0.999918	Bos taurus: Cargo trafficking to the periciliary membrane
R-BTA-3928662	9142.62	497	0.93	0.986446	0.999918	Bos taurus: EPHB-mediated forward signaling
R-BTA-264876	7577.97	363	0.74	0.986832	0.999918	Bos taurus: Insulin processing
R-BTA-194315	91155.3	3557	0.88	0.987298	0.999918	Bos taurus: Signaling by Rho GTPases
R-BTA-1638091	13083.7	625	0.9	0.987298	0.999918	Bos taurus: Heparan sulfate/heparin (HS-GAG) metabolism
R-BTA-1474290	24034.4	791	0.27	0.987737	0.999918	Bos taurus: Collagen formation
R-BTA-3928663	4801.38	203	0.63	0.98967	0.999918	Bos taurus: EPHA-mediated growth cone collapse
R-BTA-76009	9785.31	326	0.31	0.990284	0.999918	Bos taurus: Platelet Aggregation (Plug Formation)
R-BTA-375165	14390.3	486	0.31	0.990482	0.999918	Bos taurus: NCAM signaling for neurite out-growth
R-BTA-71387	65439.9	2757	0.96	0.990858	0.999918	Bos taurus: Metabolism of carbohydrates
R-BTA-8948216	8989.09	273	0.22	0.991246	0.999918	Bos taurus: Collagen chain trimerization
R-BTA-1502540	1609	115	0.96	0.991846	0.999918	Bos taurus: Signaling by Activin
R-BTA-1630316	32197.7	1651	1	0.992947	0.999918	Bos taurus: Glycosaminoglycan metabolism
R-BTA-429958	353.02	74	1	0.99297	0.999918	Bos taurus: mRNA decay by 3' to 5' exoribonuclease
R-BTA-8874081	6883.19	227	0.38	0.993324	0.999918	Bos taurus: MET activates PTK2 signaling
R-BTA-450385	2047.19	110	0.81	0.993367	0.999918	Bos taurus: Butyrate Response Factor 1 (BRF1) binds and destabilizes mRNA
R-BTA-5621575	7185.12	314	0.74	0.99367	0.999918	Bos taurus: CD209 (DC-SIGN) signaling
R-BTA-2029485	7308.11	411	0.91	0.993963	0.999918	Bos taurus: Role of phospholipids in phagocytosis
R-BTA-2029481	5739.22	266	0.75	0.99416	0.999918	Bos taurus: FCGR activation
R-BTA-202733	25324.3	1039	0.83	0.995044	0.999918	Bos taurus: Cell surface interactions at the vascular wall
R-BTA-354192	6856.24	287	0.69	0.995177	0.999918	Bos taurus: Integrin alphaIIb beta3 signaling
R-BTA-9006921	6856.24	287	0.69	0.995177	0.999918	Bos taurus: Integrin signaling
R-BTA-376176	2453.55	193	1	0.995347	0.999918	Bos taurus: Signaling by ROBO receptors
R-BTA-1474244	67537	2513	0.63	0.996422	0.999918	Bos taurus: Extracellular matrix organization
R-BTA-210991	5953.64	266	0.79	0.996463	0.999918	Bos taurus: Basigin interactions
R-BTA-3000170	4125.49	231	0.9	0.997275	0.999918	Bos taurus: Syndecan interactions
R-BTA-1489509	13368.1	526	0.56	0.997457	0.999918	Bos taurus: DAG and IP3 signaling
R-BTA-373752	8345.23	492	0.98	0.997734	0.999918	Bos taurus: Netrin-1 signaling
R-BTA-2029482	12789.1	658	0.95	0.997742	0.999918	Bos taurus: Regulation of actin dynamics for phagocytic cup formation
R-BTA-8875878	10294.3	420	0.7	0.997787	0.999918	Bos taurus: MET promotes cell motility
R-BTA-109582	138976	5441	0.89	0.998326	0.999918	Bos taurus: Hemostasis
R-BTA-373755	13377.3	610	0.87	0.998829	0.999918	Bos taurus: Semaphorin interactions
R-BTA-2980736	11592.1	582	0.91	0.998959	0.999918	Bos taurus: Peptide hormone metabolism
R-BTA-216083	22609.6	737	0.31	0.999651	0.999918	Bos taurus: Integrin cell surface interactions
R-BTA-2029480	22234	1129	0.96	0.999918	0.999918	Bos taurus: Fcgamma receptor (FCGR) dependent phagocytosis

## Sheet: Loss
setT	nset	p	Reactome_res_DMR_gain	FDR	ReactomeNames
R-BTA-6782135	14244.4	375	0.08	4.11766e-07	0.000337648	Bos taurus: Dual incision in TC-NER
R-BTA-6781827	15688.1	446	0.13	1.42589e-06	0.000504811	Bos taurus: Transcription-Coupled Nucleotide Excision Repair (TC-NER)
R-BTA-6782210	10778.6	344	0.29	1.84687e-06	0.000504811	Bos taurus: Gap-filling DNA repair synthesis and ligation in TC-NER
R-BTA-5696398	19715	673	0.34	2.51857e-05	0.00516306	Bos taurus: Nucleotide Excision Repair
R-BTA-157579	12748.6	349	0.16	3.44748e-05	0.00565387	Bos taurus: Telomere Maintenance
R-BTA-73886	16139.1	480	0.2	4.65484e-05	0.00636161	Bos taurus: Chromosome Maintenance
R-BTA-69186	8572.33	274	0.38	0.000151547	0.0138372	Bos taurus: Lagging Strand Synthesis
R-BTA-174417	9535.15	298	0.34	0.000151872	0.0138372	Bos taurus: Telomere C-strand (Lagging Strand) Synthesis
R-BTA-180786	9535.15	298	0.34	0.000151872	0.0138372	Bos taurus: Extension of Telomeres
R-BTA-6799198	11455.3	338	0.19	0.0002589	0.0196911	Bos taurus: Complex I biogenesis
R-BTA-174411	7487.4	226	0.31	0.000312176	0.0196911	Bos taurus: Polymerase switching on the C-strand of the telomere
R-BTA-69091	7487.4	226	0.31	0.000312176	0.0196911	Bos taurus: Polymerase switching
R-BTA-69109	7487.4	226	0.31	0.000312176	0.0196911	Bos taurus: Leading Strand Synthesis
R-BTA-975956	13332.4	321	0.01	0.000412216	0.0241441	Bos taurus: Nonsense Mediated Decay (NMD) independent of the Exon Junction Complex (EJC)
R-BTA-5173105	26122.5	826	0.25	0.000446484	0.0244078	Bos taurus: O-linked glycosylation
R-BTA-69239	21343.7	709	0.34	0.000481292	0.0246662	Bos taurus: Synthesis of DNA
R-BTA-69190	10588.2	335	0.32	0.000564491	0.0257157	Bos taurus: DNA strand elongation
R-BTA-1799339	12870.7	317	0.03	0.000564491	0.0257157	Bos taurus: SRP-dependent cotranslational protein targeting to membrane
R-BTA-69183	7416.08	237	0.4	0.000676193	0.0264037	Bos taurus: Processive synthesis on the lagging strand
R-BTA-6781823	10205.1	299	0.19	0.000676193	0.0264037	Bos taurus: Formation of TC-NER Pre-Incision Complex
R-BTA-69166	7416.01	235	0.4	0.000676193	0.0264037	Bos taurus: Removal of the Flap Intermediate
R-BTA-1234176	12124.2	432	0.44	0.000726384	0.0270743	Bos taurus: Oxygen-dependent proline hydroxylation of Hypoxia-inducible Factor Alpha
R-BTA-1236975	16340	375	0.01	0.000809464	0.0288591	Bos taurus: Antigen processing-Cross presentation
R-BTA-5696400	8740.26	259	0.29	0.000946768	0.0323479	Bos taurus: Dual Incision in GG-NER
R-BTA-163200	18970.3	523	0.11	0.00105378	0.0345641	Bos taurus: Respiratory electron transport, ATP synthesis by chemiosmotic coupling, and heat production by uncoupling proteins.
R-BTA-5655862	3430.13	104	0.3	0.00125167	0.0388051	Bos taurus: Translesion synthesis by POLK
R-BTA-5696397	3809.07	131	0.43	0.00127773	0.0388051	Bos taurus: Gap-filling DNA repair synthesis and ligation in GG-NER
R-BTA-69242	26611.4	878	0.32	0.00141241	0.0405604	Bos taurus: S Phase
R-BTA-1980148	12327.1	162	0.01	0.00143445	0.0405604	Bos taurus: Signaling by NOTCH3
R-BTA-69278	88123.9	3483	0.9	0.00149592	0.0408885	Bos taurus: Cell Cycle, Mitotic
R-BTA-927802	16856.2	400	0.01	0.00160453	0.0411161	Bos taurus: Nonsense-Mediated Decay (NMD)
R-BTA-975957	16856.2	400	0.01	0.00160453	0.0411161	Bos taurus: Nonsense Mediated Decay (NMD) enhanced by the Exon Junction Complex (EJC)
R-BTA-69306	22623.3	772	0.4	0.00209577	0.0514011	Bos taurus: DNA Replication
R-BTA-611105	13789.2	390	0.16	0.00213127	0.0514011	Bos taurus: Respiratory electron transport
R-BTA-1640170	107382	4007	0.8	0.00227723	0.0520208	Bos taurus: Cell Cycle
R-BTA-68962	10215.9	309	0.24	0.00230191	0.0520208	Bos taurus: Activation of the pre-replicative complex
R-BTA-69206	23248.4	736	0.22	0.00234728	0.0520208	Bos taurus: G1/S Transition
R-BTA-202131	6556.73	129	0.02	0.00251953	0.0525197	Bos taurus: Metabolism of nitric oxide
R-BTA-203765	6556.73	129	0.02	0.00251953	0.0525197	Bos taurus: eNOS activation and regulation
R-BTA-446219	15665.5	476	0.26	0.00256193	0.0525197	Bos taurus: Synthesis of substrates in N-glycan biosythesis
R-BTA-201681	39691.1	1188	0.03	0.00295965	0.0558922	Bos taurus: TCF dependent signaling in response to WNT
R-BTA-112310	11385.4	390	0.42	0.00299389	0.0558922	Bos taurus: Neurotransmitter release cycle
R-BTA-68874	18342.6	609	0.35	0.00299909	0.0558922	Bos taurus: M/G1 Transition
R-BTA-69002	18342.6	609	0.35	0.00299909	0.0558922	Bos taurus: DNA Replication Pre-Initiation
R-BTA-917729	8818.1	249	0.19	0.00349184	0.0623059	Bos taurus: Endosomal Sorting Complex Required For Transport (ESCRT)
R-BTA-8953854	103662	3398	0.13	0.00349521	0.0623059	Bos taurus: Metabolism of RNA
R-BTA-1234174	13742.5	489	0.42	0.00467284	0.0773368	Bos taurus: Regulation of Hypoxia-inducible Factor (HIF) by oxygen
R-BTA-2262749	13742.5	489	0.42	0.00467284	0.0773368	Bos taurus: Cellular response to hypoxia
R-BTA-6791226	27588.3	847	0.13	0.00480997	0.0773368	Bos taurus: Major pathway of rRNA processing in the nucleolus and cytosol
R-BTA-72312	27588.3	847	0.13	0.00480997	0.0773368	Bos taurus: rRNA processing
R-BTA-8868773	27588.3	847	0.13	0.00480997	0.0773368	Bos taurus: rRNA processing in the nucleus and cytosol
R-BTA-69275	26910.5	982	0.61	0.00597834	0.0942738	Bos taurus: G2/M Transition
R-BTA-597592	295625	10449	0.43	0.00622825	0.0963617	Bos taurus: Post-translational protein modification
R-BTA-392499	380751	13051	0.16	0.00676231	0.102687	Bos taurus: Metabolism of proteins
R-BTA-5658442	10646.8	419	0.61	0.00778675	0.11443	Bos taurus: Regulation of RAS by GAPs
R-BTA-5696399	14980.4	571	0.61	0.00796253	0.11443	Bos taurus: Global Genome Nucleotide Excision Repair (GG-NER)
R-BTA-195721	74106.4	2279	0.05	0.00809168	0.11443	Bos taurus: Signaling by WNT
R-BTA-4641258	9152.41	320	0.37	0.00809385	0.11443	Bos taurus: Degradation of DVL
R-BTA-375280	12385	232	0.01	0.00838502	0.116538	Bos taurus: Amine ligand-binding receptors
R-BTA-72689	14608.8	392	0.11	0.00866632	0.11844	Bos taurus: Formation of a pool of free 40S subunits
R-BTA-72766	39148.4	1140	0.04	0.00882432	0.118622	Bos taurus: Translation
R-BTA-6807004	10497.9	218	0.04	0.00905155	0.119714	Bos taurus: Negative regulation of MET activity
R-BTA-5099900	9160.01	265	0.26	0.00919778	0.119717	Bos taurus: WNT5A-dependent internalization of FZD4
R-BTA-110313	5426.37	236	0.71	0.00960694	0.123089	Bos taurus: Translesion synthesis by Y family DNA polymerases bypasses lesions on DNA template
R-BTA-110320	3293.73	130	0.51	0.0101607	0.124703	Bos taurus: Translesion Synthesis by POLH
R-BTA-72613	17802.5	480	0.04	0.0101892	0.124703	Bos taurus: Eukaryotic Translation Initiation
R-BTA-72737	17802.5	480	0.04	0.0101892	0.124703	Bos taurus: Cap-dependent Translation Initiation
R-BTA-73893	7414.37	323	0.75	0.0103886	0.125274	Bos taurus: DNA Damage Bypass
R-BTA-72172	37849	1221	0.17	0.0115463	0.137217	Bos taurus: mRNA Splicing
R-BTA-2565942	11191.4	388	0.48	0.0117286	0.137393	Bos taurus: Regulation of PLK1 Activity at G2/M Transition
R-BTA-110312	2602.21	96	0.5	0.0122944	0.14002	Bos taurus: Translesion synthesis by REV1
R-BTA-5656121	2602.21	96	0.5	0.0122944	0.14002	Bos taurus: Translesion synthesis by POLI
R-BTA-380259	10682	341	0.28	0.0128495	0.140936	Bos taurus: Loss of Nlp from mitotic centrosomes
R-BTA-380284	10682	341	0.28	0.0128495	0.140936	Bos taurus: Loss of proteins required for interphase microtubule organization from the centrosome
R-BTA-72706	16182.8	421	0.04	0.0132357	0.140936	Bos taurus: GTP hydrolysis and joining of the 60S ribosomal subunit
R-BTA-5656169	4734.85	202	0.69	0.0135439	0.140936	Bos taurus: Termination of translesion DNA synthesis
R-BTA-68886	60863.7	2401	0.84	0.0135606	0.140936	Bos taurus: M Phase
R-BTA-446193	18588	590	0.28	0.0135753	0.140936	Bos taurus: Biosynthesis of the N-glycan precursor (dolichol lipid-linked oligosaccharide, LLO) and transfer to a nascent protein
R-BTA-3214858	13061.1	233	0.01	0.013578	0.140936	Bos taurus: RMTs methylate histone arginines
R-BTA-156827	16378.1	425	0.04	0.0139509	0.142997	Bos taurus: L13a-mediated translational silencing of Ceruloplasmin expression
R-BTA-913709	16262.3	572	0.52	0.014482	0.146608	Bos taurus: O-linked glycosylation of mucins
R-BTA-110314	4969.14	210	0.67	0.0149419	0.149419	Bos taurus: Recognition of DNA damage by PCNA-containing replication complex
R-BTA-4085001	11025.8	360	0.36	0.0152668	0.150829	Bos taurus: Sialic acid metabolism
R-BTA-453274	27413	1018	0.64	0.0162106	0.158246	Bos taurus: Mitotic G2-G2/M phases
R-BTA-177929	15107.7	426	0.15	0.0167089	0.161192	Bos taurus: Signaling by EGFR
R-BTA-350562	8350.54	265	0.27	0.0177366	0.167772	Bos taurus: Regulation of ornithine decarboxylase (ODC)
R-BTA-4086400	20446.6	750	0.53	0.0178002	0.167772	Bos taurus: PCP/CE pathway
R-BTA-8956321	6687.83	194	0.16	0.0183174	0.170684	Bos taurus: Nucleotide salvage
R-BTA-182971	11164.1	288	0.08	0.0188073	0.17328	Bos taurus: EGFR downregulation
R-BTA-8854518	10907.4	365	0.35	0.0197546	0.179987	Bos taurus: AURKA Activation by TPX2
R-BTA-202403	21212.5	715	0.35	0.0204117	0.18326	Bos taurus: TCR signaling
R-BTA-73894	62237.5	2193	0.4	0.0205608	0.18326	Bos taurus: DNA Repair
R-BTA-1236978	7844.48	265	0.36	0.0215586	0.189447	Bos taurus: Cross-presentation of soluble exogenous antigens (endosomes)
R-BTA-72165	8425.16	348	0.68	0.0220387	0.189447	Bos taurus: mRNA Splicing - Minor Pathway
R-BTA-72163	35507.8	1161	0.17	0.0220509	0.189447	Bos taurus: mRNA Splicing - Major Pathway
R-BTA-1168372	13563.8	554	0.68	0.0224102	0.189447	Bos taurus: Downstream signaling events of B Cell Receptor (BCR)
R-BTA-202424	17417.4	590	0.35	0.0224102	0.189447	Bos taurus: Downstream TCR signaling
R-BTA-1169091	12758.9	526	0.68	0.0242434	0.202021	Bos taurus: Activation of NF-kappaB in B cells
R-BTA-983170	7707.14	209	0.14	0.0243904	0.202021	Bos taurus: Antigen Presentation: Folding, assembly and peptide loading of class I MHC
R-BTA-8856825	24758.8	654	0.05	0.0257501	0.211151	Bos taurus: Cargo recognition for clathrin-mediated endocytosis
R-BTA-380270	11761.9	395	0.38	0.0275499	0.219329	Bos taurus: Recruitment of mitotic centrosome proteins and complexes
R-BTA-380287	11761.9	395	0.38	0.0275499	0.219329	Bos taurus: Centrosome maturation
R-BTA-380320	11761.9	395	0.38	0.0275499	0.219329	Bos taurus: Recruitment of NuMA to mitotic centrosomes
R-BTA-110373	3121.86	140	0.73	0.02891	0.223114	Bos taurus: Resolution of AP sites via the multiple-nucleotide patch replacement pathway
R-BTA-5651801	3121.86	140	0.73	0.02891	0.223114	Bos taurus: PCNA-Dependent Long Patch Base Excision Repair
R-BTA-5689603	12077.8	452	0.53	0.0289881	0.223114	Bos taurus: UCH proteinases
R-BTA-453279	29078	1061	0.52	0.0291136	0.223114	Bos taurus: Mitotic G1-G1/S phases
R-BTA-1483191	8257.57	193	0.07	0.0294275	0.223431	Bos taurus: Synthesis of PC
R-BTA-1280218	120003	4203	0.35	0.0319272	0.240186	Bos taurus: Adaptive Immune System
R-BTA-5610785	9350.02	327	0.38	0.0352595	0.256266	Bos taurus: GLI3 is processed to GLI3R by the proteasome
R-BTA-8939902	8840.53	321	0.45	0.0352595	0.256266	Bos taurus: Regulation of RUNX2 expression and activity
R-BTA-5607761	9146	282	0.23	0.0355652	0.256266	Bos taurus: Dectin-1 mediated noncanonical NF-kB signaling
R-BTA-5676590	9146	282	0.23	0.0355652	0.256266	Bos taurus: NIK-->noncanonical NF-kB signaling
R-BTA-72203	47075.8	1553	0.14	0.0356272	0.256266	Bos taurus: Processing of Capped Intron-Containing Pre-mRNA
R-BTA-2132295	24112.8	852	0.38	0.0360806	0.25727	Bos taurus: MHC class II antigen presentation
R-BTA-351202	16810.2	472	0.1	0.0392982	0.27409	Bos taurus: Metabolism of polyamines
R-BTA-176814	10485.6	432	0.73	0.0394111	0.27409	Bos taurus: Activation of APC/C and APC/C:Cdc20 mediated degradation of mitotic proteins
R-BTA-69481	33367.5	970	0.03	0.0394422	0.27409	Bos taurus: G2/M Checkpoints
R-BTA-9007101	23484.2	1010	0.84	0.0398303	0.274461	Bos taurus: Rab regulation of trafficking
R-BTA-5610780	9258.15	329	0.46	0.0405162	0.27686	Bos taurus: Degradation of GLI1 by the proteasome
R-BTA-8854050	8552.31	320	0.54	0.0411482	0.278856	Bos taurus: FBXL7 down-regulates AURKA during mitotic entry and in early mitosis
R-BTA-389948	2022.65	66	0.37	0.0416809	0.28015	Bos taurus: PD-1 signaling
R-BTA-176187	9229.66	229	0.07	0.0421043	0.280695	Bos taurus: Activation of ATR in response to replication stress
R-BTA-5687128	12595.8	379	0.2	0.0439258	0.290232	Bos taurus: MAPK6/MAPK4 signaling
R-BTA-191273	4124	116	0.26	0.0446714	0.290232	Bos taurus: Cholesterol biosynthesis
R-BTA-1428517	28791.3	949	0.24	0.0449108	0.290232	Bos taurus: The citric acid (TCA) cycle and respiratory electron transport
R-BTA-5610787	23165.2	782	0.35	0.0449505	0.290232	Bos taurus: Hedgehog 'off' state
R-BTA-373760	19223.9	561	0.15	0.0477406	0.302267	Bos taurus: L1CAM interactions
R-BTA-1296065	17353.3	334	0.01	0.0479615	0.302267	Bos taurus: Inwardly rectifying K+ channels
R-BTA-113418	3854.06	134	0.42	0.048064	0.302267	Bos taurus: Formation of the Early Elongation Complex
R-BTA-5632684	19440.1	702	0.53	0.0484914	0.302267	Bos taurus: Hedgehog 'on' state
R-BTA-68827	9043.88	320	0.39	0.0487566	0.302267	Bos taurus: CDT1 association with the CDC6:ORC:origin complex
R-BTA-5683826	11443.5	238	0	0.0497166	0.302267	Bos taurus: Surfactant metabolism
R-BTA-2142753	20922.8	406	0	0.0505494	0.302267	Bos taurus: Arachidonic acid metabolism
R-BTA-69017	7987.07	276	0.37	0.0515715	0.302267	Bos taurus: CDK-mediated phosphorylation and removal of Cdc6
R-BTA-69229	8057.33	266	0.31	0.0515715	0.302267	Bos taurus: Ubiquitin-dependent degradation of Cyclin D1
R-BTA-75815	8057.33	266	0.31	0.0515715	0.302267	Bos taurus: Ubiquitin-dependent degradation of Cyclin D
R-BTA-187577	10907.8	341	0.28	0.0519498	0.302267	Bos taurus: SCF(Skp2)-mediated degradation of p27/p21
R-BTA-606279	6329.18	172	0.23	0.0521316	0.302267	Bos taurus: Deposition of new CENPA-containing nucleosomes at the centromere
R-BTA-774815	6329.18	172	0.23	0.0521316	0.302267	Bos taurus: Nucleosome assembly
R-BTA-174143	13594.8	495	0.58	0.0523439	0.302267	Bos taurus: APC/C-mediated degradation of cell cycle proteins
R-BTA-453276	13594.8	495	0.58	0.0523439	0.302267	Bos taurus: Regulation of mitotic cell cycle
R-BTA-8878166	12726.3	447	0.42	0.0551081	0.310077	Bos taurus: Transcriptional regulation by RUNX2
R-BTA-109688	21474.9	399	0	0.0551081	0.310077	Bos taurus: Cleavage of Growing Transcript in the Termination Region
R-BTA-73856	21474.9	399	0	0.0551081	0.310077	Bos taurus: RNA Polymerase II Transcription Termination
R-BTA-2871837	14944.8	518	0.36	0.0552089	0.310077	Bos taurus: FCERI mediated NF-kB activation
R-BTA-176409	10274	423	0.72	0.0558203	0.311378	Bos taurus: APC/C:Cdc20 mediated degradation of mitotic proteins
R-BTA-8852276	8350.11	309	0.56	0.0564286	0.312645	Bos taurus: The role of GTSE1 in G2/M progression after G2 checkpoint
R-BTA-5607764	16446.3	577	0.33	0.0573681	0.315717	Bos taurus: CLEC7A (Dectin-1) signaling
R-BTA-69202	12804.9	399	0.24	0.0589839	0.322445	Bos taurus: Cyclin E associated events during G1/S transition
R-BTA-5250913	12117.8	293	0.05	0.0615812	0.332214	Bos taurus: Positive epigenetic regulation of rRNA expression
R-BTA-5250924	12117.8	293	0.05	0.0615812	0.332214	Bos taurus: B-WICH complex positively regulates rRNA expression
R-BTA-8854214	9012.11	325	0.47	0.0629946	0.337618	Bos taurus: TBC/RABGAPs
R-BTA-8978868	52354.5	1581	0.1	0.0637413	0.339402	Bos taurus: Fatty acid metabolism
R-BTA-73933	4529.89	184	0.57	0.0660413	0.34938	Bos taurus: Resolution of Abasic Sites (AP sites)
R-BTA-171306	3213.41	51	0.05	0.0668625	0.351456	Bos taurus: Packaging Of Telomere Ends
R-BTA-140837	2940.83	95	0.46	0.0690173	0.358191	Bos taurus: Intrinsic Pathway of Fibrin Clot Formation
R-BTA-2142691	7430.54	118	0.04	0.0690173	0.358191	Bos taurus: Synthesis of Leukotrienes (LT) and Eoxins (EX)
R-BTA-69300	10033.2	357	0.44	0.0696772	0.359342	Bos taurus: Removal of licensing factors from origins
R-BTA-8876198	15441.9	730	0.88	0.0717626	0.364397	Bos taurus: RAB GEFs exchange GTP for GDP on RABs
R-BTA-912694	4029.35	113	0.17	0.0721661	0.364397	Bos taurus: Regulation of IFNA signaling
R-BTA-179419	10091.3	413	0.7	0.0724621	0.364397	Bos taurus: APC:Cdc20 mediated degradation of cell cycle proteins prior to satisfation of the cell cycle checkpoint
R-BTA-5358346	7742.48	271	0.44	0.0729315	0.364397	Bos taurus: Hedgehog ligand biogenesis
R-BTA-2559582	16022.6	445	0.08	0.0733201	0.364397	Bos taurus: Senescence-Associated Secretory Phenotype (SASP)
R-BTA-5578749	11741.2	343	0.2	0.0736887	0.364397	Bos taurus: Transcriptional regulation by small RNAs
R-BTA-6809371	16998.9	411	0.06	0.0737682	0.364397	Bos taurus: Formation of the cornified envelope
R-BTA-5696394	4819.81	257	0.92	0.0746886	0.366734	Bos taurus: DNA Damage Recognition in GG-NER
R-BTA-157118	15699.9	324	0.01	0.0763382	0.372603	Bos taurus: Signaling by NOTCH
R-BTA-983169	41470	1452	0.44	0.0768815	0.373034	Bos taurus: Class I MHC mediated antigen processing & presentation
R-BTA-390918	8113.76	192	0.06	0.0783822	0.378079	Bos taurus: Peroxisomal lipid metabolism
R-BTA-382556	14872.3	518	0.45	0.0799733	0.383498	Bos taurus: ABC-family proteins mediated transport
R-BTA-112315	86247.8	2624	0.03	0.0813167	0.387673	Bos taurus: Transmission across Chemical Synapses
R-BTA-5693532	36957.9	1136	0.09	0.0822145	0.388615	Bos taurus: DNA Double-Strand Break Repair
R-BTA-446652	25760.7	987	0.62	0.0824622	0.388615	Bos taurus: Interleukin-1 family signaling
R-BTA-349425	7456.91	265	0.43	0.0847628	0.393228	Bos taurus: Autodegradation of the E3 ubiquitin ligase COP1
R-BTA-69656	12878.8	406	0.26	0.0849683	0.393228	Bos taurus: Cyclin A:Cdk2-associated events at S phase entry
R-BTA-3858494	39074.6	1291	0.25	0.0859683	0.393228	Bos taurus: Beta-catenin independent WNT signaling
R-BTA-72187	19944.9	381	0	0.0861866	0.393228	Bos taurus: mRNA 3'-end processing
R-BTA-75067	10005.1	189	0	0.087157	0.393228	Bos taurus: Processing of Capped Intronless Pre-mRNA
R-BTA-1296041	16500.5	296	0.01	0.0872775	0.393228	Bos taurus: Activation of G protein gated Potassium channels
R-BTA-1296059	16500.5	296	0.01	0.0872775	0.393228	Bos taurus: G protein gated Potassium channels
R-BTA-997272	16500.5	296	0.01	0.0872775	0.393228	Bos taurus: Inhibition of voltage gated Ca2+ channels via Gbeta/gamma subunits
R-BTA-202433	5556.53	166	0.21	0.088363	0.395944	Bos taurus: Generation of second messenger molecules
R-BTA-8953897	106317	3480	0.15	0.0893771	0.397114	Bos taurus: Cellular responses to external stimuli
R-BTA-381426	25192.3	982	0.72	0.0912705	0.397114	Bos taurus: Regulation of Insulin-like Growth Factor (IGF) transport and uptake by Insulin-like Growth Factor Binding Proteins (IGFBPs)
R-BTA-6783310	7293.08	178	0.07	0.0913588	0.397114	Bos taurus: Fanconi Anemia Pathway
R-BTA-69601	9116.19	304	0.36	0.0918826	0.397114	Bos taurus: Ubiquitin Mediated Degradation of Phosphorylated Cdc25A
R-BTA-69610	9116.19	304	0.36	0.0918826	0.397114	Bos taurus: p53-Independent DNA Damage Response
R-BTA-69613	9116.19	304	0.36	0.0918826	0.397114	Bos taurus: p53-Independent G1/S DNA damage checkpoint
R-BTA-975576	8831.11	438	0.93	0.0920142	0.397114	Bos taurus: N-glycan antennae elongation in the medial/trans-Golgi
R-BTA-909733	5874.95	146	0.08	0.0929294	0.398914	Bos taurus: Interferon alpha/beta signaling
R-BTA-69615	11027.5	398	0.44	0.0934341	0.398914	Bos taurus: G1/S DNA Damage Checkpoints
R-BTA-901042	4902.68	122	0.1	0.0938908	0.398914	Bos taurus: Calnexin/calreticulin cycle
R-BTA-983705	18896.6	751	0.65	0.0950243	0.401649	Bos taurus: Signaling by the B Cell Receptor (BCR)
R-BTA-8941858	8335.01	282	0.38	0.0974497	0.409789	Bos taurus: Regulation of RUNX3 expression and activity
R-BTA-532668	7829.39	204	0.12	0.0983461	0.411448	Bos taurus: N-glycan trimming in the ER and Calnexin/Calreticulin cycle
R-BTA-73884	4556.52	193	0.64	0.101029	0.419565	Bos taurus: Base Excision Repair
R-BTA-174084	9115.34	347	0.58	0.10131	0.419565	Bos taurus: Autodegradation of Cdh1 by Cdh1:APC/C
R-BTA-68949	9792.62	350	0.44	0.104391	0.421056	Bos taurus: Orc1 removal from chromatin
R-BTA-69052	9792.62	350	0.44	0.104391	0.421056	Bos taurus: Switching of origins to a post-replicative state
R-BTA-69563	10342.8	373	0.42	0.104391	0.421056	Bos taurus: p53-Dependent G1 DNA Damage Response
R-BTA-69580	10342.8	373	0.42	0.104391	0.421056	Bos taurus: p53-Dependent G1/S DNA damage checkpoint
R-BTA-8866652	5970.81	174	0.2	0.104624	0.421056	Bos taurus: Synthesis of active ubiquitin: roles of E1 and E2 enzymes
R-BTA-5620912	16008.8	536	0.39	0.105884	0.421056	Bos taurus: Anchoring of the basal body to the plasma membrane
R-BTA-449836	4443.17	131	0.2	0.10591	0.421056	Bos taurus: Other interleukin signaling
R-BTA-8957275	21396.7	843	0.75	0.106913	0.421056	Bos taurus: Post-translational protein phosphorylation
R-BTA-5368287	17740.1	526	0.14	0.107318	0.421056	Bos taurus: Mitochondrial translation
R-BTA-5389840	17648.1	524	0.15	0.107318	0.421056	Bos taurus: Mitochondrial translation elongation
R-BTA-5419276	17740.1	526	0.14	0.107318	0.421056	Bos taurus: Mitochondrial translation termination
R-BTA-2559585	4189.85	239	0.92	0.107952	0.421134	Bos taurus: Oncogene Induced Senescence
R-BTA-427359	4263.93	72	0	0.109392	0.421134	Bos taurus: SIRT1 negatively regulates rRNA expression
R-BTA-427413	4263.93	72	0	0.109392	0.421134	Bos taurus: NoRC negatively regulates rRNA expression
R-BTA-5250941	4263.93	72	0	0.109392	0.421134	Bos taurus: Negative epigenetic regulation of rRNA expression
R-BTA-69620	58971.1	2108	0.46	0.110702	0.424184	Bos taurus: Cell Cycle Checkpoints
R-BTA-446203	69133.9	2549	0.64	0.113396	0.432487	Bos taurus: Asparagine N-linked glycosylation
R-BTA-450408	7942	294	0.55	0.114352	0.434113	Bos taurus: AUF1 (hnRNP D0) binds and destabilizes mRNA
R-BTA-73857	195895	6747	0.29	0.115593	0.436802	Bos taurus: RNA Polymerase II Transcription
R-BTA-205043	4219.56	129	0.32	0.119368	0.447673	Bos taurus: NRIF signals cell death from the nucleus
R-BTA-73728	4445.81	85	0.01	0.119562	0.447673	Bos taurus: RNA Polymerase I Promoter Opening
R-BTA-1614635	6556.4	126	0.09	0.120393	0.448739	Bos taurus: Sulfur amino acid metabolism
R-BTA-68875	18834	753	0.68	0.121575	0.450216	Bos taurus: Mitotic Prophase
R-BTA-69541	9445.19	345	0.47	0.121888	0.450216	Bos taurus: Stabilization of p53
R-BTA-6811438	10949.1	333	0.27	0.123481	0.453157	Bos taurus: Intra-Golgi traffic
R-BTA-199991	133423	4830	0.53	0.12415	0.453157	Bos taurus: Membrane Trafficking
R-BTA-5685942	16589	397	0.05	0.124342	0.453157	Bos taurus: HDR through Homologous Recombination (HRR)
R-BTA-174154	9265.59	353	0.61	0.124973	0.453441	Bos taurus: APC/C:Cdc20 mediated degradation of Securin
R-BTA-163125	30609.5	833	0.04	0.127218	0.459552	Bos taurus: Post-translational modification: synthesis of GPI-anchored proteins
R-BTA-211000	12286.6	373	0.2	0.12891	0.460038	Bos taurus: Gene Silencing by RNA
R-BTA-174184	9653.02	398	0.7	0.12891	0.460038	Bos taurus: Cdc20:Phospho-APC/C mediated degradation of Cyclin A
R-BTA-4641257	10296.7	337	0.33	0.129035	0.460038	Bos taurus: Degradation of AXIN
R-BTA-174178	11688.8	397	0.42	0.130062	0.461693	Bos taurus: APC/C:Cdh1 mediated degradation of Cdc20 and other APC/C:Cdh1 targeted proteins in late mitosis/early G1
R-BTA-8856828	32543.6	977	0.15	0.132297	0.467601	Bos taurus: Clathrin-mediated endocytosis
R-BTA-500792	90681.2	2380	0	0.135696	0.477063	Bos taurus: GPCR ligand binding
R-BTA-5653656	138184	5109	0.69	0.136359	0.477063	Bos taurus: Vesicle-mediated transport
R-BTA-445355	7890.01	237	0.27	0.136719	0.477063	Bos taurus: Smooth Muscle Contraction
R-BTA-2262752	82701.7	2774	0.23	0.13786	0.479006	Bos taurus: Cellular responses to stress
R-BTA-195253	12961.7	579	0.86	0.139316	0.482023	Bos taurus: Degradation of beta-catenin by the destruction complex
R-BTA-5693607	12876.4	217	0	0.140017	0.482412	Bos taurus: Processing of DNA double-strand break ends
R-BTA-5628897	11861.9	308	0.12	0.141201	0.484456	Bos taurus: TP53 Regulates Metabolic Genes
R-BTA-6803529	5218.37	212	0.6	0.142557	0.485031	Bos taurus: FGFR2 alternative splicing
R-BTA-5693567	17240.4	443	0.09	0.14341	0.485031	Bos taurus: HDR through Homologous Recombination (HR) or Single Strand Annealing (SSA)
R-BTA-6804757	10717.3	395	0.52	0.143735	0.485031	Bos taurus: Regulation of TP53 Degradation
R-BTA-6806003	10717.3	395	0.52	0.143735	0.485031	Bos taurus: Regulation of TP53 Expression and Degradation
R-BTA-373080	19394.1	543	0.11	0.146257	0.491521	Bos taurus: Class B/2 (Secretin family receptors)
R-BTA-8939236	19344	551	0.11	0.147506	0.493693	Bos taurus: RUNX1 regulates transcription of genes involved in differentiation of HSCs
R-BTA-73854	14903.6	434	0.2	0.148668	0.494717	Bos taurus: RNA Polymerase I Promoter Clearance
R-BTA-77595	8475.09	171	0.01	0.149018	0.494717	Bos taurus: Processing of Intronless Pre-mRNAs
R-BTA-5693538	17251.8	446	0.09	0.151485	0.498182	Bos taurus: Homology Directed Repair
R-BTA-6805567	20359.5	471	0.05	0.151485	0.498182	Bos taurus: Keratinization
R-BTA-212436	161230	5869	0.67	0.151885	0.498182	Bos taurus: Generic Transcription Pathway
R-BTA-5358351	27990.1	1037	0.6	0.152803	0.499198	Bos taurus: Signaling by Hedgehog
R-BTA-975110	3380	78	0.09	0.156203	0.50828	Bos taurus: TRAF6 mediated IRF7 activation in TLR7/8 or 9 signaling
R-BTA-73864	15216.2	441	0.19	0.157365	0.510038	Bos taurus: RNA Polymerase I Transcription
R-BTA-176412	2302.06	119	0.77	0.158835	0.512773	Bos taurus: Phosphorylation of the APC/C
R-BTA-196849	26493.4	1101	0.84	0.160721	0.516827	Bos taurus: Metabolism of water-soluble vitamins and cofactors
R-BTA-68867	9564.12	358	0.48	0.161451	0.517148	Bos taurus: Assembly of the pre-replicative complex
R-BTA-74160	213289	7465	0.36	0.162571	0.518709	Bos taurus: Gene expression (Transcription)
R-BTA-380972	7992.33	209	0.12	0.164159	0.519785	Bos taurus: Energy dependent regulation of mTOR by LKB1-AMPK
R-BTA-975577	4450.85	307	0.99	0.164176	0.519785	Bos taurus: N-Glycan antennae elongation
R-BTA-68877	32946.1	1341	0.82	0.165398	0.521641	Bos taurus: Mitotic Prometaphase
R-BTA-432720	7906.83	319	0.6	0.169429	0.529385	Bos taurus: Lysosome Vesicle Biogenesis
R-BTA-2129379	12598.4	508	0.71	0.169513	0.529385	Bos taurus: Molecules associated with elastic fibres
R-BTA-450531	13663.3	536	0.65	0.170464	0.529385	Bos taurus: Regulation of mRNA stability by proteins that bind AU-rich elements
R-BTA-190236	16943.3	660	0.63	0.171061	0.529385	Bos taurus: Signaling by FGFR
R-BTA-69473	23055.1	612	0.05	0.171082	0.529385	Bos taurus: G2/M DNA damage checkpoint
R-BTA-3299685	13244.4	189	0	0.173345	0.534225	Bos taurus: Detoxification of Reactive Oxygen Species
R-BTA-4608870	8051.26	283	0.42	0.173949	0.534225	Bos taurus: Asymmetric localization of PCP proteins
R-BTA-5688426	61442.1	2419	0.79	0.176478	0.538108	Bos taurus: Deubiquitination
R-BTA-1236394	15246.6	762	0.94	0.176526	0.538108	Bos taurus: Signaling by ERBB4
R-BTA-187037	28009.4	608	0.01	0.178826	0.541264	Bos taurus: NGF signalling via TRKA from the plasma membrane
R-BTA-2168880	1845.46	70	0.5	0.178881	0.541264	Bos taurus: Scavenging of heme from plasma
R-BTA-71291	48026.5	1696	0.56	0.182516	0.548425	Bos taurus: Metabolism of amino acids and derivatives
R-BTA-390522	2988.2	109	0.41	0.182585	0.548425	Bos taurus: Striated Muscle Contraction
R-BTA-69304	10535.7	393	0.52	0.184284	0.54966	Bos taurus: Regulation of DNA replication
R-BTA-1632852	24813.1	727	0.08	0.184337	0.54966	Bos taurus: Macroautophagy
R-BTA-2467813	32795.8	1363	0.88	0.185911	0.552343	Bos taurus: Separation of Sister Chromatids
R-BTA-5696395	9218.77	325	0.43	0.19015	0.562899	Bos taurus: Formation of Incision Complex in GG-NER
R-BTA-399719	14995.7	420	0.12	0.195015	0.571552	Bos taurus: Trafficking of AMPA receptors
R-BTA-399721	14995.7	420	0.12	0.195015	0.571552	Bos taurus: Glutamate binding, activation of AMPA receptors and synaptic plasticity
R-BTA-5654738	16098.5	623	0.61	0.195583	0.571552	Bos taurus: Signaling by FGFR2
R-BTA-204005	12062.6	445	0.55	0.195861	0.571552	Bos taurus: COPII (Coat Protein 2) Mediated Vesicle Transport
R-BTA-69273	5711.97	214	0.55	0.198142	0.576159	Bos taurus: Cyclin A/B1/B2 associated events during G2/M transition
R-BTA-5668541	14258.4	465	0.3	0.205366	0.592028	Bos taurus: TNFR2 non-canonical NF-kB pathway
R-BTA-6806834	25214.3	759	0.17	0.205758	0.592028	Bos taurus: Signaling by MET
R-BTA-933541	6376.14	154	0.09	0.205766	0.592028	Bos taurus: TRAF6 mediated IRF7 activation
R-BTA-2555396	33469.6	1391	0.89	0.207617	0.593191	Bos taurus: Mitotic Metaphase and Anaphase
R-BTA-68882	33469.6	1391	0.89	0.207617	0.593191	Bos taurus: Mitotic Anaphase
R-BTA-420499	4943.73	98	0.08	0.211378	0.601763	Bos taurus: Class C/3 (Metabotropic glutamate/pheromone receptors)
R-BTA-937039	6893.45	170	0.1	0.212819	0.601763	Bos taurus: IRAK1 recruits IKK complex
R-BTA-975144	6893.45	170	0.1	0.212819	0.601763	Bos taurus: IRAK1 recruits IKK complex upon TLR7/8 or 9 stimulation
R-BTA-76005	27239	1242	0.97	0.219223	0.617664	Bos taurus: Response to elevated platelet cytosolic Ca2+
R-BTA-2028269	5872.06	250	0.59	0.219949	0.617664	Bos taurus: Signaling by Hippo
R-BTA-75105	14093.8	586	0.68	0.22303	0.624179	Bos taurus: Fatty acyl-CoA biosynthesis
R-BTA-75876	9395.07	348	0.47	0.224255	0.625473	Bos taurus: Synthesis of very long-chain fatty acyl-CoAs
R-BTA-166520	44964.2	1400	0.19	0.226799	0.630425	Bos taurus: Signalling by NGF
R-BTA-5685938	12541.4	221	0	0.233452	0.646725	Bos taurus: HDR through Single Strand Annealing (SSA)
R-BTA-3769402	8472.17	290	0.41	0.235265	0.647375	Bos taurus: Deactivation of the beta-catenin transactivating complex
R-BTA-6791312	8308.71	249	0.24	0.235265	0.647375	Bos taurus: TP53 Regulates Transcription of Cell Cycle Genes
R-BTA-391903	3484.78	67	0.06	0.23733	0.648839	Bos taurus: Eicosanoid ligand-binding receptors
R-BTA-72662	9177.2	289	0.34	0.23738	0.648839	Bos taurus: Activation of the mRNA upon binding of the cap-binding complex and eIFs, and subsequent binding to 43S
R-BTA-5689880	34521.8	1246	0.49	0.239724	0.653067	Bos taurus: Ub-specific processing proteases
R-BTA-5205647	11965.7	625	0.89	0.240946	0.654225	Bos taurus: Mitophagy
R-BTA-5205685	11264	598	0.89	0.242772	0.657005	Bos taurus: Pink/Parkin Mediated Mitophagy
R-BTA-199992	16133.7	516	0.35	0.244509	0.65737	Bos taurus: trans-Golgi Network Vesicle Budding
R-BTA-421837	16133.7	516	0.35	0.244509	0.65737	Bos taurus: Clathrin derived vesicle budding
R-BTA-425410	9773.76	230	0.08	0.246919	0.659636	Bos taurus: Metal ion SLC transporters
R-BTA-15869	22610.6	799	0.38	0.246961	0.659636	Bos taurus: Metabolism of nucleotides
R-BTA-73863	9291.09	288	0.28	0.250234	0.665091	Bos taurus: RNA Polymerase I Transcription Termination
R-BTA-432722	11450.9	348	0.22	0.250626	0.665091	Bos taurus: Golgi Associated Vesicle Biogenesis
R-BTA-179409	2804.86	154	0.8	0.255252	0.674167	Bos taurus: APC-Cdc20 mediated degradation of Nek2A
R-BTA-881907	77741.9	2094	0.01	0.255808	0.674167	Bos taurus: Gastrin-CREB signalling pathway via PKC and MAPK
R-BTA-381676	19405.9	484	0.02	0.258157	0.674167	Bos taurus: Glucagon-like Peptide-1 (GLP1) regulates insulin secretion
R-BTA-159236	17194.6	449	0.05	0.258157	0.674167	Bos taurus: Transport of Mature mRNA derived from an Intron-Containing Transcript
R-BTA-72202	17194.6	449	0.05	0.258157	0.674167	Bos taurus: Transport of Mature Transcript to Cytoplasm
R-BTA-212165	13261.4	402	0.19	0.261103	0.679698	Bos taurus: Epigenetic regulation of gene expression
R-BTA-176408	3557.79	191	0.87	0.262595	0.681417	Bos taurus: Regulation of APC/C activators between G1/S and early anaphase
R-BTA-70614	6665.78	291	0.73	0.264125	0.683225	Bos taurus: Amino acid synthesis and interconversion (transamination)
R-BTA-8878159	11534	486	0.72	0.270164	0.69665	Bos taurus: Transcriptional regulation by RUNX3
R-BTA-5358508	4394.5	148	0.4	0.275406	0.704642	Bos taurus: Mismatch Repair
R-BTA-5358565	4394.5	148	0.4	0.275406	0.704642	Bos taurus: Mismatch repair (MMR) directed by MSH2:MSH6 (MutSalpha)
R-BTA-1566948	13079.3	528	0.71	0.27606	0.704642	Bos taurus: Elastic fibre formation
R-BTA-2299718	5184.48	174	0.48	0.277942	0.704642	Bos taurus: Condensation of Prophase Chromosomes
R-BTA-73777	12204.7	327	0.09	0.278197	0.704642	Bos taurus: RNA Polymerase I Chain Elongation
R-BTA-196741	3712.35	189	0.81	0.279418	0.704642	Bos taurus: Cobalamin (Cbl, vitamin B12) transport and metabolism
R-BTA-400042	17340	315	0	0.279806	0.704642	Bos taurus: Adrenaline,noradrenaline inhibits insulin secretion
R-BTA-3238698	6317.11	181	0.19	0.280138	0.704642	Bos taurus: WNT ligand biogenesis and trafficking
R-BTA-6804756	22279.1	573	0.04	0.282601	0.708664	Bos taurus: Regulation of TP53 Activity through Phosphorylation
R-BTA-201722	10709.6	388	0.44	0.287249	0.718122	Bos taurus: Formation of the beta-catenin:TCF transactivating complex
R-BTA-8852135	13865.8	469	0.3	0.290217	0.723337	Bos taurus: Protein ubiquitination
R-BTA-5693571	13076.1	458	0.46	0.29573	0.734845	Bos taurus: Nonhomologous End-Joining (NHEJ)
R-BTA-5654719	5247	173	0.44	0.297239	0.736362	Bos taurus: SHC-mediated cascade:FGFR4
R-BTA-1170546	1858.7	82	0.59	0.30095	0.743311	Bos taurus: Prolactin receptor signaling
R-BTA-977444	24353.3	569	0	0.307793	0.755659	Bos taurus: GABA B receptor activation
R-BTA-991365	24353.3	569	0	0.307793	0.755659	Bos taurus: Activation of GABAB receptors
R-BTA-2022854	5457.65	276	0.86	0.311516	0.757993	Bos taurus: Keratan sulfate biosynthesis
R-BTA-5694530	7454.13	239	0.36	0.311516	0.757993	Bos taurus: Cargo concentration in the ER
R-BTA-72695	6995.29	246	0.45	0.311516	0.757993	Bos taurus: Formation of the ternary complex, and subsequently, the 43S complex
R-BTA-193639	3490.19	110	0.29	0.314431	0.75927	Bos taurus: p75NTR signals via NF-kB
R-BTA-5654741	11180.9	405	0.53	0.314529	0.75927	Bos taurus: Signaling by FGFR3
R-BTA-3371571	4936.78	199	0.54	0.314819	0.75927	Bos taurus: HSF1-dependent transactivation
R-BTA-174048	2382.04	124	0.78	0.316519	0.760404	Bos taurus: APC/C:Cdc20 mediated degradation of Cyclin B
R-BTA-447115	5599.38	166	0.31	0.317144	0.760404	Bos taurus: Interleukin-12 family signaling
R-BTA-5617833	30643.2	1227	0.8	0.319974	0.764953	Bos taurus: Cilium Assembly
R-BTA-166658	8552.67	283	0.38	0.323746	0.770928	Bos taurus: Complement cascade
R-BTA-6798695	111063	3608	0.08	0.324354	0.770928	Bos taurus: Neutrophil degranulation
R-BTA-417957	6100.75	59	0	0.329545	0.781003	Bos taurus: P2Y receptors
R-BTA-3700989	67605.6	2191	0.19	0.332823	0.786499	Bos taurus: Transcriptional Regulation by TP53
R-BTA-373076	66343.4	1739	0	0.335432	0.790387	Bos taurus: Class A/1 (Rhodopsin-like receptors)
R-BTA-180024	7582	185	0.09	0.336956	0.791703	Bos taurus: DARPP-32 events
R-BTA-416476	69558.5	1923	0.01	0.33976	0.79369	Bos taurus: G alpha (q) signalling events
R-BTA-1638074	6528.88	319	0.86	0.340706	0.79369	Bos taurus: Keratan sulfate/keratin metabolism
R-BTA-72702	8339.23	264	0.32	0.340706	0.79369	Bos taurus: Ribosomal scanning and start codon recognition
R-BTA-196807	5014.2	248	0.77	0.343994	0.79908	Bos taurus: Nicotinate metabolism
R-BTA-198933	17951	515	0.13	0.34776	0.802614	Bos taurus: Immunoregulatory interactions between a Lymphoid and a non-Lymphoid cell
R-BTA-977443	28433.5	686	0.01	0.349469	0.802614	Bos taurus: GABA receptor activation
R-BTA-3371453	10865.1	395	0.48	0.349643	0.802614	Bos taurus: Regulation of HSF1-mediated heat shock response
R-BTA-8951664	47102	1595	0.34	0.35214	0.802614	Bos taurus: Neddylation
R-BTA-6807505	15165.6	510	0.36	0.352864	0.802614	Bos taurus: RNA polymerase II transcribes snRNA genes
R-BTA-3371556	15650.3	578	0.53	0.35318	0.802614	Bos taurus: Cellular response to heat stress
R-BTA-156590	5985.63	210	0.35	0.35398	0.802614	Bos taurus: Glutathione conjugation
R-BTA-165159	10058.3	304	0.23	0.354593	0.802614	Bos taurus: mTOR signalling
R-BTA-196854	31419.7	1373	0.95	0.35626	0.802614	Bos taurus: Metabolism of vitamins and cofactors
R-BTA-5218920	8840.82	314	0.43	0.356545	0.802614	Bos taurus: VEGFR2 mediated vascular permeability
R-BTA-3214841	13808.6	547	0.61	0.357198	0.802614	Bos taurus: PKMTs methylate histone lysines
R-BTA-445144	4740.81	182	0.55	0.357261	0.802614	Bos taurus: Signal transduction by L1
R-BTA-72649	8534.46	268	0.32	0.358527	0.803256	Bos taurus: Translation initiation complex formation
R-BTA-73762	10554.2	355	0.35	0.365844	0.812391	Bos taurus: RNA Polymerase I Transcription Initiation
R-BTA-6804760	2654.37	130	0.67	0.365882	0.812391	Bos taurus: Regulation of TP53 Activity through Methylation
R-BTA-2980766	10469.9	506	0.86	0.367041	0.812391	Bos taurus: Nuclear Envelope Breakdown
R-BTA-163210	3842.22	102	0.14	0.367557	0.812391	Bos taurus: Formation of ATP by chemiosmotic coupling
R-BTA-8949613	3842.22	102	0.14	0.367557	0.812391	Bos taurus: Cristae formation
R-BTA-6803157	14096.8	260	0	0.368895	0.813156	Bos taurus: Antimicrobial peptides
R-BTA-72086	5305.31	254	0.8	0.373272	0.819822	Bos taurus: mRNA Capping
R-BTA-5620924	10766.8	388	0.47	0.373919	0.819822	Bos taurus: Intraflagellar transport
R-BTA-420092	14704.7	394	0.09	0.376246	0.822709	Bos taurus: Glucagon-type ligand receptors
R-BTA-5689901	8569.16	299	0.43	0.377242	0.822709	Bos taurus: Metalloprotease DUBs
R-BTA-9006934	139325	5116	0.64	0.390934	0.850307	Bos taurus: Signaling by Receptor Tyrosine Kinases
R-BTA-388844	1687.56	111	0.88	0.396791	0.860764	Bos taurus: Receptor-type tyrosine-protein phosphatases
R-BTA-8878171	34237.5	1143	0.33	0.403345	0.868878	Bos taurus: Transcriptional regulation by RUNX1
R-BTA-5654699	4273.39	164	0.55	0.40458	0.868878	Bos taurus: SHC-mediated cascade:FGFR2
R-BTA-166208	5572.83	159	0.19	0.40458	0.868878	Bos taurus: mTORC1-mediated signalling
R-BTA-163841	9186.36	253	0.19	0.40583	0.868878	Bos taurus: Gamma carboxylation, hypusine formation and arylsulfatase activation
R-BTA-5223345	6828	219	0.34	0.40583	0.868878	Bos taurus: Miscellaneous transport and binding events
R-BTA-8948751	14732.4	553	0.62	0.413387	0.877628	Bos taurus: Regulation of PTEN stability and activity
R-BTA-8853659	20545.3	543	0.06	0.413387	0.877628	Bos taurus: RET signaling
R-BTA-8936459	8664.14	253	0.22	0.414197	0.877628	Bos taurus: RUNX1 regulates genes involved in megakaryocyte differentiation and platelet function
R-BTA-977606	7629.79	248	0.37	0.414197	0.877628	Bos taurus: Regulation of Complement cascade
R-BTA-77075	5192.02	250	0.81	0.415701	0.877727	Bos taurus: RNA Pol II CTD phosphorylation and interaction with CE
R-BTA-5693565	17365.7	607	0.49	0.416385	0.877727	Bos taurus: Recruitment and ATM-mediated phosphorylation of repair and signaling proteins at DNA double strand breaks
R-BTA-937072	2521.09	106	0.57	0.42207	0.879334	Bos taurus: TRAF6-mediated induction of TAK1 complex within TLR4 complex
R-BTA-111885	35501.9	850	0.01	0.422338	0.879334	Bos taurus: Opioid Signalling
R-BTA-196071	6226.18	289	0.81	0.424435	0.879334	Bos taurus: Metabolism of steroid hormones
R-BTA-112316	128646	4480	0.37	0.424575	0.879334	Bos taurus: Neuronal System
R-BTA-1852241	37316.2	1457	0.78	0.424579	0.879334	Bos taurus: Organelle biogenesis and maintenance
R-BTA-5693606	17771.9	620	0.47	0.425338	0.879334	Bos taurus: DNA Double Strand Break Response
R-BTA-6811442	40398.1	1571	0.68	0.428006	0.879334	Bos taurus: Intra-Golgi and retrograde Golgi-to-ER traffic
R-BTA-936964	3810.04	87	0.12	0.430327	0.879334	Bos taurus: Activation of IRF3/IRF7 mediated by TBK1/IKK epsilon
R-BTA-204998	15912.6	713	0.9	0.431909	0.879334	Bos taurus: Cell death signalling via NRAGE, NRIF and NADE
R-BTA-2559586	5935.27	173	0.2	0.43192	0.879334	Bos taurus: DNA Damage/Telomere Stress Induced Senescence
R-BTA-948021	44099.7	1848	0.93	0.432417	0.879334	Bos taurus: Transport to the Golgi and subsequent modification
R-BTA-5654743	10726.6	400	0.58	0.432457	0.879334	Bos taurus: Signaling by FGFR4
R-BTA-5663220	25640.6	1138	0.95	0.43302	0.879334	Bos taurus: RHO GTPases Activate Formins
R-BTA-2454202	26202.1	1063	0.74	0.433108	0.879334	Bos taurus: Fc epsilon receptor (FCERI) signaling
R-BTA-416482	20988.6	733	0.44	0.434558	0.879334	Bos taurus: G alpha (12/13) signalling events
R-BTA-163685	43873.6	1631	0.66	0.436674	0.879334	Bos taurus: Integration of energy metabolism
R-BTA-193704	18779.8	822	0.89	0.440295	0.879334	Bos taurus: p75 NTR receptor-mediated signalling
R-BTA-168643	15135.6	567	0.51	0.442584	0.879334	Bos taurus: Nucleotide-binding domain, leucine rich repeat containing receptor (NLR) signaling pathways
R-BTA-390466	10674.6	250	0.03	0.443076	0.879334	Bos taurus: Chaperonin-mediated protein folding
R-BTA-391251	10674.6	250	0.03	0.443076	0.879334	Bos taurus: Protein folding
R-BTA-6814122	10674.6	250	0.03	0.443076	0.879334	Bos taurus: Cooperation of PDCL (PhLP1) and TRiC/CCT in G-protein beta folding
R-BTA-5654733	6674.44	246	0.47	0.443076	0.879334	Bos taurus: Negative regulation of FGFR4 signaling
R-BTA-5654688	4568.24	185	0.59	0.44444	0.879334	Bos taurus: SHC-mediated cascade:FGFR1
R-BTA-141405	2081.89	127	0.85	0.444495	0.879334	Bos taurus: Inhibition of the proteolytic activity of APC/C required for the onset of anaphase by mitotic spindle checkpoint components
R-BTA-141430	2081.89	127	0.85	0.444495	0.879334	Bos taurus: Inactivation of APC/C via direct inhibition of the APC/C complex
R-BTA-8964043	5684.98	296	0.9	0.445029	0.879334	Bos taurus: Plasma lipoprotein clearance
R-BTA-5693616	14340.1	339	0.06	0.446335	0.879414	Bos taurus: Presynaptic phase of homologous DNA pairing and strand exchange
R-BTA-168928	12391.2	380	0.22	0.447214	0.879414	Bos taurus: DDX58/IFIH1-mediated induction of interferon-alpha/beta
R-BTA-190241	2558.17	118	0.68	0.449669	0.87991	Bos taurus: FGFR2 ligand binding and activation
R-BTA-445989	8324.35	341	0.59	0.450071	0.87991	Bos taurus: TAK1 activates NFkB by phosphorylation and activation of IKKs complex
R-BTA-209952	1025.35	56	0.58	0.450685	0.87991	Bos taurus: Peptide hormone biosynthesis
R-BTA-5654704	4027.73	149	0.54	0.459101	0.889511	Bos taurus: SHC-mediated cascade:FGFR3
R-BTA-8963898	2634.04	126	0.77	0.459101	0.889511	Bos taurus: Plasma lipoprotein assembly
R-BTA-5654696	8777.84	306	0.43	0.462058	0.889511	Bos taurus: Downstream signaling of activated FGFR2
R-BTA-5654708	8777.84	306	0.43	0.462058	0.889511	Bos taurus: Downstream signaling of activated FGFR3
R-BTA-5654716	8777.84	306	0.43	0.462058	0.889511	Bos taurus: Downstream signaling of activated FGFR4
R-BTA-5693579	14354.3	341	0.06	0.462112	0.889511	Bos taurus: Homologous DNA Pairing and Strand Exchange
R-BTA-937041	3859.42	121	0.33	0.464643	0.891772	Bos taurus: IKK complex recruitment mediated by RIP1
R-BTA-425366	30483	890	0.16	0.465461	0.891772	Bos taurus: Transport of bile salts and organic acids, metal ions and amine compounds
R-BTA-69618	24106.7	1058	0.94	0.469175	0.896791	Bos taurus: Mitotic Spindle Checkpoint
R-BTA-8864260	11819	701	1	0.477701	0.910964	Bos taurus: Transcriptional regulation by the AP-2 (TFAP2) family of transcription factors
R-BTA-6796648	8572.26	289	0.31	0.480303	0.913801	Bos taurus: TP53 Regulates Transcription of DNA Repair Genes
R-BTA-112314	67177.3	1823	0.01	0.487078	0.917571	Bos taurus: Neurotransmitter receptors and postsynaptic signal transmission
R-BTA-73776	6527.59	324	0.87	0.48852	0.917571	Bos taurus: RNA Polymerase II Promoter Escape
R-BTA-73779	6527.59	324	0.87	0.48852	0.917571	Bos taurus: RNA Polymerase II Transcription Pre-Initiation And Promoter Opening
R-BTA-75953	6527.59	324	0.87	0.48852	0.917571	Bos taurus: RNA Polymerase II Transcription Initiation
R-BTA-76042	6527.59	324	0.87	0.48852	0.917571	Bos taurus: RNA Polymerase II Transcription Initiation And Promoter Clearance
R-BTA-397014	46465.6	1769	0.65	0.488998	0.917571	Bos taurus: Muscle contraction
R-BTA-430039	5816.7	161	0.2	0.49327	0.923473	Bos taurus: mRNA decay by 5' to 3' exoribonuclease
R-BTA-2559583	31120.8	1013	0.25	0.496253	0.926387	Bos taurus: Cellular Senescence
R-BTA-5654736	11117.2	432	0.63	0.497602	0.926387	Bos taurus: Signaling by FGFR1
R-BTA-4086398	21172.7	596	0.07	0.498742	0.926387	Bos taurus: Ca2+ pathway
R-BTA-389356	13277.5	463	0.37	0.499345	0.926387	Bos taurus: CD28 co-stimulation
R-BTA-5621481	21918.5	877	0.68	0.502751	0.930601	Bos taurus: C-type lectin receptors (CLRs)
R-BTA-5654687	9016.87	325	0.48	0.507765	0.931677	Bos taurus: Downstream signaling of activated FGFR1
R-BTA-8982491	6900.22	180	0.06	0.508465	0.931677	Bos taurus: Glycogen metabolism
R-BTA-383280	25222.5	978	0.69	0.508785	0.931677	Bos taurus: Nuclear Receptor transcription pathway
R-BTA-5654720	7541.61	246	0.33	0.510098	0.931677	Bos taurus: PI-3K cascade:FGFR4
R-BTA-6807070	21966.2	820	0.66	0.51078	0.931677	Bos taurus: PTEN Regulation
R-BTA-189451	4385.05	148	0.37	0.513985	0.931677	Bos taurus: Heme biosynthesis
R-BTA-5654693	5885.84	209	0.51	0.51619	0.931677	Bos taurus: FRS-mediated FGFR1 signaling
R-BTA-5654700	5885.84	209	0.51	0.51619	0.931677	Bos taurus: FRS-mediated FGFR2 signaling
R-BTA-5654706	5885.84	209	0.51	0.51619	0.931677	Bos taurus: FRS-mediated FGFR3 signaling
R-BTA-5654712	5885.84	209	0.51	0.51619	0.931677	Bos taurus: FRS-mediated FGFR4 signaling
R-BTA-189445	10316.9	248	0.05	0.51719	0.931677	Bos taurus: Metabolism of porphyrins
R-BTA-112043	21635.9	582	0.08	0.519868	0.931677	Bos taurus: PLC beta mediated events
R-BTA-168256	379006	12894	0.07	0.521103	0.931677	Bos taurus: Immune System
R-BTA-388841	18009.9	671	0.51	0.521477	0.931677	Bos taurus: Costimulation by the CD28 family
R-BTA-2500257	23017.4	1023	0.93	0.522531	0.931677	Bos taurus: Resolution of Sister Chromatid Cohesion
R-BTA-422356	40885.6	1363	0.33	0.522697	0.931677	Bos taurus: Regulation of insulin secretion
R-BTA-5633007	40307.1	1344	0.26	0.525147	0.931677	Bos taurus: Regulation of TP53 Activity
R-BTA-168249	236126	7754	0.03	0.527163	0.931677	Bos taurus: Innate Immune System
R-BTA-210993	4261.45	160	0.52	0.529903	0.931677	Bos taurus: Tie2 Signaling
R-BTA-983189	4569.52	151	0.38	0.529903	0.931677	Bos taurus: Kinesins
R-BTA-141424	22309.1	968	0.89	0.53055	0.931677	Bos taurus: Amplification of signal from the kinetochores
R-BTA-141444	22309.1	968	0.89	0.53055	0.931677	Bos taurus: Amplification of signal from unattached kinetochores via a MAD2 inhibitory signal
R-BTA-69298	2396.93	105	0.54	0.53093	0.931677	Bos taurus: Association of licensing factors with the pre-replicative complex
R-BTA-166016	43081.8	1246	0.09	0.531041	0.931677	Bos taurus: Toll Like Receptor 4 (TLR4) Cascade
R-BTA-5576892	10991.3	507	0.84	0.531737	0.931677	Bos taurus: Phase 0 - rapid depolarisation
R-BTA-3214815	11973.7	323	0.16	0.535088	0.935549	Bos taurus: HDACs deacetylate histones
R-BTA-5686938	2241.33	56	0.23	0.538941	0.938801	Bos taurus: Regulation of TLR by endogenous ligand
R-BTA-1227986	10456	332	0.26	0.540232	0.938801	Bos taurus: Signaling by ERBB2
R-BTA-6811436	12917.5	618	0.89	0.540383	0.938801	Bos taurus: COPI-independent Golgi-to-ER retrograde traffic
R-BTA-450302	12214.5	299	0.05	0.546169	0.942562	Bos taurus: activated TAK1 mediates p38 MAPK activation
R-BTA-5654727	5700.83	237	0.59	0.548356	0.942562	Bos taurus: Negative regulation of FGFR2 signaling
R-BTA-111996	11998.8	310	0.06	0.551001	0.942562	Bos taurus: Ca-dependent events
R-BTA-4420097	33957.4	1228	0.5	0.551103	0.942562	Bos taurus: VEGFA-VEGFR2 Pathway
R-BTA-112040	22523.8	607	0.08	0.552431	0.942562	Bos taurus: G-protein mediated events
R-BTA-193648	11416.5	558	0.94	0.552674	0.942562	Bos taurus: NRAGE signals death through JNK
R-BTA-1606322	3464.34	160	0.67	0.552893	0.942562	Bos taurus: ZBP1(DAI) mediated induction of type I IFNs
R-BTA-1810476	3458.29	158	0.67	0.552893	0.942562	Bos taurus: RIP-mediated NFkB activation via ZBP1
R-BTA-933542	3458.29	158	0.67	0.552893	0.942562	Bos taurus: TRAF6 mediated NF-kB activation
R-BTA-1222556	10406.7	346	0.35	0.556684	0.946999	Bos taurus: ROS, RNS production in phagocytes
R-BTA-8939243	8540.04	270	0.33	0.558164	0.946999	Bos taurus: RUNX1 interacts with co-factors whose precise effect on RUNX1 targets is not known
R-BTA-73772	7940.77	255	0.33	0.560115	0.946999	Bos taurus: RNA Polymerase I Promoter Escape
R-BTA-76071	3655.92	237	0.97	0.560115	0.946999	Bos taurus: RNA Polymerase III Transcription Initiation From Type 3 Promoter
R-BTA-163359	18709.5	495	0.07	0.562021	0.948265	Bos taurus: Glucagon signaling in metabolic regulation
R-BTA-212300	5371.04	170	0.28	0.566428	0.950801	Bos taurus: PRC2 methylates histones and DNA
R-BTA-389357	10195.3	337	0.33	0.566752	0.950801	Bos taurus: CD28 dependent PI3K/Akt signaling
R-BTA-4641262	4456.11	246	0.9	0.567132	0.950801	Bos taurus: Disassembly of the destruction complex and recruitment of AXIN to the membrane
R-BTA-176407	1878.46	99	0.73	0.568162	0.950801	Bos taurus: Conversion from APC/C:Cdc20 to APC/C:Cdh1 in late anaphase
R-BTA-435354	4688.35	131	0.24	0.571853	0.954447	Bos taurus: Zinc transporters
R-BTA-168898	48991.2	1411	0.07	0.572668	0.954447	Bos taurus: Toll-Like Receptors Cascades
R-BTA-5654726	5995.68	258	0.64	0.578255	0.9591	Bos taurus: Negative regulation of FGFR1 signaling
R-BTA-1660662	11635.9	364	0.3	0.578805	0.9591	Bos taurus: Glycosphingolipid metabolism
R-BTA-8956319	7445.02	198	0.12	0.578969	0.9591	Bos taurus: Nucleobase catabolism
R-BTA-199977	31923.4	1275	0.73	0.580986	0.960501	Bos taurus: ER to Golgi Anterograde Transport
R-BTA-111933	9724.72	279	0.21	0.585191	0.963253	Bos taurus: Calmodulin induced events
R-BTA-111997	9724.72	279	0.21	0.585191	0.963253	Bos taurus: CaM pathway
R-BTA-2173782	4760.6	279	0.97	0.588786	0.963253	Bos taurus: Binding and Uptake of Ligands by Scavenger Receptors
R-BTA-6811440	11730.2	425	0.54	0.589833	0.963253	Bos taurus: Retrograde transport at the Trans-Golgi-Network
R-BTA-5576893	11155.9	517	0.86	0.594013	0.963253	Bos taurus: Phase 2 - plateau phase
R-BTA-418038	7203.52	93	0.01	0.594783	0.963253	Bos taurus: Nucleotide-like (purinergic) receptors
R-BTA-418555	37621.2	1158	0.11	0.595165	0.963253	Bos taurus: G alpha (s) signalling events
R-BTA-140877	7800.64	257	0.34	0.596108	0.963253	Bos taurus: Formation of Fibrin Clot (Clotting Cascade)
R-BTA-8943724	6518.27	245	0.58	0.596108	0.963253	Bos taurus: Regulation of PTEN gene transcription
R-BTA-156584	2909.27	172	0.86	0.597562	0.963253	Bos taurus: Cytosolic sulfonation of small molecules
R-BTA-8863795	4555.7	140	0.2	0.597562	0.963253	Bos taurus: Downregulation of ERBB2 signaling
R-BTA-4551638	11107	409	0.6	0.597922	0.963253	Bos taurus: SUMOylation of chromatin organization proteins
R-BTA-75153	12481	442	0.4	0.597922	0.963253	Bos taurus: Apoptotic execution phase
R-BTA-5654732	5455.17	222	0.58	0.601605	0.967286	Bos taurus: Negative regulation of FGFR3 signaling
R-BTA-5625740	9006.51	313	0.48	0.604002	0.96924	Bos taurus: RHO GTPases activate PKNs
R-BTA-8856688	24014.4	991	0.78	0.605378	0.969551	Bos taurus: Golgi-to-ER retrograde transport
R-BTA-5674135	2534.3	107	0.66	0.607649	0.970682	Bos taurus: MAP2K and MAPK activation
R-BTA-168138	37568.7	1111	0.07	0.608452	0.970682	Bos taurus: Toll Like Receptor 9 (TLR9) Cascade
R-BTA-8866654	8939.64	329	0.51	0.612814	0.975508	Bos taurus: E3 ubiquitin ligases ubiquitinate target proteins
R-BTA-112382	12936.1	419	0.27	0.615046	0.975508	Bos taurus: Formation of RNA Pol II elongation complex
R-BTA-75955	12936.1	419	0.27	0.615046	0.975508	Bos taurus: RNA Polymerase II Transcription Elongation
R-BTA-936837	8357.79	290	0.41	0.617381	0.976503	Bos taurus: Ion transport by P-type ATPases
R-BTA-114608	22037.4	1046	0.99	0.619221	0.976503	Bos taurus: Platelet degranulation
R-BTA-5654695	6568	237	0.48	0.620463	0.976503	Bos taurus: PI-3K cascade:FGFR2
R-BTA-6788656	10195.2	441	0.81	0.621592	0.976503	Bos taurus: Histidine, lysine, phenylalanine, tyrosine, proline and tryptophan catabolism
R-BTA-70268	6401.23	210	0.28	0.621627	0.976503	Bos taurus: Pyruvate metabolism
R-BTA-3214842	9960.44	291	0.18	0.622985	0.976764	Bos taurus: HDMs demethylate histones
R-BTA-74751	13306.9	428	0.33	0.625193	0.978356	Bos taurus: Insulin receptor signalling cascade
R-BTA-6804115	3777.06	154	0.55	0.630119	0.980695	Bos taurus: TP53 regulates transcription of additional cell cycle genes whose exact role in the p53 pathway remain uncertain
R-BTA-170822	7041.36	230	0.34	0.630839	0.980695	Bos taurus: Regulation of Glucokinase by Glucokinase Regulatory Protein
R-BTA-674695	14651.5	538	0.46	0.631019	0.980695	Bos taurus: RNA Polymerase II Pre-transcription Events
R-BTA-1295596	3296.17	130	0.5	0.631811	0.980695	Bos taurus: Spry regulation of FGF signaling
R-BTA-1296071	45218.2	1614	0.44	0.632668	0.980695	Bos taurus: Potassium Channels
R-BTA-3000178	16719.2	530	0.26	0.634826	0.981356	Bos taurus: ECM proteoglycans
R-BTA-917937	14793	485	0.26	0.63635	0.981356	Bos taurus: Iron uptake and transport
R-BTA-2559580	19359.2	639	0.32	0.637769	0.981356	Bos taurus: Oxidative Stress Induced Senescence
R-BTA-1296072	16051.9	596	0.53	0.638557	0.981356	Bos taurus: Voltage gated Potassium channels
R-BTA-3295583	9487.96	239	0.12	0.639078	0.981356	Bos taurus: TRP channels
R-BTA-166054	40953.6	1172	0.06	0.642862	0.985322	Bos taurus: Activated TLR4 signalling
R-BTA-5654689	6862.85	258	0.56	0.647741	0.989208	Bos taurus: PI-3K cascade:FGFR1
R-BTA-975138	34279.3	1045	0.11	0.648545	0.989208	Bos taurus: TRAF6 mediated induction of NFkB and MAP kinases upon TLR7/8 or 9 activation
R-BTA-6811434	11096.9	373	0.42	0.649994	0.989208	Bos taurus: COPI-dependent Golgi-to-ER retrograde traffic
R-BTA-174824	9546.36	511	0.98	0.651632	0.989208	Bos taurus: Plasma lipoprotein assembly, remodeling, and clearance
R-BTA-1538133	2821.31	136	0.73	0.655162	0.989208	Bos taurus: G0 and Early G1
R-BTA-3322077	5217.37	122	0.05	0.655162	0.989208	Bos taurus: Glycogen synthesis
R-BTA-70263	8602.81	251	0.27	0.655835	0.989208	Bos taurus: Gluconeogenesis
R-BTA-168181	34618.6	1047	0.1	0.657097	0.989208	Bos taurus: Toll Like Receptor 7/8 (TLR7/8) Cascade
R-BTA-975155	34618.6	1047	0.1	0.657097	0.989208	Bos taurus: MyD88 dependent cascade initiated on endosome
R-BTA-983168	25782.7	1148	0.96	0.658854	0.989208	Bos taurus: Antigen processing: Ubiquitination & Proteasome degradation
R-BTA-5625886	5331.74	178	0.32	0.660495	0.989208	Bos taurus: Activated PKN1 stimulates transcription of AR (androgen receptor) regulated genes KLK2 and KLK3
R-BTA-70326	20694.8	658	0.24	0.660651	0.989208	Bos taurus: Glucose metabolism
R-BTA-166663	3080.99	88	0.23	0.66108	0.989208	Bos taurus: Initial triggering of complement
R-BTA-499943	7563.27	313	0.7	0.670788	0.992749	Bos taurus: Interconversion of nucleotide di- and triphosphates
R-BTA-189200	1871.25	82	0.55	0.671231	0.992749	Bos taurus: Cellular hexose transport
R-BTA-9006936	21089.2	825	0.65	0.674243	0.992749	Bos taurus: Signaling by TGF-beta family members
R-BTA-170834	13260	524	0.61	0.674658	0.992749	Bos taurus: Signaling by TGF-beta Receptor Complex
R-BTA-5654710	6322.34	222	0.47	0.676759	0.992749	Bos taurus: PI-3K cascade:FGFR3
R-BTA-5675221	5585.68	301	0.93	0.678212	0.992749	Bos taurus: Negative regulation of MAPK pathway
R-BTA-425397	9340	453	0.88	0.678249	0.992749	Bos taurus: Transport of vitamins, nucleosides, and related molecules
R-BTA-181431	1715.8	99	0.87	0.678619	0.992749	Bos taurus: Acetylcholine binding and downstream events
R-BTA-622327	1715.8	99	0.87	0.678619	0.992749	Bos taurus: Postsynaptic nicotinic acetylcholine receptors
R-BTA-629602	1715.8	99	0.87	0.678619	0.992749	Bos taurus: Activation of Nicotinic Acetylcholine Receptors
R-BTA-1430728	439313	15651	0.46	0.678709	0.992749	Bos taurus: Metabolism
R-BTA-204174	4873.75	155	0.25	0.680218	0.992749	Bos taurus: Regulation of pyruvate dehydrogenase (PDH) complex
R-BTA-70171	14066.9	451	0.24	0.680661	0.992749	Bos taurus: Glycolysis
R-BTA-194138	35702	1305	0.53	0.68145	0.992749	Bos taurus: Signaling by VEGF
R-BTA-156580	15974.3	607	0.65	0.682263	0.992749	Bos taurus: Phase II - Conjugation of compounds
R-BTA-111465	10581.2	390	0.52	0.684171	0.992749	Bos taurus: Apoptotic cleavage of cellular proteins
R-BTA-8957322	18670.9	838	0.95	0.684831	0.992749	Bos taurus: Metabolism of steroids
R-BTA-201451	7421.14	290	0.63	0.685912	0.992749	Bos taurus: Signaling by BMP
R-BTA-2404192	12103.3	386	0.29	0.691004	0.992749	Bos taurus: Signaling by Type 1 Insulin-like Growth Factor 1 Receptor (IGF1R)
R-BTA-2428924	12103.3	386	0.29	0.691004	0.992749	Bos taurus: IGF1R signaling cascade
R-BTA-193775	3088.94	97	0.3	0.694115	0.992749	Bos taurus: Synthesis of bile acids and bile salts via 24-hydroxycholesterol
R-BTA-5357905	11493.5	191	0	0.701419	0.992749	Bos taurus: Regulation of TNFR1 signaling
R-BTA-5633008	2319.27	76	0.38	0.703976	0.992749	Bos taurus: TP53 Regulates Transcription of Cell Death Genes
R-BTA-2162123	5113.29	121	0.08	0.703976	0.992749	Bos taurus: Synthesis of Prostaglandins (PG) and Thromboxanes (TX)
R-BTA-74752	18024.9	730	0.77	0.705091	0.992749	Bos taurus: Signaling by Insulin receptor
R-BTA-112409	2997.32	156	0.86	0.7056	0.992749	Bos taurus: RAF-independent MAPK1/3 activation
R-BTA-196299	3515.57	213	0.93	0.705791	0.992749	Bos taurus: Beta-catenin phosphorylation cascade
R-BTA-2871809	6602.69	302	0.75	0.706584	0.992749	Bos taurus: FCERI mediated Ca+2 mobilization
R-BTA-77387	4717.96	302	1	0.708454	0.992749	Bos taurus: Insulin receptor recycling
R-BTA-1592389	2257.59	118	0.71	0.709279	0.992749	Bos taurus: Activation of Matrix Metalloproteinases
R-BTA-2514859	2869.36	158	0.82	0.711716	0.992749	Bos taurus: Inactivation, recovery and regulation of the phototransduction cascade
R-BTA-75035	3265.28	138	0.66	0.711716	0.992749	Bos taurus: Chk1/Chk2(Cds1) mediated inactivation of Cyclin B:Cdk1 complex
R-BTA-166058	34015	1039	0.11	0.713307	0.992749	Bos taurus: MyD88:Mal cascade initiated on plasma membrane
R-BTA-168176	34015	1039	0.11	0.713307	0.992749	Bos taurus: Toll Like Receptor 5 (TLR5) Cascade
R-BTA-168179	34015	1039	0.11	0.713307	0.992749	Bos taurus: Toll Like Receptor TLR1:TLR2 Cascade
R-BTA-168188	34015	1039	0.11	0.713307	0.992749	Bos taurus: Toll Like Receptor TLR6:TLR2 Cascade
R-BTA-181438	34015	1039	0.11	0.713307	0.992749	Bos taurus: Toll Like Receptor 2 (TLR2) Cascade
R-BTA-975871	34015	1039	0.11	0.713307	0.992749	Bos taurus: MyD88 cascade initiated on plasma membrane
R-BTA-74158	4257.32	289	0.99	0.714447	0.992749	Bos taurus: RNA Polymerase III Transcription
R-BTA-76046	4257.32	289	0.99	0.714447	0.992749	Bos taurus: RNA Polymerase III Transcription Initiation
R-BTA-8963899	1965.06	120	0.89	0.714614	0.992749	Bos taurus: Plasma lipoprotein remodeling
R-BTA-449147	109667	3838	0.32	0.71664	0.992749	Bos taurus: Signaling by Interleukins
R-BTA-2990846	22109.5	788	0.57	0.718347	0.992749	Bos taurus: SUMOylation
R-BTA-382551	171104	5994	0.44	0.720682	0.992749	Bos taurus: Transport of small molecules
R-BTA-5620920	6197.24	368	0.91	0.722591	0.992749	Bos taurus: Cargo trafficking to the periciliary membrane
R-BTA-8949664	4626.49	177	0.43	0.723282	0.992749	Bos taurus: Processing of SMDT1
R-BTA-6783589	4175.74	159	0.53	0.725122	0.992749	Bos taurus: Interleukin-6 family signaling
R-BTA-445717	20346.7	618	0.25	0.728078	0.992749	Bos taurus: Aquaporin-mediated transport
R-BTA-8949215	4832.31	192	0.51	0.72876	0.992749	Bos taurus: Mitochondrial calcium ion transport
R-BTA-429947	7130.06	243	0.3	0.729315	0.992749	Bos taurus: Deadenylation of mRNA
R-BTA-191859	7122.02	273	0.52	0.731035	0.992749	Bos taurus: snRNP Assembly
R-BTA-194441	7122.02	273	0.52	0.731035	0.992749	Bos taurus: Metabolism of non-coding RNA
R-BTA-140534	4927.7	97	0.07	0.731612	0.992749	Bos taurus: Ligand-dependent caspase activation
R-BTA-5357769	4927.7	97	0.07	0.731612	0.992749	Bos taurus: Caspase activation via extrinsic apoptotic signalling pathway
R-BTA-352230	6843.46	358	0.95	0.73444	0.992749	Bos taurus: Amino acid transport across the plasma membrane
R-BTA-983231	29084.5	1091	0.62	0.739231	0.992749	Bos taurus: Factors involved in megakaryocyte development and platelet production
R-BTA-75205	4120.72	139	0.32	0.739627	0.992749	Bos taurus: Dissolution of Fibrin Clot
R-BTA-3108232	20390.8	701	0.48	0.741583	0.992749	Bos taurus: SUMO E3 ligases SUMOylate target proteins
R-BTA-5357956	5692.54	148	0.14	0.743784	0.992749	Bos taurus: TNFR1-induced NFkappaB signaling pathway
R-BTA-195258	58375.9	2017	0.33	0.746851	0.992749	Bos taurus: RHO GTPase Effectors
R-BTA-1257604	51971	1909	0.6	0.747081	0.992749	Bos taurus: PIP3 activates AKT signaling
R-BTA-140875	6257.2	189	0.22	0.747961	0.992749	Bos taurus: Common Pathway of Fibrin Clot Formation
R-BTA-375276	35359	1063	0.06	0.748147	0.992749	Bos taurus: Peptide ligand-binding receptors
R-BTA-2428928	12027.3	383	0.29	0.748424	0.992749	Bos taurus: IRS-related events triggered by IGF1R
R-BTA-75893	13496.1	271	0.01	0.749594	0.992749	Bos taurus: TNF signaling
R-BTA-429914	13299.8	478	0.45	0.749653	0.992749	Bos taurus: Deadenylation-dependent mRNA decay
R-BTA-5365859	2812.17	118	0.58	0.750587	0.992749	Bos taurus: RA biosynthesis pathway
R-BTA-168142	34055.9	1052	0.12	0.751224	0.992749	Bos taurus: Toll Like Receptor 10 (TLR10) Cascade
R-BTA-1592230	6673	230	0.41	0.753997	0.992749	Bos taurus: Mitochondrial biogenesis
R-BTA-456926	12225.9	328	0.17	0.754257	0.992749	Bos taurus: Thrombin signalling through proteinase activated receptors (PARs)
R-BTA-162582	533354	18344	0.15	0.755138	0.992749	Bos taurus: Signal Transduction
R-BTA-4615885	8423.19	304	0.5	0.755695	0.992749	Bos taurus: SUMOylation of DNA replication proteins
R-BTA-3928665	7537.79	344	0.79	0.755695	0.992749	Bos taurus: EPH-ephrin mediated repulsion of cells
R-BTA-5576891	36430	1453	0.75	0.757766	0.992749	Bos taurus: Cardiac conduction
R-BTA-450385	2047.19	110	0.81	0.758388	0.992749	Bos taurus: Butyrate Response Factor 1 (BRF1) binds and destabilizes mRNA
R-BTA-157858	4831.32	124	0.17	0.758388	0.992749	Bos taurus: Gap junction trafficking and regulation
R-BTA-2173793	7957.4	308	0.56	0.758777	0.992749	Bos taurus: Transcriptional activity of SMAD2/SMAD3:SMAD4 heterotrimer
R-BTA-2672351	23368.2	684	0.16	0.759018	0.992749	Bos taurus: Stimuli-sensing channels
R-BTA-917977	5443.34	312	0.94	0.762447	0.992749	Bos taurus: Transferrin endocytosis and recycling
R-BTA-187687	9343.42	158	0.02	0.764889	0.992749	Bos taurus: Signalling to ERKs
R-BTA-211945	24021	747	0.15	0.768098	0.992749	Bos taurus: Phase I - Functionalization of compounds
R-BTA-425407	72981.3	2581	0.49	0.771225	0.992749	Bos taurus: SLC-mediated transmembrane transport
R-BTA-216083	22609.6	737	0.31	0.771311	0.992749	Bos taurus: Integrin cell surface interactions
R-BTA-8963743	2861.34	106	0.46	0.771827	0.992749	Bos taurus: Digestion and absorption
R-BTA-422085	1958.33	104	0.73	0.771827	0.992749	Bos taurus: Synthesis, secretion, and deacylation of Ghrelin
R-BTA-5675482	4332.39	79	0.06	0.772002	0.992749	Bos taurus: Regulation of necroptotic cell death
R-BTA-111447	4149.76	212	0.82	0.772129	0.992749	Bos taurus: Activation of BAD and translocation to mitochondria
R-BTA-109704	11674.4	360	0.26	0.774858	0.992749	Bos taurus: PI3K Cascade
R-BTA-112399	11674.4	360	0.26	0.774858	0.992749	Bos taurus: IRS-mediated signalling
R-BTA-912526	5172.85	161	0.26	0.776188	0.992749	Bos taurus: Interleukin receptor SHC signaling
R-BTA-418594	39976.6	1150	0.11	0.776406	0.992749	Bos taurus: G alpha (i) signalling events
R-BTA-432040	19974.5	578	0.15	0.777066	0.992749	Bos taurus: Vasopressin regulates renal water homeostasis via Aquaporins
R-BTA-166166	36632.9	1090	0.1	0.779344	0.992749	Bos taurus: MyD88-independent TLR4 cascade
R-BTA-937061	36632.9	1090	0.1	0.779344	0.992749	Bos taurus: TRIF(TICAM1)-mediated TLR4 signaling
R-BTA-983712	35936.3	1264	0.48	0.780672	0.992749	Bos taurus: Ion channel transport
R-BTA-1266695	7363	227	0.28	0.781962	0.992749	Bos taurus: Interleukin-7 signaling
R-BTA-5689896	8789.2	316	0.46	0.78249	0.992749	Bos taurus: Ovarian tumor domain proteases
R-BTA-69231	10091.3	424	0.75	0.783304	0.992749	Bos taurus: Cyclin D associated events in G1
R-BTA-69236	10091.3	424	0.75	0.783304	0.992749	Bos taurus: G1 Phase
R-BTA-4570464	5798.94	238	0.56	0.788661	0.995703	Bos taurus: SUMOylation of RNA binding proteins
R-BTA-70895	5959.37	199	0.41	0.789311	0.995703	Bos taurus: Branched-chain amino acid catabolism
R-BTA-190828	4256.84	107	0.17	0.791411	0.995703	Bos taurus: Gap junction trafficking
R-BTA-5213460	5133.79	90	0.01	0.791705	0.995703	Bos taurus: RIPK1-mediated regulated necrosis
R-BTA-5218859	5133.79	90	0.01	0.791705	0.995703	Bos taurus: Regulated Necrosis
R-BTA-2173796	5969.45	239	0.57	0.795092	0.996635	Bos taurus: SMAD2/SMAD3:SMAD4 heterotrimer regulates transcription
R-BTA-8953750	2682.51	179	0.94	0.796346	0.996635	Bos taurus: Transcriptional Regulation by E2F6
R-BTA-372790	185378	5842	0.02	0.797234	0.996635	Bos taurus: Signaling by GPCR
R-BTA-1280215	125247	4351	0.32	0.79959	0.996635	Bos taurus: Cytokine Signaling in Immune system
R-BTA-392518	15661.8	396	0.11	0.800013	0.996635	Bos taurus: Signal amplification
R-BTA-389661	3162.15	190	0.95	0.800551	0.996635	Bos taurus: Glyoxylate metabolism and glycine degradation
R-BTA-1433557	15538.9	466	0.15	0.800954	0.996635	Bos taurus: Signaling by SCF-KIT
R-BTA-2022090	10262.1	254	0.08	0.802847	0.99681	Bos taurus: Assembly of collagen fibrils and other multimeric structures
R-BTA-73887	13962.5	308	0.01	0.804584	0.99681	Bos taurus: Death Receptor Signalling
R-BTA-5683057	56208.4	2103	0.58	0.807971	0.99681	Bos taurus: MAPK family signaling cascades
R-BTA-5669034	4650.21	136	0.26	0.808928	0.99681	Bos taurus: TNFs bind their physiological receptors
R-BTA-6807878	21767	903	0.75	0.809137	0.99681	Bos taurus: COPI-mediated anterograde transport
R-BTA-211859	40409.5	1353	0.28	0.809308	0.99681	Bos taurus: Biological oxidations
R-BTA-425393	32227.4	1188	0.57	0.809604	0.99681	Bos taurus: Transport of inorganic cations/anions and amino acids/oligopeptides
R-BTA-428157	25985.2	987	0.66	0.815812	0.999973	Bos taurus: Sphingolipid metabolism
R-BTA-109581	26407.2	954	0.5	0.823437	0.999973	Bos taurus: Apoptosis
R-BTA-193368	3844.02	189	0.77	0.823893	0.999973	Bos taurus: Synthesis of bile acids and bile salts via 7alpha-hydroxycholesterol
R-BTA-5673001	50403	1916	0.64	0.824676	0.999973	Bos taurus: RAF/MAP kinase cascade
R-BTA-936440	2603.8	74	0.26	0.824872	0.999973	Bos taurus: Negative regulators of DDX58/IFIH1 signaling
R-BTA-77289	6489.2	285	0.74	0.825985	0.999973	Bos taurus: Mitochondrial Fatty Acid Beta-Oxidation
R-BTA-983695	5332.74	197	0.51	0.82668	0.999973	Bos taurus: Antigen activates B Cell Receptor (BCR) leading to generation of second messengers
R-BTA-198725	10607.5	333	0.27	0.828153	0.999973	Bos taurus: Nuclear Events (kinase and transcription factor activation)
R-BTA-71406	9821.05	426	0.78	0.829934	0.999973	Bos taurus: Pyruvate metabolism and Citric Acid (TCA) cycle
R-BTA-429958	353.02	74	1	0.830974	0.999973	Bos taurus: mRNA decay by 3' to 5' exoribonuclease
R-BTA-196757	1879	122	0.85	0.830974	0.999973	Bos taurus: Metabolism of folate and pterines
R-BTA-448424	27372.4	845	0.12	0.833514	0.999973	Bos taurus: Interleukin-17 signaling
R-BTA-5357801	27493.3	977	0.46	0.83423	0.999973	Bos taurus: Programmed Cell Death
R-BTA-3214847	12241.5	394	0.27	0.83702	0.999973	Bos taurus: HATs acetylate histones
R-BTA-2173788	3525.14	163	0.7	0.837626	0.999973	Bos taurus: Downregulation of TGF-beta receptor signaling
R-BTA-2514856	7022.68	202	0.22	0.838047	0.999973	Bos taurus: The phototransduction cascade
R-BTA-76061	2913.61	212	0.97	0.838746	0.999973	Bos taurus: RNA Polymerase III Transcription Initiation From Type 1 Promoter
R-BTA-76066	2913.61	212	0.97	0.838746	0.999973	Bos taurus: RNA Polymerase III Transcription Initiation From Type 2 Promoter
R-BTA-450321	7025.99	331	0.82	0.840121	0.999973	Bos taurus: JNK (c-Jun kinases) phosphorylation and activation mediated by activated human TAK1
R-BTA-168164	29700.3	959	0.18	0.843671	0.999973	Bos taurus: Toll Like Receptor 3 (TLR3) Cascade
R-BTA-5673000	4842.17	273	0.95	0.846304	0.999973	Bos taurus: RAF activation
R-BTA-1660661	14349.3	623	0.81	0.846965	0.999973	Bos taurus: Sphingolipid de novo biosynthesis
R-BTA-3232118	1296.06	89	0.91	0.847677	0.999973	Bos taurus: SUMOylation of transcription factors
R-BTA-1474228	27138	902	0.32	0.849165	0.999973	Bos taurus: Degradation of the extracellular matrix
R-BTA-3301854	6160.63	286	0.78	0.849484	0.999973	Bos taurus: Nuclear Pore Complex (NPC) Disassembly
R-BTA-5362517	8318.26	319	0.54	0.849484	0.999973	Bos taurus: Signaling by Retinoic Acid
R-BTA-9006931	8318.26	319	0.54	0.849484	0.999973	Bos taurus: Signaling by Nuclear Receptors
R-BTA-76009	9785.31	326	0.31	0.849718	0.999973	Bos taurus: Platelet Aggregation (Plug Formation)
R-BTA-211976	3768.13	211	0.86	0.850248	0.999973	Bos taurus: Endogenous sterols
R-BTA-975634	3078.8	203	0.94	0.850711	0.999973	Bos taurus: Retinoid metabolism and transport
R-BTA-5578775	10658	457	0.83	0.857318	0.999973	Bos taurus: Ion homeostasis
R-BTA-197264	2549.16	117	0.68	0.858231	0.999973	Bos taurus: Nicotinamide salvaging
R-BTA-418592	13551.1	319	0.1	0.85843	0.999973	Bos taurus: ADP signalling through P2Y purinoceptor 1
R-BTA-388396	155823	4796	0.01	0.85981	0.999973	Bos taurus: GPCR downstream signalling
R-BTA-168638	10558.7	351	0.35	0.861273	0.999973	Bos taurus: NOD1/2 Signaling Pathway
R-BTA-450294	26601.9	825	0.12	0.864487	0.999973	Bos taurus: MAP kinase activation in TLR cascade
R-BTA-210991	5953.64	266	0.79	0.864788	0.999973	Bos taurus: Basigin interactions
R-BTA-3371497	10973.4	616	0.97	0.868302	0.999973	Bos taurus: HSP90 chaperone cycle for steroid hormone receptors (SHR)
R-BTA-397795	21266	494	0.05	0.868782	0.999973	Bos taurus: G-protein beta:gamma signalling
R-BTA-3247509	40700.9	1486	0.46	0.868904	0.999973	Bos taurus: Chromatin modifying enzymes
R-BTA-4839726	40700.9	1486	0.46	0.868904	0.999973	Bos taurus: Chromatin organization
R-BTA-1237044	2355.54	75	0.31	0.869772	0.999973	Bos taurus: Erythrocytes take up carbon dioxide and release oxygen
R-BTA-1480926	2355.54	75	0.31	0.869772	0.999973	Bos taurus: O2/CO2 exchange in erythrocytes
R-BTA-211897	13020.2	430	0.3	0.870634	0.999973	Bos taurus: Cytochrome P450 - arranged by substrate type
R-BTA-8874081	6883.19	227	0.38	0.871176	0.999973	Bos taurus: MET activates PTK2 signaling
R-BTA-6806667	3179.88	219	1	0.871176	0.999973	Bos taurus: Metabolism of fat-soluble vitamins
R-BTA-446353	4646.3	251	0.93	0.871176	0.999973	Bos taurus: Cell-extracellular matrix interactions
R-BTA-5663213	6129.66	239	0.49	0.87151	0.999973	Bos taurus: RHO GTPases Activate WASPs and WAVEs
R-BTA-3000171	12669.1	360	0.1	0.871928	0.999973	Bos taurus: Non-integrin membrane-ECM interactions
R-BTA-8854691	52549	2048	0.7	0.875131	0.999996	Bos taurus: Interleukin-20 family signaling
R-BTA-982772	2174.66	86	0.56	0.879396	0.999996	Bos taurus: Growth hormone receptor signaling
R-BTA-2173795	2729.81	117	0.56	0.880238	0.999996	Bos taurus: Downregulation of SMAD2/3:SMAD4 transcriptional activity
R-BTA-451927	7474.83	281	0.55	0.880327	0.999996	Bos taurus: Interleukin-2 family signaling
R-BTA-5620916	4406.9	261	0.86	0.881315	0.999996	Bos taurus: VxPx cargo-targeting to cilium
R-BTA-1834949	6875.31	312	0.73	0.88151	0.999996	Bos taurus: Cytosolic sensors of pathogen-associated DNA
R-BTA-114604	14595.6	523	0.39	0.882389	0.999996	Bos taurus: GPVI-mediated activation cascade
R-BTA-109606	9753.25	400	0.71	0.882784	0.999996	Bos taurus: Intrinsic Pathway for Apoptosis
R-BTA-1650814	21284.5	670	0.18	0.884115	0.999996	Bos taurus: Collagen biosynthesis and modifying enzymes
R-BTA-194840	34212.6	1606	0.99	0.886007	0.999996	Bos taurus: Rho GTPase cycle
R-BTA-186797	16792.1	475	0.05	0.887667	0.999996	Bos taurus: Signaling by PDGF
R-BTA-2172127	9207.31	395	0.72	0.888298	0.999996	Bos taurus: DAP12 interactions
R-BTA-198753	10163	302	0.19	0.888709	0.999996	Bos taurus: ERK/MAPK targets
R-BTA-5684996	51183.7	1995	0.69	0.889503	0.999996	Bos taurus: MAPK1/MAPK3 signaling
R-BTA-1442490	12952.7	357	0.12	0.890811	0.999996	Bos taurus: Collagen degradation
R-BTA-913531	9725.63	382	0.57	0.895597	0.999996	Bos taurus: Interferon Signaling
R-BTA-389513	5746.47	308	0.9	0.896559	0.999996	Bos taurus: CTLA4 inhibitory signaling
R-BTA-1482801	15059.7	280	0.04	0.897346	0.999996	Bos taurus: Acyl chain remodelling of PS
R-BTA-1482925	13426.7	192	0	0.898276	0.999996	Bos taurus: Acyl chain remodelling of PG
R-BTA-2173789	3966.89	201	0.82	0.899172	0.999996	Bos taurus: TGF-beta receptor signaling activates SMADs
R-BTA-3108214	12949.7	500	0.69	0.902402	0.999996	Bos taurus: SUMOylation of DNA damage response and repair proteins
R-BTA-2424491	7724.04	363	0.85	0.905468	0.999996	Bos taurus: DAP12 signaling
R-BTA-421270	7704.99	399	0.91	0.910273	0.999996	Bos taurus: Cell-cell junction organization
R-BTA-1482922	14182.6	220	0	0.91077	0.999996	Bos taurus: Acyl chain remodelling of PI
R-BTA-6811558	24031.6	844	0.39	0.912917	0.999996	Bos taurus: PI5P, PP2A and IER3 Regulate PI3K/AKT Signaling
R-BTA-199418	24162.2	854	0.41	0.914013	0.999996	Bos taurus: Negative regulation of the PI3K/AKT network
R-BTA-194315	91155.3	3557	0.88	0.915277	0.999996	Bos taurus: Signaling by Rho GTPases
R-BTA-418990	7470.45	383	0.91	0.916038	0.999996	Bos taurus: Adherens junctions interactions
R-BTA-1483249	14081.1	580	0.62	0.917973	0.999996	Bos taurus: Inositol phosphate metabolism
R-BTA-3000170	4125.49	231	0.9	0.919113	0.999996	Bos taurus: Syndecan interactions
R-BTA-422475	79615.1	2988	0.78	0.920102	0.999996	Bos taurus: Axon guidance
R-BTA-71403	3775.15	218	0.9	0.921762	0.999996	Bos taurus: Citric acid cycle (TCA cycle)
R-BTA-2871796	8361.42	414	0.92	0.927233	0.999996	Bos taurus: FCERI mediated MAPK activation
R-BTA-76002	69019.1	2752	0.89	0.929137	0.999996	Bos taurus: Platelet activation, signaling and aggregation
R-BTA-1266738	117653	4054	0.3	0.929693	0.999996	Bos taurus: Developmental Biology
R-BTA-1483206	35747.7	1209	0.32	0.93029	0.999996	Bos taurus: Glycerophospholipid biosynthesis
R-BTA-375165	14390.3	486	0.31	0.9324	0.999996	Bos taurus: NCAM signaling for neurite out-growth
R-BTA-3928663	4801.38	203	0.63	0.936223	0.999996	Bos taurus: EPHA-mediated growth cone collapse
R-BTA-186763	7786.4	323	0.63	0.937044	0.999996	Bos taurus: Downstream signal transduction
R-BTA-114452	4899.91	306	0.96	0.937044	0.999996	Bos taurus: Activation of BH3-only proteins
R-BTA-2024101	7266.59	218	0.21	0.941105	0.999996	Bos taurus: CS/DS degradation
R-BTA-450282	13765.9	462	0.32	0.943993	0.999996	Bos taurus: MAPK targets/ Nuclear events mediated by MAP kinases
R-BTA-392451	13255.7	281	0.03	0.946775	0.999996	Bos taurus: G beta:gamma signalling through PI3Kgamma
R-BTA-5621575	7185.12	314	0.74	0.94704	0.999996	Bos taurus: CD209 (DC-SIGN) signaling
R-BTA-1483166	19074.9	526	0.06	0.947489	0.999996	Bos taurus: Synthesis of PA
R-BTA-1474290	24034.4	791	0.27	0.951207	0.999996	Bos taurus: Collagen formation
R-BTA-354192	6856.24	287	0.69	0.953409	0.999996	Bos taurus: Integrin alphaIIb beta3 signaling
R-BTA-9006921	6856.24	287	0.69	0.953409	0.999996	Bos taurus: Integrin signaling
R-BTA-1474244	67537	2513	0.63	0.95638	0.999996	Bos taurus: Extracellular matrix organization
R-BTA-376176	2453.55	193	1	0.956543	0.999996	Bos taurus: Signaling by ROBO receptors
R-BTA-438064	15319.2	483	0.25	0.956778	0.999996	Bos taurus: Post NMDA receptor activation events
R-BTA-442755	15319.2	483	0.25	0.956778	0.999996	Bos taurus: Activation of NMDA receptor and postsynaptic events
R-BTA-8848021	12289.8	560	0.88	0.957134	0.999996	Bos taurus: Signaling by PTK6
R-BTA-9006927	12289.8	560	0.88	0.957134	0.999996	Bos taurus: Signaling by Non-Receptor Tyrosine Kinases
R-BTA-2187338	10608.7	475	0.84	0.959625	0.999996	Bos taurus: Visual phototransduction
R-BTA-8875878	10294.3	420	0.7	0.960397	0.999996	Bos taurus: MET promotes cell motility
R-BTA-9006925	65339	2435	0.62	0.96052	0.999996	Bos taurus: Intracellular signaling by second messengers
R-BTA-556833	160289	5661	0.39	0.961378	0.999996	Bos taurus: Metabolism of lipids
R-BTA-1660499	14625	471	0.27	0.962844	0.999996	Bos taurus: Synthesis of PIPs at the plasma membrane
R-BTA-2029481	5739.22	266	0.75	0.963483	0.999996	Bos taurus: FCGR activation
R-BTA-6804758	6708.96	348	0.93	0.963845	0.999996	Bos taurus: Regulation of TP53 Activity through Acetylation
R-BTA-5693537	6557.68	221	0.36	0.963973	0.999996	Bos taurus: Resolution of D-Loop Structures
R-BTA-5693568	6557.68	221	0.36	0.963973	0.999996	Bos taurus: Resolution of D-loop Structures through Holliday Junction Intermediates
R-BTA-8948216	8989.09	273	0.22	0.964021	0.999996	Bos taurus: Collagen chain trimerization
R-BTA-1482839	16044.3	319	0.03	0.964599	0.999996	Bos taurus: Acyl chain remodelling of PE
R-BTA-6794361	11552.9	341	0.19	0.966672	0.999996	Bos taurus: Neurexins and neuroligins
R-BTA-381119	6205.69	149	0.13	0.966689	0.999996	Bos taurus: Unfolded Protein Response (UPR)
R-BTA-1502540	1609	115	0.96	0.967374	0.999996	Bos taurus: Signaling by Activin
R-BTA-192105	5243.11	257	0.81	0.969328	0.999996	Bos taurus: Synthesis of bile acids and bile salts
R-BTA-194068	6689.08	301	0.76	0.970184	0.999996	Bos taurus: Bile acid and bile salt metabolism
R-BTA-442742	13824.3	372	0.12	0.970409	0.999996	Bos taurus: CREB phosphorylation through the activation of Ras
R-BTA-446728	13566.7	748	1	0.970468	0.999996	Bos taurus: Cell junction organization
R-BTA-8979227	5473.42	241	0.8	0.971674	0.999996	Bos taurus: Triglyceride metabolism
R-BTA-1482788	15312.1	274	0	0.974332	0.999996	Bos taurus: Acyl chain remodelling of PC
R-BTA-71387	65439.9	2757	0.96	0.974352	0.999996	Bos taurus: Metabolism of carbohydrates
R-BTA-1971475	4310.84	194	0.7	0.974421	0.999996	Bos taurus: A tetrasaccharide linker sequence is required for GAG synthesis
R-BTA-373755	13377.3	610	0.87	0.976981	0.999996	Bos taurus: Semaphorin interactions
R-BTA-1500931	20270.1	991	0.99	0.979052	0.999996	Bos taurus: Cell-Cell communication
R-BTA-2022870	9907.6	498	0.88	0.979709	0.999996	Bos taurus: Chondroitin sulfate biosynthesis
R-BTA-202733	25324.3	1039	0.83	0.982059	0.999996	Bos taurus: Cell surface interactions at the vascular wall
R-BTA-375170	5069.8	233	0.72	0.982856	0.999996	Bos taurus: CDO in myogenesis
R-BTA-525793	5069.8	233	0.72	0.982856	0.999996	Bos taurus: Myogenesis
R-BTA-418346	27909.3	913	0.27	0.983213	0.999996	Bos taurus: Platelet homeostasis
R-BTA-373752	8345.23	492	0.98	0.984852	0.999996	Bos taurus: Netrin-1 signaling
R-BTA-6794362	17202.2	631	0.5	0.984854	0.999996	Bos taurus: Protein-protein interactions at synapses
R-BTA-512988	7282.15	294	0.6	0.985496	0.999996	Bos taurus: Interleukin-3, 5 and GM-CSF signaling
R-BTA-2682334	15861.5	778	0.95	0.985917	0.999996	Bos taurus: EPH-Ephrin signaling
R-BTA-381753	18579.7	454	0.02	0.990577	0.999996	Bos taurus: Olfactory Signaling Pathway
R-BTA-1169408	2886.52	149	0.79	0.992241	0.999996	Bos taurus: ISG15 antiviral mechanism
R-BTA-1169410	2886.52	149	0.79	0.992241	0.999996	Bos taurus: Antiviral mechanism by IFN-stimulated genes
R-BTA-2980736	11592.1	582	0.91	0.993568	0.999996	Bos taurus: Peptide hormone metabolism
R-BTA-109582	138976	5441	0.89	0.994456	0.999996	Bos taurus: Hemostasis
R-BTA-1489509	13368.1	526	0.56	0.995784	0.999996	Bos taurus: DAG and IP3 signaling
R-BTA-2029482	12789.1	658	0.95	0.995878	0.999996	Bos taurus: Regulation of actin dynamics for phagocytic cup formation
R-BTA-2022928	9615.3	525	0.97	0.996126	0.999996	Bos taurus: HS-GAG biosynthesis
R-BTA-264876	7577.97	363	0.74	0.996254	0.999996	Bos taurus: Insulin processing
R-BTA-1483257	55560.9	1895	0.31	0.99682	0.999996	Bos taurus: Phospholipid metabolism
R-BTA-1793185	15377.9	787	0.95	0.997678	0.999996	Bos taurus: Chondroitin sulfate/dermatan sulfate metabolism
R-BTA-1638091	13083.7	625	0.9	0.9979	0.999996	Bos taurus: Heparan sulfate/heparin (HS-GAG) metabolism
R-BTA-1630316	32197.7	1651	1	0.99819	0.999996	Bos taurus: Glycosaminoglycan metabolism
R-BTA-1483255	20281	722	0.48	0.998276	0.999996	Bos taurus: PI Metabolism
R-BTA-380108	5679.42	274	0.78	0.99889	0.999996	Bos taurus: Chemokine receptors bind chemokines
R-BTA-3928662	9142.62	497	0.93	0.999661	0.999996	Bos taurus: EPHB-mediated forward signaling
R-BTA-2029485	7308.11	411	0.91	0.999976	0.999996	Bos taurus: Role of phospholipids in phagocytosis
R-BTA-2029480	22234	1129	0.96	0.999996	0.999996	Bos taurus: Fcgamma receptor (FCGR) dependent phagocytosis

## Sheet: Gain
setT	nset	p	Reactome_res_DMR_loss	FDR	ReactomeNames
R-BTA-2142753	20922.8	406	0	1.98507e-07	0.000162775	Bos taurus: Arachidonic acid metabolism
R-BTA-8853659	20545.3	543	0.06	1.06454e-06	0.00043646	Bos taurus: RET signaling
R-BTA-1482839	16044.3	319	0.03	2.08051e-05	0.00568674	Bos taurus: Acyl chain remodelling of PE
R-BTA-2142691	7430.54	118	0.04	5.14513e-05	0.00953898	Bos taurus: Synthesis of Leukotrienes (LT) and Eoxins (EX)
R-BTA-1482922	14182.6	220	0	5.81645e-05	0.00953898	Bos taurus: Acyl chain remodelling of PI
R-BTA-1482801	15059.7	280	0.04	7.99052e-05	0.0109204	Bos taurus: Acyl chain remodelling of PS
R-BTA-211945	24021	747	0.15	0.000191299	0.0224093	Bos taurus: Phase I - Functionalization of compounds
R-BTA-8978868	52354.5	1581	0.1	0.000268472	0.0275184	Bos taurus: Fatty acid metabolism
R-BTA-1482925	13426.7	192	0	0.000350729	0.0295924	Bos taurus: Acyl chain remodelling of PG
R-BTA-6803157	14096.8	260	0	0.000360883	0.0295924	Bos taurus: Antimicrobial peptides
R-BTA-1482788	15312.1	274	0	0.000486561	0.0362709	Bos taurus: Acyl chain remodelling of PC
R-BTA-2162123	5113.29	121	0.08	0.000643268	0.0421573	Bos taurus: Synthesis of Prostaglandins (PG) and Thromboxanes (TX)
R-BTA-211859	40409.5	1353	0.28	0.000668348	0.0421573	Bos taurus: Biological oxidations
R-BTA-912526	5172.85	161	0.26	0.00137915	0.0807789	Bos taurus: Interleukin receptor SHC signaling
R-BTA-2024101	7266.59	218	0.21	0.00185777	0.101558	Bos taurus: CS/DS degradation
R-BTA-1614635	6556.4	126	0.09	0.00218958	0.112216	Bos taurus: Sulfur amino acid metabolism
R-BTA-397795	21266	494	0.05	0.00303924	0.140364	Bos taurus: G-protein beta:gamma signalling
R-BTA-416476	69558.5	1923	0.01	0.00322927	0.140364	Bos taurus: G alpha (q) signalling events
R-BTA-202403	21212.5	715	0.35	0.00325235	0.140364	Bos taurus: TCR signaling
R-BTA-211897	13020.2	430	0.3	0.00412997	0.165254	Bos taurus: Cytochrome P450 - arranged by substrate type
R-BTA-881907	77741.9	2094	0.01	0.00430495	0.165254	Bos taurus: Gastrin-CREB signalling pathway via PKC and MAPK
R-BTA-3299685	13244.4	189	0	0.00443364	0.165254	Bos taurus: Detoxification of Reactive Oxygen Species
R-BTA-1236975	16340	375	0.01	0.00471417	0.16807	Bos taurus: Antigen processing-Cross presentation
R-BTA-937039	6893.45	170	0.1	0.00620756	0.203608	Bos taurus: IRAK1 recruits IKK complex
R-BTA-975144	6893.45	170	0.1	0.00620756	0.203608	Bos taurus: IRAK1 recruits IKK complex upon TLR7/8 or 9 stimulation
R-BTA-72766	39148.4	1140	0.04	0.00721354	0.221224	Bos taurus: Translation
R-BTA-168249	236126	7754	0.03	0.0072842	0.221224	Bos taurus: Innate Immune System
R-BTA-202424	17417.4	590	0.35	0.00798266	0.233778	Bos taurus: Downstream TCR signaling
R-BTA-77289	6489.2	285	0.74	0.00857434	0.242447	Bos taurus: Mitochondrial Fatty Acid Beta-Oxidation
R-BTA-1483166	19074.9	526	0.06	0.00997535	0.272659	Bos taurus: Synthesis of PA
R-BTA-163841	9186.36	253	0.19	0.0107367	0.284003	Bos taurus: Gamma carboxylation, hypusine formation and arylsulfatase activation
R-BTA-351202	16810.2	472	0.1	0.015919	0.407924	Bos taurus: Metabolism of polyamines
R-BTA-1236394	15246.6	762	0.94	0.0182716	0.442444	Bos taurus: Signaling by ERBB4
R-BTA-5689603	12077.8	452	0.53	0.0187751	0.442444	Bos taurus: UCH proteinases
R-BTA-1483191	8257.57	193	0.07	0.0188848	0.442444	Bos taurus: Synthesis of PC
R-BTA-72613	17802.5	480	0.04	0.0233167	0.501009	Bos taurus: Eukaryotic Translation Initiation
R-BTA-72737	17802.5	480	0.04	0.0233167	0.501009	Bos taurus: Cap-dependent Translation Initiation
R-BTA-168898	48991.2	1411	0.07	0.0238932	0.501009	Bos taurus: Toll-Like Receptors Cascades
R-BTA-8956319	7445.02	198	0.12	0.0240156	0.501009	Bos taurus: Nucleobase catabolism
R-BTA-392451	13255.7	281	0.03	0.0245938	0.501009	Bos taurus: G beta:gamma signalling through PI3Kgamma
R-BTA-168138	37568.7	1111	0.07	0.0251067	0.501009	Bos taurus: Toll Like Receptor 9 (TLR9) Cascade
R-BTA-6798695	111063	3608	0.08	0.0256614	0.501009	Bos taurus: Neutrophil degranulation
R-BTA-75067	10005.1	189	0	0.0273904	0.519418	Bos taurus: Processing of Capped Intronless Pre-mRNA
R-BTA-1483206	35747.7	1209	0.32	0.0282991	0.519418	Bos taurus: Glycerophospholipid biosynthesis
R-BTA-912694	4029.35	113	0.17	0.0285046	0.519418	Bos taurus: Regulation of IFNA signaling
R-BTA-68874	18342.6	609	0.35	0.0324567	0.543483	Bos taurus: M/G1 Transition
R-BTA-69002	18342.6	609	0.35	0.0324567	0.543483	Bos taurus: DNA Replication Pre-Initiation
R-BTA-109688	21474.9	399	0	0.0334233	0.543483	Bos taurus: Cleavage of Growing Transcript in the Termination Region
R-BTA-73856	21474.9	399	0	0.0334233	0.543483	Bos taurus: RNA Polymerase II Transcription Termination
R-BTA-5368287	17740.1	526	0.14	0.0342327	0.543483	Bos taurus: Mitochondrial translation
R-BTA-5419276	17740.1	526	0.14	0.0342327	0.543483	Bos taurus: Mitochondrial translation termination
R-BTA-73886	16139.1	480	0.2	0.0350731	0.543483	Bos taurus: Chromosome Maintenance
R-BTA-156827	16378.1	425	0.04	0.0358733	0.543483	Bos taurus: L13a-mediated translational silencing of Ceruloplasmin expression
R-BTA-112315	86247.8	2624	0.03	0.0376747	0.543483	Bos taurus: Transmission across Chemical Synapses
R-BTA-69615	11027.5	398	0.44	0.039466	0.543483	Bos taurus: G1/S DNA Damage Checkpoints
R-BTA-75205	4120.72	139	0.32	0.0396705	0.543483	Bos taurus: Dissolution of Fibrin Clot
R-BTA-157579	12748.6	349	0.16	0.0402736	0.543483	Bos taurus: Telomere Maintenance
R-BTA-1483257	55560.9	1895	0.31	0.0408007	0.543483	Bos taurus: Phospholipid metabolism
R-BTA-5389840	17648.1	524	0.15	0.040836	0.543483	Bos taurus: Mitochondrial translation elongation
R-BTA-168181	34618.6	1047	0.1	0.0414647	0.543483	Bos taurus: Toll Like Receptor 7/8 (TLR7/8) Cascade
R-BTA-975155	34618.6	1047	0.1	0.0414647	0.543483	Bos taurus: MyD88 dependent cascade initiated on endosome
R-BTA-69166	7416.01	235	0.4	0.0434888	0.543483	Bos taurus: Removal of the Flap Intermediate
R-BTA-69206	23248.4	736	0.22	0.0435933	0.543483	Bos taurus: G1/S Transition
R-BTA-166016	43081.8	1246	0.09	0.0436916	0.543483	Bos taurus: Toll Like Receptor 4 (TLR4) Cascade
R-BTA-69563	10342.8	373	0.42	0.0437586	0.543483	Bos taurus: p53-Dependent G1 DNA Damage Response
R-BTA-69580	10342.8	373	0.42	0.0437586	0.543483	Bos taurus: p53-Dependent G1/S DNA damage checkpoint
R-BTA-69186	8572.33	274	0.38	0.0444799	0.543483	Bos taurus: Lagging Strand Synthesis
R-BTA-68962	10215.9	309	0.24	0.0485893	0.543483	Bos taurus: Activation of the pre-replicative complex
R-BTA-975138	34279.3	1045	0.11	0.0488718	0.543483	Bos taurus: TRAF6 mediated induction of NFkB and MAP kinases upon TLR7/8 or 9 activation
R-BTA-112316	128646	4480	0.37	0.0499798	0.543483	Bos taurus: Neuronal System
R-BTA-390918	8113.76	192	0.06	0.050413	0.543483	Bos taurus: Peroxisomal lipid metabolism
R-BTA-193775	3088.94	97	0.3	0.050592	0.543483	Bos taurus: Synthesis of bile acids and bile salts via 24-hydroxycholesterol
R-BTA-166663	3080.99	88	0.23	0.0514733	0.543483	Bos taurus: Initial triggering of complement
R-BTA-166058	34015	1039	0.11	0.0527638	0.543483	Bos taurus: MyD88:Mal cascade initiated on plasma membrane
R-BTA-168176	34015	1039	0.11	0.0527638	0.543483	Bos taurus: Toll Like Receptor 5 (TLR5) Cascade
R-BTA-168179	34015	1039	0.11	0.0527638	0.543483	Bos taurus: Toll Like Receptor TLR1:TLR2 Cascade
R-BTA-168188	34015	1039	0.11	0.0527638	0.543483	Bos taurus: Toll Like Receptor TLR6:TLR2 Cascade
R-BTA-181438	34015	1039	0.11	0.0527638	0.543483	Bos taurus: Toll Like Receptor 2 (TLR2) Cascade
R-BTA-975871	34015	1039	0.11	0.0527638	0.543483	Bos taurus: MyD88 cascade initiated on plasma membrane
R-BTA-69183	7416.08	237	0.4	0.0532293	0.543483	Bos taurus: Processive synthesis on the lagging strand
R-BTA-69239	21343.7	709	0.34	0.0539352	0.543483	Bos taurus: Synthesis of DNA
R-BTA-556833	160289	5661	0.39	0.0553367	0.543483	Bos taurus: Metabolism of lipids
R-BTA-69306	22623.3	772	0.4	0.0560457	0.543483	Bos taurus: DNA Replication
R-BTA-975956	13332.4	321	0.01	0.0570721	0.543483	Bos taurus: Nonsense Mediated Decay (NMD) independent of the Exon Junction Complex (EJC)
R-BTA-8948751	14732.4	553	0.62	0.0571441	0.543483	Bos taurus: Regulation of PTEN stability and activity
R-BTA-174417	9535.15	298	0.34	0.0576623	0.543483	Bos taurus: Telomere C-strand (Lagging Strand) Synthesis
R-BTA-180786	9535.15	298	0.34	0.0576623	0.543483	Bos taurus: Extension of Telomeres
R-BTA-112314	67177.3	1823	0.01	0.0595185	0.553948	Bos taurus: Neurotransmitter receptors and postsynaptic signal transmission
R-BTA-168142	34055.9	1052	0.12	0.0601237	0.553948	Bos taurus: Toll Like Receptor 10 (TLR10) Cascade
R-BTA-72187	19944.9	381	0	0.0636322	0.57976	Bos taurus: mRNA 3'-end processing
R-BTA-451927	7474.83	281	0.55	0.0669268	0.589087	Bos taurus: Interleukin-2 family signaling
R-BTA-5654710	6322.34	222	0.47	0.0669532	0.589087	Bos taurus: PI-3K cascade:FGFR3
R-BTA-446652	25760.7	987	0.62	0.0674577	0.589087	Bos taurus: Interleukin-1 family signaling
R-BTA-77595	8475.09	171	0.01	0.0680284	0.589087	Bos taurus: Processing of Intronless Pre-mRNAs
R-BTA-8951664	47102	1595	0.34	0.0682479	0.589087	Bos taurus: Neddylation
R-BTA-72649	8534.46	268	0.32	0.0695764	0.594298	Bos taurus: Translation initiation complex formation
R-BTA-1227986	10456	332	0.26	0.0710258	0.600424	Bos taurus: Signaling by ERBB2
R-BTA-166054	40953.6	1172	0.06	0.0720136	0.602563	Bos taurus: Activated TLR4 signalling
R-BTA-210993	4261.45	160	0.52	0.0738218	0.611453	Bos taurus: Tie2 Signaling
R-BTA-69541	9445.19	345	0.47	0.075183	0.615512	Bos taurus: Stabilization of p53
R-BTA-5686938	2241.33	56	0.23	0.075813	0.615512	Bos taurus: Regulation of TLR by endogenous ligand
R-BTA-72706	16182.8	421	0.04	0.0769224	0.618396	Bos taurus: GTP hydrolysis and joining of the 60S ribosomal subunit
R-BTA-1430728	439313	15651	0.46	0.0789442	0.628488	Bos taurus: Metabolism
R-BTA-5693607	12876.4	217	0	0.081105	0.629671	Bos taurus: Processing of DNA double-strand break ends
R-BTA-5654695	6568	237	0.48	0.0820635	0.629671	Bos taurus: PI-3K cascade:FGFR2
R-BTA-5362517	8318.26	319	0.54	0.0821644	0.629671	Bos taurus: Signaling by Retinoic Acid
R-BTA-9006931	8318.26	319	0.54	0.0821644	0.629671	Bos taurus: Signaling by Nuclear Receptors
R-BTA-975110	3380	78	0.09	0.0837281	0.635713	Bos taurus: TRAF6 mediated IRF7 activation in TLR7/8 or 9 signaling
R-BTA-983695	5332.74	197	0.51	0.0857597	0.636627	Bos taurus: Antigen activates B Cell Receptor (BCR) leading to generation of second messengers
R-BTA-111885	35501.9	850	0.01	0.0859399	0.636627	Bos taurus: Opioid Signalling
R-BTA-197264	2549.16	117	0.68	0.0878102	0.636627	Bos taurus: Nicotinamide salvaging
R-BTA-174411	7487.4	226	0.31	0.0885067	0.636627	Bos taurus: Polymerase switching on the C-strand of the telomere
R-BTA-69091	7487.4	226	0.31	0.0885067	0.636627	Bos taurus: Polymerase switching
R-BTA-69109	7487.4	226	0.31	0.0885067	0.636627	Bos taurus: Leading Strand Synthesis
R-BTA-2871837	14944.8	518	0.36	0.0896545	0.639275	Bos taurus: FCERI mediated NF-kB activation
R-BTA-176187	9229.66	229	0.07	0.0917386	0.643334	Bos taurus: Activation of ATR in response to replication stress
R-BTA-140837	2940.83	95	0.46	0.0927664	0.643334	Bos taurus: Intrinsic Pathway of Fibrin Clot Formation
R-BTA-425397	9340	453	0.88	0.0936914	0.643334	Bos taurus: Transport of vitamins, nucleosides, and related molecules
R-BTA-909733	5874.95	146	0.08	0.0938956	0.643334	Bos taurus: Interferon alpha/beta signaling
R-BTA-72689	14608.8	392	0.11	0.0941464	0.643334	Bos taurus: Formation of a pool of free 40S subunits
R-BTA-111465	10581.2	390	0.52	0.0953335	0.646062	Bos taurus: Apoptotic cleavage of cellular proteins
R-BTA-69190	10588.2	335	0.32	0.0989192	0.664362	Bos taurus: DNA strand elongation
R-BTA-69242	26611.4	878	0.32	0.0996543	0.664362	Bos taurus: S Phase
R-BTA-72662	9177.2	289	0.34	0.101278	0.669743	Bos taurus: Activation of the mRNA upon binding of the cap-binding complex and eIFs, and subsequent binding to 43S
R-BTA-1799339	12870.7	317	0.03	0.103783	0.671094	Bos taurus: SRP-dependent cotranslational protein targeting to membrane
R-BTA-375280	12385	232	0.01	0.10575	0.671094	Bos taurus: Amine ligand-binding receptors
R-BTA-69601	9116.19	304	0.36	0.105807	0.671094	Bos taurus: Ubiquitin Mediated Degradation of Phosphorylated Cdc25A
R-BTA-69610	9116.19	304	0.36	0.105807	0.671094	Bos taurus: p53-Independent DNA Damage Response
R-BTA-69613	9116.19	304	0.36	0.105807	0.671094	Bos taurus: p53-Independent G1/S DNA damage checkpoint
R-BTA-5205647	11965.7	625	0.89	0.106393	0.671094	Bos taurus: Mitophagy
R-BTA-3214815	11973.7	323	0.16	0.113002	0.694325	Bos taurus: HDACs deacetylate histones
R-BTA-983170	7707.14	209	0.14	0.115586	0.694325	Bos taurus: Antigen Presentation: Folding, assembly and peptide loading of class I MHC
R-BTA-8956321	6687.83	194	0.16	0.115586	0.694325	Bos taurus: Nucleotide salvage
R-BTA-450408	7942	294	0.55	0.116073	0.694325	Bos taurus: AUF1 (hnRNP D0) binds and destabilizes mRNA
R-BTA-6805567	20359.5	471	0.05	0.116533	0.694325	Bos taurus: Keratinization
R-BTA-5654689	6862.85	258	0.56	0.116711	0.694325	Bos taurus: PI-3K cascade:FGFR1
R-BTA-187577	10907.8	341	0.28	0.117177	0.694325	Bos taurus: SCF(Skp2)-mediated degradation of p27/p21
R-BTA-5205685	11264	598	0.89	0.119086	0.694325	Bos taurus: Pink/Parkin Mediated Mitophagy
R-BTA-5694530	7454.13	239	0.36	0.119144	0.694325	Bos taurus: Cargo concentration in the ER
R-BTA-202433	5556.53	166	0.21	0.119508	0.694325	Bos taurus: Generation of second messenger molecules
R-BTA-110312	2602.21	96	0.5	0.120237	0.694325	Bos taurus: Translesion synthesis by REV1
R-BTA-5656121	2602.21	96	0.5	0.120237	0.694325	Bos taurus: Translesion synthesis by POLI
R-BTA-1660662	11635.9	364	0.3	0.124427	0.705592	Bos taurus: Glycosphingolipid metabolism
R-BTA-927802	16856.2	400	0.01	0.124769	0.705592	Bos taurus: Nonsense-Mediated Decay (NMD)
R-BTA-975957	16856.2	400	0.01	0.124769	0.705592	Bos taurus: Nonsense Mediated Decay (NMD) enhanced by the Exon Junction Complex (EJC)
R-BTA-983705	18896.6	751	0.65	0.12572	0.706097	Bos taurus: Signaling by the B Cell Receptor (BCR)
R-BTA-3858494	39074.6	1291	0.25	0.127608	0.709292	Bos taurus: Beta-catenin independent WNT signaling
R-BTA-5357905	11493.5	191	0	0.130361	0.709292	Bos taurus: Regulation of TNFR1 signaling
R-BTA-5250913	12117.8	293	0.05	0.131025	0.709292	Bos taurus: Positive epigenetic regulation of rRNA expression
R-BTA-5250924	12117.8	293	0.05	0.131025	0.709292	Bos taurus: B-WICH complex positively regulates rRNA expression
R-BTA-399719	14995.7	420	0.12	0.131479	0.709292	Bos taurus: Trafficking of AMPA receptors
R-BTA-399721	14995.7	420	0.12	0.131479	0.709292	Bos taurus: Glutamate binding, activation of AMPA receptors and synaptic plasticity
R-BTA-1236978	7844.48	265	0.36	0.137416	0.736479	Bos taurus: Cross-presentation of soluble exogenous antigens (endosomes)
R-BTA-5675482	4332.39	79	0.06	0.139856	0.744689	Bos taurus: Regulation of necroptotic cell death
R-BTA-75153	12481	442	0.4	0.141788	0.744772	Bos taurus: Apoptotic execution phase
R-BTA-168638	10558.7	351	0.35	0.142396	0.744772	Bos taurus: NOD1/2 Signaling Pathway
R-BTA-110320	3293.73	130	0.51	0.143267	0.744772	Bos taurus: Translesion Synthesis by POLH
R-BTA-420499	4943.73	98	0.08	0.143819	0.744772	Bos taurus: Class C/3 (Metabotropic glutamate/pheromone receptors)
R-BTA-4086400	20446.6	750	0.53	0.144413	0.744772	Bos taurus: PCP/CE pathway
R-BTA-381753	18579.7	454	0.02	0.146349	0.746635	Bos taurus: Olfactory Signaling Pathway
R-BTA-1980148	12327.1	162	0.01	0.147432	0.746635	Bos taurus: Signaling by NOTCH3
R-BTA-350562	8350.54	265	0.27	0.149386	0.746635	Bos taurus: Regulation of ornithine decarboxylase (ODC)
R-BTA-5655862	3430.13	104	0.3	0.151913	0.746635	Bos taurus: Translesion synthesis by POLK
R-BTA-189451	4385.05	148	0.37	0.152654	0.746635	Bos taurus: Heme biosynthesis
R-BTA-5654720	7541.61	246	0.33	0.154	0.746635	Bos taurus: PI-3K cascade:FGFR4
R-BTA-68949	9792.62	350	0.44	0.155589	0.746635	Bos taurus: Orc1 removal from chromatin
R-BTA-69052	9792.62	350	0.44	0.155589	0.746635	Bos taurus: Switching of origins to a post-replicative state
R-BTA-72702	8339.23	264	0.32	0.155834	0.746635	Bos taurus: Ribosomal scanning and start codon recognition
R-BTA-69304	10535.7	393	0.52	0.155948	0.746635	Bos taurus: Regulation of DNA replication
R-BTA-8852276	8350.11	309	0.56	0.156435	0.746635	Bos taurus: The role of GTSE1 in G2/M progression after G2 checkpoint
R-BTA-69229	8057.33	266	0.31	0.156611	0.746635	Bos taurus: Ubiquitin-dependent degradation of Cyclin D1
R-BTA-75815	8057.33	266	0.31	0.156611	0.746635	Bos taurus: Ubiquitin-dependent degradation of Cyclin D
R-BTA-1234176	12124.2	432	0.44	0.158354	0.750582	Bos taurus: Oxygen-dependent proline hydroxylation of Hypoxia-inducible Factor Alpha
R-BTA-5689896	8789.2	316	0.46	0.165967	0.762462	Bos taurus: Ovarian tumor domain proteases
R-BTA-112040	22523.8	607	0.08	0.16645	0.762462	Bos taurus: G-protein mediated events
R-BTA-69656	12878.8	406	0.26	0.16751	0.762462	Bos taurus: Cyclin A:Cdk2-associated events at S phase entry
R-BTA-1237044	2355.54	75	0.31	0.168361	0.762462	Bos taurus: Erythrocytes take up carbon dioxide and release oxygen
R-BTA-1480926	2355.54	75	0.31	0.168361	0.762462	Bos taurus: O2/CO2 exchange in erythrocytes
R-BTA-5358346	7742.48	271	0.44	0.169183	0.762462	Bos taurus: Hedgehog ligand biogenesis
R-BTA-198753	10163	302	0.19	0.170075	0.762462	Bos taurus: ERK/MAPK targets
R-BTA-2672351	23368.2	684	0.16	0.170756	0.762462	Bos taurus: Stimuli-sensing channels
R-BTA-168643	15135.6	567	0.51	0.170963	0.762462	Bos taurus: Nucleotide-binding domain, leucine rich repeat containing receptor (NLR) signaling pathways
R-BTA-109704	11674.4	360	0.26	0.17154	0.762462	Bos taurus: PI3K Cascade
R-BTA-112399	11674.4	360	0.26	0.17154	0.762462	Bos taurus: IRS-mediated signalling
R-BTA-109581	26407.2	954	0.5	0.172019	0.762462	Bos taurus: Apoptosis
R-BTA-5688426	61442.1	2419	0.79	0.177582	0.782888	Bos taurus: Deubiquitination
R-BTA-73762	10554.2	355	0.35	0.178992	0.783396	Bos taurus: RNA Polymerase I Transcription Initiation
R-BTA-4608870	8051.26	283	0.42	0.179608	0.783396	Bos taurus: Asymmetric localization of PCP proteins
R-BTA-69300	10033.2	357	0.44	0.183425	0.795812	Bos taurus: Removal of licensing factors from origins
R-BTA-15869	22610.6	799	0.38	0.184837	0.797717	Bos taurus: Metabolism of nucleotides
R-BTA-6809371	16998.9	411	0.06	0.186337	0.799982	Bos taurus: Formation of the cornified envelope
R-BTA-349425	7456.91	265	0.43	0.188136	0.803498	Bos taurus: Autodegradation of the E3 ubiquitin ligase COP1
R-BTA-5654687	9016.87	325	0.48	0.191571	0.810428	Bos taurus: Downstream signaling of activated FGFR1
R-BTA-450302	12214.5	299	0.05	0.192505	0.810428	Bos taurus: activated TAK1 mediates p38 MAPK activation
R-BTA-69202	12804.9	399	0.24	0.192724	0.810428	Bos taurus: Cyclin E associated events during G1/S transition
R-BTA-187037	28009.4	608	0.01	0.193769	0.810668	Bos taurus: NGF signalling via TRKA from the plasma membrane
R-BTA-416482	20988.6	733	0.44	0.195523	0.813853	Bos taurus: G alpha (12/13) signalling events
R-BTA-606279	6329.18	172	0.23	0.199378	0.817591	Bos taurus: Deposition of new CENPA-containing nucleosomes at the centromere
R-BTA-774815	6329.18	172	0.23	0.199378	0.817591	Bos taurus: Nucleosome assembly
R-BTA-177929	15107.7	426	0.15	0.199413	0.817591	Bos taurus: Signaling by EGFR
R-BTA-5357801	27493.3	977	0.46	0.201922	0.823763	Bos taurus: Programmed Cell Death
R-BTA-205043	4219.56	129	0.32	0.207445	0.838377	Bos taurus: NRIF signals cell death from the nucleus
R-BTA-73854	14903.6	434	0.2	0.208044	0.838377	Bos taurus: RNA Polymerase I Promoter Clearance
R-BTA-1592230	6673	230	0.41	0.208999	0.838377	Bos taurus: Mitochondrial biogenesis
R-BTA-140534	4927.7	97	0.07	0.211406	0.838377	Bos taurus: Ligand-dependent caspase activation
R-BTA-5357769	4927.7	97	0.07	0.211406	0.838377	Bos taurus: Caspase activation via extrinsic apoptotic signalling pathway
R-BTA-3295583	9487.96	239	0.12	0.211639	0.838377	Bos taurus: TRP channels
R-BTA-6783310	7293.08	178	0.07	0.21444	0.845389	Bos taurus: Fanconi Anemia Pathway
R-BTA-156590	5985.63	210	0.35	0.216705	0.850231	Bos taurus: Glutathione conjugation
R-BTA-73864	15216.2	441	0.19	0.218301	0.852413	Bos taurus: RNA Polymerase I Transcription
R-BTA-71403	3775.15	218	0.9	0.219509	0.853069	Bos taurus: Citric acid cycle (TCA cycle)
R-BTA-445989	8324.35	341	0.59	0.224445	0.859288	Bos taurus: TAK1 activates NFkB by phosphorylation and activation of IKKs complex
R-BTA-5213460	5133.79	90	0.01	0.224976	0.859288	Bos taurus: RIPK1-mediated regulated necrosis
R-BTA-5218859	5133.79	90	0.01	0.224976	0.859288	Bos taurus: Regulated Necrosis
R-BTA-73863	9291.09	288	0.28	0.226408	0.859288	Bos taurus: RNA Polymerase I Transcription Termination
R-BTA-5654696	8777.84	306	0.43	0.229695	0.859288	Bos taurus: Downstream signaling of activated FGFR2
R-BTA-5654708	8777.84	306	0.43	0.229695	0.859288	Bos taurus: Downstream signaling of activated FGFR3
R-BTA-5654716	8777.84	306	0.43	0.229695	0.859288	Bos taurus: Downstream signaling of activated FGFR4
R-BTA-4086398	21172.7	596	0.07	0.232331	0.859288	Bos taurus: Ca2+ pathway
R-BTA-168164	29700.3	959	0.18	0.234748	0.859288	Bos taurus: Toll Like Receptor 3 (TLR3) Cascade
R-BTA-114608	22037.4	1046	0.99	0.235036	0.859288	Bos taurus: Platelet degranulation
R-BTA-453279	29078	1061	0.52	0.23528	0.859288	Bos taurus: Mitotic G1-G1/S phases
R-BTA-76005	27239	1242	0.97	0.23597	0.859288	Bos taurus: Response to elevated platelet cytosolic Ca2+
R-BTA-512988	7282.15	294	0.6	0.238305	0.859288	Bos taurus: Interleukin-3, 5 and GM-CSF signaling
R-BTA-113418	3854.06	134	0.42	0.238886	0.859288	Bos taurus: Formation of the Early Elongation Complex
R-BTA-110314	4969.14	210	0.67	0.239629	0.859288	Bos taurus: Recognition of DNA damage by PCNA-containing replication complex
R-BTA-418592	13551.1	319	0.1	0.241328	0.859288	Bos taurus: ADP signalling through P2Y purinoceptor 1
R-BTA-446353	4646.3	251	0.93	0.242074	0.859288	Bos taurus: Cell-extracellular matrix interactions
R-BTA-6811438	10949.1	333	0.27	0.242723	0.859288	Bos taurus: Intra-Golgi traffic
R-BTA-5610785	9350.02	327	0.38	0.245304	0.859288	Bos taurus: GLI3 is processed to GLI3R by the proteasome
R-BTA-1433557	15538.9	466	0.15	0.24709	0.859288	Bos taurus: Signaling by SCF-KIT
R-BTA-69481	33367.5	970	0.03	0.247621	0.859288	Bos taurus: G2/M Checkpoints
R-BTA-2454202	26202.1	1063	0.74	0.248166	0.859288	Bos taurus: Fc epsilon receptor (FCERI) signaling
R-BTA-2559586	5935.27	173	0.2	0.248305	0.859288	Bos taurus: DNA Damage/Telomere Stress Induced Senescence
R-BTA-6804760	2654.37	130	0.67	0.248305	0.859288	Bos taurus: Regulation of TP53 Activity through Methylation
R-BTA-196741	3712.35	189	0.81	0.249225	0.859288	Bos taurus: Cobalamin (Cbl, vitamin B12) transport and metabolism
R-BTA-388396	155823	4796	0.01	0.250452	0.859288	Bos taurus: GPCR downstream signalling
R-BTA-449836	4443.17	131	0.2	0.252397	0.859288	Bos taurus: Other interleukin signaling
R-BTA-6807070	21966.2	820	0.66	0.253615	0.859288	Bos taurus: PTEN Regulation
R-BTA-195721	74106.4	2279	0.05	0.254586	0.859288	Bos taurus: Signaling by WNT
R-BTA-5610780	9258.15	329	0.46	0.255677	0.859288	Bos taurus: Degradation of GLI1 by the proteasome
R-BTA-388844	1687.56	111	0.88	0.258329	0.859288	Bos taurus: Receptor-type tyrosine-protein phosphatases
R-BTA-1266695	7363	227	0.28	0.259605	0.859288	Bos taurus: Interleukin-7 signaling
R-BTA-442742	13824.3	372	0.12	0.25986	0.859288	Bos taurus: CREB phosphorylation through the activation of Ras
R-BTA-8941858	8335.01	282	0.38	0.260172	0.859288	Bos taurus: Regulation of RUNX3 expression and activity
R-BTA-163125	30609.5	833	0.04	0.260548	0.859288	Bos taurus: Post-translational modification: synthesis of GPI-anchored proteins
R-BTA-166166	36632.9	1090	0.1	0.261008	0.859288	Bos taurus: MyD88-independent TLR4 cascade
R-BTA-937061	36632.9	1090	0.1	0.261008	0.859288	Bos taurus: TRIF(TICAM1)-mediated TLR4 signaling
R-BTA-72695	6995.29	246	0.45	0.261746	0.859288	Bos taurus: Formation of the ternary complex, and subsequently, the 43S complex
R-BTA-5365859	2812.17	118	0.58	0.262838	0.859288	Bos taurus: RA biosynthesis pathway
R-BTA-6804756	22279.1	573	0.04	0.263026	0.859288	Bos taurus: Regulation of TP53 Activity through Phosphorylation
R-BTA-112043	21635.9	582	0.08	0.264364	0.860232	Bos taurus: PLC beta mediated events
R-BTA-6804758	6708.96	348	0.93	0.269482	0.862715	Bos taurus: Regulation of TP53 Activity through Acetylation
R-BTA-68867	9564.12	358	0.48	0.269482	0.862715	Bos taurus: Assembly of the pre-replicative complex
R-BTA-3214858	13061.1	233	0.01	0.270385	0.862715	Bos taurus: RMTs methylate histone arginines
R-BTA-1169091	12758.9	526	0.68	0.271265	0.862715	Bos taurus: Activation of NF-kappaB in B cells
R-BTA-69017	7987.07	276	0.37	0.273201	0.862715	Bos taurus: CDK-mediated phosphorylation and removal of Cdc6
R-BTA-1810476	3458.29	158	0.67	0.273799	0.862715	Bos taurus: RIP-mediated NFkB activation via ZBP1
R-BTA-933542	3458.29	158	0.67	0.273799	0.862715	Bos taurus: TRAF6 mediated NF-kB activation
R-BTA-456926	12225.9	328	0.17	0.279628	0.862715	Bos taurus: Thrombin signalling through proteinase activated receptors (PARs)
R-BTA-174084	9115.34	347	0.58	0.280487	0.862715	Bos taurus: Autodegradation of Cdh1 by Cdh1:APC/C
R-BTA-198725	10607.5	333	0.27	0.281296	0.862715	Bos taurus: Nuclear Events (kinase and transcription factor activation)
R-BTA-392499	380751	13051	0.16	0.281862	0.862715	Bos taurus: Metabolism of proteins
R-BTA-171306	3213.41	51	0.05	0.282053	0.862715	Bos taurus: Packaging Of Telomere Ends
R-BTA-5693565	17365.7	607	0.49	0.282409	0.862715	Bos taurus: Recruitment and ATM-mediated phosphorylation of repair and signaling proteins at DNA double strand breaks
R-BTA-110373	3121.86	140	0.73	0.282427	0.862715	Bos taurus: Resolution of AP sites via the multiple-nucleotide patch replacement pathway
R-BTA-5651801	3121.86	140	0.73	0.282427	0.862715	Bos taurus: PCNA-Dependent Long Patch Base Excision Repair
R-BTA-195253	12961.7	579	0.86	0.282578	0.862715	Bos taurus: Degradation of beta-catenin by the destruction complex
R-BTA-6794362	17202.2	631	0.5	0.283013	0.862715	Bos taurus: Protein-protein interactions at synapses
R-BTA-5607761	9146	282	0.23	0.285341	0.863393	Bos taurus: Dectin-1 mediated noncanonical NF-kB signaling
R-BTA-5676590	9146	282	0.23	0.285341	0.863393	Bos taurus: NIK-->noncanonical NF-kB signaling
R-BTA-5693532	36957.9	1136	0.09	0.287403	0.866435	Bos taurus: DNA Double-Strand Break Repair
R-BTA-8963743	2861.34	106	0.46	0.291099	0.871362	Bos taurus: Digestion and absorption
R-BTA-1638074	6528.88	319	0.86	0.291162	0.871362	Bos taurus: Keratan sulfate/keratin metabolism
R-BTA-4641257	10296.7	337	0.33	0.292639	0.872598	Bos taurus: Degradation of AXIN
R-BTA-112310	11385.4	390	0.42	0.293933	0.87328	Bos taurus: Neurotransmitter release cycle
R-BTA-5696397	3809.07	131	0.43	0.295393	0.874449	Bos taurus: Gap-filling DNA repair synthesis and ligation in GG-NER
R-BTA-1296071	45218.2	1614	0.44	0.297169	0.876252	Bos taurus: Potassium Channels
R-BTA-189200	1871.25	82	0.55	0.299327	0.876252	Bos taurus: Cellular hexose transport
R-BTA-5693606	17771.9	620	0.47	0.300979	0.876252	Bos taurus: DNA Double Strand Break Response
R-BTA-6811436	12917.5	618	0.89	0.30103	0.876252	Bos taurus: COPI-independent Golgi-to-ER retrograde traffic
R-BTA-68827	9043.88	320	0.39	0.302452	0.876252	Bos taurus: CDT1 association with the CDC6:ORC:origin complex
R-BTA-425366	30483	890	0.16	0.305708	0.876252	Bos taurus: Transport of bile salts and organic acids, metal ions and amine compounds
R-BTA-5693567	17240.4	443	0.09	0.308224	0.876252	Bos taurus: HDR through Homologous Recombination (HR) or Single Strand Annealing (SSA)
R-BTA-5654736	11117.2	432	0.63	0.308752	0.876252	Bos taurus: Signaling by FGFR1
R-BTA-1606322	3464.34	160	0.67	0.310408	0.876252	Bos taurus: ZBP1(DAI) mediated induction of type I IFNs
R-BTA-5675221	5585.68	301	0.93	0.313731	0.876252	Bos taurus: Negative regulation of MAPK pathway
R-BTA-73777	12204.7	327	0.09	0.316158	0.876252	Bos taurus: RNA Polymerase I Chain Elongation
R-BTA-8854050	8552.31	320	0.54	0.316647	0.876252	Bos taurus: FBXL7 down-regulates AURKA during mitotic entry and in early mitosis
R-BTA-174154	9265.59	353	0.61	0.317504	0.876252	Bos taurus: APC/C:Cdc20 mediated degradation of Securin
R-BTA-2428928	12027.3	383	0.29	0.319064	0.876252	Bos taurus: IRS-related events triggered by IGF1R
R-BTA-6811440	11730.2	425	0.54	0.319291	0.876252	Bos taurus: Retrograde transport at the Trans-Golgi-Network
R-BTA-156580	15974.3	607	0.65	0.319818	0.876252	Bos taurus: Phase II - Conjugation of compounds
R-BTA-435354	4688.35	131	0.24	0.320265	0.876252	Bos taurus: Zinc transporters
R-BTA-438064	15319.2	483	0.25	0.320283	0.876252	Bos taurus: Post NMDA receptor activation events
R-BTA-442755	15319.2	483	0.25	0.320283	0.876252	Bos taurus: Activation of NMDA receptor and postsynaptic events
R-BTA-1168372	13563.8	554	0.68	0.320318	0.876252	Bos taurus: Downstream signaling events of B Cell Receptor (BCR)
R-BTA-372790	185378	5842	0.02	0.325157	0.876252	Bos taurus: Signaling by GPCR
R-BTA-1296041	16500.5	296	0.01	0.328982	0.876252	Bos taurus: Activation of G protein gated Potassium channels
R-BTA-1296059	16500.5	296	0.01	0.328982	0.876252	Bos taurus: G protein gated Potassium channels
R-BTA-997272	16500.5	296	0.01	0.328982	0.876252	Bos taurus: Inhibition of voltage gated Ca2+ channels via Gbeta/gamma subunits
R-BTA-5693616	14340.1	339	0.06	0.329655	0.876252	Bos taurus: Presynaptic phase of homologous DNA pairing and strand exchange
R-BTA-166520	44964.2	1400	0.19	0.330421	0.876252	Bos taurus: Signalling by NGF
R-BTA-448424	27372.4	845	0.12	0.330762	0.876252	Bos taurus: Interleukin-17 signaling
R-BTA-2172127	9207.31	395	0.72	0.33077	0.876252	Bos taurus: DAP12 interactions
R-BTA-5687128	12595.8	379	0.2	0.33077	0.876252	Bos taurus: MAPK6/MAPK4 signaling
R-BTA-71406	9821.05	426	0.78	0.331032	0.876252	Bos taurus: Pyruvate metabolism and Citric Acid (TCA) cycle
R-BTA-1234174	13742.5	489	0.42	0.33117	0.876252	Bos taurus: Regulation of Hypoxia-inducible Factor (HIF) by oxygen
R-BTA-2262749	13742.5	489	0.42	0.33117	0.876252	Bos taurus: Cellular response to hypoxia
R-BTA-5693538	17251.8	446	0.09	0.331266	0.876252	Bos taurus: Homology Directed Repair
R-BTA-373076	66343.4	1739	0	0.332974	0.876543	Bos taurus: Class A/1 (Rhodopsin-like receptors)
R-BTA-5685938	12541.4	221	0	0.335866	0.876543	Bos taurus: HDR through Single Strand Annealing (SSA)
R-BTA-5689880	34521.8	1246	0.49	0.339332	0.876543	Bos taurus: Ub-specific processing proteases
R-BTA-450294	26601.9	825	0.12	0.339934	0.876543	Bos taurus: MAP kinase activation in TLR cascade
R-BTA-500792	90681.2	2380	0	0.340661	0.876543	Bos taurus: GPCR ligand binding
R-BTA-8854214	9012.11	325	0.47	0.341772	0.876543	Bos taurus: TBC/RABGAPs
R-BTA-5173105	26122.5	826	0.25	0.342036	0.876543	Bos taurus: O-linked glycosylation
R-BTA-74751	13306.9	428	0.33	0.342809	0.876543	Bos taurus: Insulin receptor signalling cascade
R-BTA-5693579	14354.3	341	0.06	0.34282	0.876543	Bos taurus: Homologous DNA Pairing and Strand Exchange
R-BTA-2404192	12103.3	386	0.29	0.343134	0.876543	Bos taurus: Signaling by Type 1 Insulin-like Growth Factor 1 Receptor (IGF1R)
R-BTA-2428924	12103.3	386	0.29	0.343134	0.876543	Bos taurus: IGF1R signaling cascade
R-BTA-1793185	15377.9	787	0.95	0.350644	0.882329	Bos taurus: Chondroitin sulfate/dermatan sulfate metabolism
R-BTA-450282	13765.9	462	0.32	0.353206	0.882329	Bos taurus: MAPK targets/ Nuclear events mediated by MAP kinases
R-BTA-8878166	12726.3	447	0.42	0.354399	0.882329	Bos taurus: Transcriptional regulation by RUNX2
R-BTA-189445	10316.9	248	0.05	0.354802	0.882329	Bos taurus: Metabolism of porphyrins
R-BTA-140877	7800.64	257	0.34	0.355393	0.882329	Bos taurus: Formation of Fibrin Clot (Clotting Cascade)
R-BTA-73772	7940.77	255	0.33	0.355393	0.882329	Bos taurus: RNA Polymerase I Promoter Escape
R-BTA-166658	8552.67	283	0.38	0.355393	0.882329	Bos taurus: Complement cascade
R-BTA-201451	7421.14	290	0.63	0.355796	0.882329	Bos taurus: Signaling by BMP
R-BTA-2424491	7724.04	363	0.85	0.356125	0.882329	Bos taurus: DAP12 signaling
R-BTA-8939902	8840.53	321	0.45	0.35616	0.882329	Bos taurus: Regulation of RUNX2 expression and activity
R-BTA-977443	28433.5	686	0.01	0.36434	0.899876	Bos taurus: GABA receptor activation
R-BTA-422356	40885.6	1363	0.33	0.365604	0.900285	Bos taurus: Regulation of insulin secretion
R-BTA-375276	35359	1063	0.06	0.367789	0.902703	Bos taurus: Peptide ligand-binding receptors
R-BTA-1428517	28791.3	949	0.24	0.368787	0.902703	Bos taurus: The citric acid (TCA) cycle and respiratory electron transport
R-BTA-913531	9725.63	382	0.57	0.383094	0.931832	Bos taurus: Interferon Signaling
R-BTA-73893	7414.37	323	0.75	0.384977	0.931832	Bos taurus: DNA Damage Bypass
R-BTA-6807505	15165.6	510	0.36	0.385152	0.931832	Bos taurus: RNA polymerase II transcribes snRNA genes
R-BTA-2262752	82701.7	2774	0.23	0.385233	0.931832	Bos taurus: Cellular responses to stress
R-BTA-75893	13496.1	271	0.01	0.38675	0.93275	Bos taurus: TNF signaling
R-BTA-983169	41470	1452	0.44	0.393875	0.94324	Bos taurus: Class I MHC mediated antigen processing & presentation
R-BTA-109606	9753.25	400	0.71	0.394391	0.94324	Bos taurus: Intrinsic Pathway for Apoptosis
R-BTA-69620	58971.1	2108	0.46	0.396513	0.94324	Bos taurus: Cell Cycle Checkpoints
R-BTA-4641258	9152.41	320	0.37	0.397304	0.94324	Bos taurus: Degradation of DVL
R-BTA-186797	16792.1	475	0.05	0.400272	0.94324	Bos taurus: Signaling by PDGF
R-BTA-425407	72981.3	2581	0.49	0.401039	0.94324	Bos taurus: SLC-mediated transmembrane transport
R-BTA-4615885	8423.19	304	0.5	0.401831	0.94324	Bos taurus: SUMOylation of DNA replication proteins
R-BTA-5654743	10726.6	400	0.58	0.405225	0.94324	Bos taurus: Signaling by FGFR4
R-BTA-140875	6257.2	189	0.22	0.405341	0.94324	Bos taurus: Common Pathway of Fibrin Clot Formation
R-BTA-70895	5959.37	199	0.41	0.406169	0.94324	Bos taurus: Branched-chain amino acid catabolism
R-BTA-193639	3490.19	110	0.29	0.407204	0.94324	Bos taurus: p75NTR signals via NF-kB
R-BTA-8963898	2634.04	126	0.77	0.407204	0.94324	Bos taurus: Plasma lipoprotein assembly
R-BTA-163210	3842.22	102	0.14	0.407204	0.94324	Bos taurus: Formation of ATP by chemiosmotic coupling
R-BTA-8949613	3842.22	102	0.14	0.407204	0.94324	Bos taurus: Cristae formation
R-BTA-1222556	10406.7	346	0.35	0.408915	0.944536	Bos taurus: ROS, RNS production in phagocytes
R-BTA-597592	295625	10449	0.43	0.41342	0.949703	Bos taurus: Post-translational protein modification
R-BTA-5607764	16446.3	577	0.33	0.413468	0.949703	Bos taurus: CLEC7A (Dectin-1) signaling
R-BTA-5683826	11443.5	238	0	0.418315	0.956454	Bos taurus: Surfactant metabolism
R-BTA-611105	13789.2	390	0.16	0.41874	0.956454	Bos taurus: Respiratory electron transport
R-BTA-5663213	6129.66	239	0.49	0.421606	0.956696	Bos taurus: RHO GTPases Activate WASPs and WAVEs
R-BTA-196807	5014.2	248	0.77	0.421606	0.956696	Bos taurus: Nicotinate metabolism
R-BTA-1660499	14625	471	0.27	0.422903	0.956696	Bos taurus: Synthesis of PIPs at the plasma membrane
R-BTA-5696398	19715	673	0.34	0.424637	0.956696	Bos taurus: Nucleotide Excision Repair
R-BTA-5610787	23165.2	782	0.35	0.426424	0.956696	Bos taurus: Hedgehog 'off' state
R-BTA-5578749	11741.2	343	0.2	0.427073	0.956696	Bos taurus: Transcriptional regulation by small RNAs
R-BTA-168256	379006	12894	0.07	0.428913	0.956696	Bos taurus: Immune System
R-BTA-75035	3265.28	138	0.66	0.431324	0.956696	Bos taurus: Chk1/Chk2(Cds1) mediated inactivation of Cyclin B:Cdk1 complex
R-BTA-157858	4831.32	124	0.17	0.432013	0.956696	Bos taurus: Gap junction trafficking and regulation
R-BTA-174178	11688.8	397	0.42	0.432602	0.956696	Bos taurus: APC/C:Cdh1 mediated degradation of Cdc20 and other APC/C:Cdh1 targeted proteins in late mitosis/early G1
R-BTA-427359	4263.93	72	0	0.434013	0.956696	Bos taurus: SIRT1 negatively regulates rRNA expression
R-BTA-427413	4263.93	72	0	0.434013	0.956696	Bos taurus: NoRC negatively regulates rRNA expression
R-BTA-5250941	4263.93	72	0	0.434013	0.956696	Bos taurus: Negative epigenetic regulation of rRNA expression
R-BTA-110313	5426.37	236	0.71	0.440031	0.967361	Bos taurus: Translesion synthesis by Y family DNA polymerases bypasses lesions on DNA template
R-BTA-5654741	11180.9	405	0.53	0.443276	0.969244	Bos taurus: Signaling by FGFR3
R-BTA-5656169	4734.85	202	0.69	0.443747	0.969244	Bos taurus: Termination of translesion DNA synthesis
R-BTA-174184	9653.02	398	0.7	0.444434	0.969244	Bos taurus: Cdc20:Phospho-APC/C mediated degradation of Cyclin A
R-BTA-5685942	16589	397	0.05	0.448026	0.974144	Bos taurus: HDR through Homologous Recombination (HRR)
R-BTA-204998	15912.6	713	0.9	0.450122	0.974144	Bos taurus: Cell death signalling via NRAGE, NRIF and NADE
R-BTA-5632684	19440.1	702	0.53	0.452198	0.974144	Bos taurus: Hedgehog 'on' state
R-BTA-421270	7704.99	399	0.91	0.453482	0.974144	Bos taurus: Cell-cell junction organization
R-BTA-1483249	14081.1	580	0.62	0.453951	0.974144	Bos taurus: Inositol phosphate metabolism
R-BTA-2173796	5969.45	239	0.57	0.454599	0.974144	Bos taurus: SMAD2/SMAD3:SMAD4 heterotrimer regulates transcription
R-BTA-449147	109667	3838	0.32	0.4593	0.974144	Bos taurus: Signaling by Interleukins
R-BTA-212165	13261.4	402	0.19	0.459983	0.974144	Bos taurus: Epigenetic regulation of gene expression
R-BTA-72165	8425.16	348	0.68	0.464189	0.974144	Bos taurus: mRNA Splicing - Minor Pathway
R-BTA-2559582	16022.6	445	0.08	0.465957	0.974144	Bos taurus: Senescence-Associated Secretory Phenotype (SASP)
R-BTA-418594	39976.6	1150	0.11	0.470929	0.974144	Bos taurus: G alpha (i) signalling events
R-BTA-5099900	9160.01	265	0.26	0.471507	0.974144	Bos taurus: WNT5A-dependent internalization of FZD4
R-BTA-425410	9773.76	230	0.08	0.471507	0.974144	Bos taurus: Metal ion SLC transporters
R-BTA-6796648	8572.26	289	0.31	0.47183	0.974144	Bos taurus: TP53 Regulates Transcription of DNA Repair Genes
R-BTA-3238698	6317.11	181	0.19	0.472038	0.974144	Bos taurus: WNT ligand biogenesis and trafficking
R-BTA-430039	5816.7	161	0.2	0.472038	0.974144	Bos taurus: mRNA decay by 5' to 3' exoribonuclease
R-BTA-71291	48026.5	1696	0.56	0.472576	0.974144	Bos taurus: Metabolism of amino acids and derivatives
R-BTA-388841	18009.9	671	0.51	0.472969	0.974144	Bos taurus: Costimulation by the CD28 family
R-BTA-392518	15661.8	396	0.11	0.473158	0.974144	Bos taurus: Signal amplification
R-BTA-5633007	40307.1	1344	0.26	0.473719	0.974144	Bos taurus: Regulation of TP53 Activity
R-BTA-69473	23055.1	612	0.05	0.477673	0.974144	Bos taurus: G2/M DNA damage checkpoint
R-BTA-8864260	11819	701	1	0.477845	0.974144	Bos taurus: Transcriptional regulation by the AP-2 (TFAP2) family of transcription factors
R-BTA-446728	13566.7	748	1	0.477967	0.974144	Bos taurus: Cell junction organization
R-BTA-73887	13962.5	308	0.01	0.478652	0.974144	Bos taurus: Death Receptor Signalling
R-BTA-1257604	51971	1909	0.6	0.478867	0.974144	Bos taurus: PIP3 activates AKT signaling
R-BTA-8863795	4555.7	140	0.2	0.47888	0.974144	Bos taurus: Downregulation of ERBB2 signaling
R-BTA-6782210	10778.6	344	0.29	0.481142	0.974144	Bos taurus: Gap-filling DNA repair synthesis and ligation in TC-NER
R-BTA-3108232	20390.8	701	0.48	0.481667	0.974144	Bos taurus: SUMO E3 ligases SUMOylate target proteins
R-BTA-389357	10195.3	337	0.33	0.482851	0.974144	Bos taurus: CD28 dependent PI3K/Akt signaling
R-BTA-180024	7582	185	0.09	0.483508	0.974144	Bos taurus: DARPP-32 events
R-BTA-975634	3078.8	203	0.94	0.483508	0.974144	Bos taurus: Retinoid metabolism and transport
R-BTA-196849	26493.4	1101	0.84	0.491933	0.980894	Bos taurus: Metabolism of water-soluble vitamins and cofactors
R-BTA-389948	2022.65	66	0.37	0.493844	0.980894	Bos taurus: PD-1 signaling
R-BTA-380108	5679.42	274	0.78	0.4941	0.980894	Bos taurus: Chemokine receptors bind chemokines
R-BTA-179419	10091.3	413	0.7	0.494201	0.980894	Bos taurus: APC:Cdc20 mediated degradation of cell cycle proteins prior to satisfation of the cell cycle checkpoint
R-BTA-201681	39691.1	1188	0.03	0.495303	0.980894	Bos taurus: TCF dependent signaling in response to WNT
R-BTA-163200	18970.3	523	0.11	0.497142	0.980894	Bos taurus: Respiratory electron transport, ATP synthesis by chemiosmotic coupling, and heat production by uncoupling proteins.
R-BTA-1296072	16051.9	596	0.53	0.497634	0.980894	Bos taurus: Voltage gated Potassium channels
R-BTA-6791226	27588.3	847	0.13	0.49882	0.980894	Bos taurus: Major pathway of rRNA processing in the nucleolus and cytosol
R-BTA-72312	27588.3	847	0.13	0.49882	0.980894	Bos taurus: rRNA processing
R-BTA-8868773	27588.3	847	0.13	0.49882	0.980894	Bos taurus: rRNA processing in the nucleus and cytosol
R-BTA-5633008	2319.27	76	0.38	0.502198	0.985172	Bos taurus: TP53 Regulates Transcription of Cell Death Genes
R-BTA-198933	17951	515	0.13	0.503614	0.985592	Bos taurus: Immunoregulatory interactions between a Lymphoid and a non-Lymphoid cell
R-BTA-8939236	19344	551	0.11	0.50835	0.990864	Bos taurus: RUNX1 regulates transcription of genes involved in differentiation of HSCs
R-BTA-418990	7470.45	383	0.91	0.508724	0.990864	Bos taurus: Adherens junctions interactions
R-BTA-190828	4256.84	107	0.17	0.513676	0.998138	Bos taurus: Gap junction trafficking
R-BTA-1266738	117653	4054	0.3	0.515587	0.999482	Bos taurus: Developmental Biology
R-BTA-1483255	20281	722	0.48	0.517724	0.999955	Bos taurus: PI Metabolism
R-BTA-5358351	27990.1	1037	0.6	0.519681	0.999955	Bos taurus: Signaling by Hedgehog
R-BTA-8963899	1965.06	120	0.89	0.530006	0.999955	Bos taurus: Plasma lipoprotein remodeling
R-BTA-174143	13594.8	495	0.58	0.530316	0.999955	Bos taurus: APC/C-mediated degradation of cell cycle proteins
R-BTA-453276	13594.8	495	0.58	0.530316	0.999955	Bos taurus: Regulation of mitotic cell cycle
R-BTA-196854	31419.7	1373	0.95	0.530868	0.999955	Bos taurus: Metabolism of vitamins and cofactors
R-BTA-390522	2988.2	109	0.41	0.53468	0.999955	Bos taurus: Striated Muscle Contraction
R-BTA-3214842	9960.44	291	0.18	0.534728	0.999955	Bos taurus: HDMs demethylate histones
R-BTA-159236	17194.6	449	0.05	0.544592	0.999955	Bos taurus: Transport of Mature mRNA derived from an Intron-Containing Transcript
R-BTA-72202	17194.6	449	0.05	0.544592	0.999955	Bos taurus: Transport of Mature Transcript to Cytoplasm
R-BTA-176409	10274	423	0.72	0.544592	0.999955	Bos taurus: APC/C:Cdc20 mediated degradation of mitotic proteins
R-BTA-190236	16943.3	660	0.63	0.546517	0.999955	Bos taurus: Signaling by FGFR
R-BTA-1296065	17353.3	334	0.01	0.54787	0.999955	Bos taurus: Inwardly rectifying K+ channels
R-BTA-3371453	10865.1	395	0.48	0.54787	0.999955	Bos taurus: Regulation of HSF1-mediated heat shock response
R-BTA-389356	13277.5	463	0.37	0.548166	0.999955	Bos taurus: CD28 co-stimulation
R-BTA-5658442	10646.8	419	0.61	0.549081	0.999955	Bos taurus: Regulation of RAS by GAPs
R-BTA-6811558	24031.6	844	0.39	0.553696	0.999955	Bos taurus: PI5P, PP2A and IER3 Regulate PI3K/AKT Signaling
R-BTA-2029485	7308.11	411	0.91	0.55935	0.999955	Bos taurus: Role of phospholipids in phagocytosis
R-BTA-6782135	14244.4	375	0.08	0.561299	0.999955	Bos taurus: Dual incision in TC-NER
R-BTA-4551638	11107	409	0.6	0.561299	0.999955	Bos taurus: SUMOylation of chromatin organization proteins
R-BTA-3928662	9142.62	497	0.93	0.565145	0.999955	Bos taurus: EPHB-mediated forward signaling
R-BTA-6794361	11552.9	341	0.19	0.56944	0.999955	Bos taurus: Neurexins and neuroligins
R-BTA-5223345	6828	219	0.34	0.573061	0.999955	Bos taurus: Miscellaneous transport and binding events
R-BTA-6804757	10717.3	395	0.52	0.574297	0.999955	Bos taurus: Regulation of TP53 Degradation
R-BTA-6806003	10717.3	395	0.52	0.574297	0.999955	Bos taurus: Regulation of TP53 Expression and Degradation
R-BTA-196299	3515.57	213	0.93	0.578416	0.999955	Bos taurus: Beta-catenin phosphorylation cascade
R-BTA-2990846	22109.5	788	0.57	0.580009	0.999955	Bos taurus: SUMOylation
R-BTA-70268	6401.23	210	0.28	0.581687	0.999955	Bos taurus: Pyruvate metabolism
R-BTA-193704	18779.8	822	0.89	0.586459	0.999955	Bos taurus: p75 NTR receptor-mediated signalling
R-BTA-1280215	125247	4351	0.32	0.586464	0.999955	Bos taurus: Cytokine Signaling in Immune system
R-BTA-199418	24162.2	854	0.41	0.5885	0.999955	Bos taurus: Negative regulation of the PI3K/AKT network
R-BTA-211000	12286.6	373	0.2	0.590706	0.999955	Bos taurus: Gene Silencing by RNA
R-BTA-429947	7130.06	243	0.3	0.590945	0.999955	Bos taurus: Deadenylation of mRNA
R-BTA-176814	10485.6	432	0.73	0.593677	0.999955	Bos taurus: Activation of APC/C and APC/C:Cdc20 mediated degradation of mitotic proteins
R-BTA-5696394	4819.81	257	0.92	0.595227	0.999955	Bos taurus: DNA Damage Recognition in GG-NER
R-BTA-5696399	14980.4	571	0.61	0.602177	0.999955	Bos taurus: Global Genome Nucleotide Excision Repair (GG-NER)
R-BTA-2559583	31120.8	1013	0.25	0.602389	0.999955	Bos taurus: Cellular Senescence
R-BTA-5654738	16098.5	623	0.61	0.605175	0.999955	Bos taurus: Signaling by FGFR2
R-BTA-191273	4124	116	0.26	0.6071	0.999955	Bos taurus: Cholesterol biosynthesis
R-BTA-204174	4873.75	155	0.25	0.608389	0.999955	Bos taurus: Regulation of pyruvate dehydrogenase (PDH) complex
R-BTA-5357956	5692.54	148	0.14	0.608389	0.999955	Bos taurus: TNFR1-induced NFkappaB signaling pathway
R-BTA-389513	5746.47	308	0.9	0.610093	0.999955	Bos taurus: CTLA4 inhibitory signaling
R-BTA-382556	14872.3	518	0.45	0.610349	0.999955	Bos taurus: ABC-family proteins mediated transport
R-BTA-6811442	40398.1	1571	0.68	0.611915	0.999955	Bos taurus: Intra-Golgi and retrograde Golgi-to-ER traffic
R-BTA-432720	7906.83	319	0.6	0.613693	0.999955	Bos taurus: Lysosome Vesicle Biogenesis
R-BTA-6781827	15688.1	446	0.13	0.614728	0.999955	Bos taurus: Transcription-Coupled Nucleotide Excision Repair (TC-NER)
R-BTA-975576	8831.11	438	0.93	0.615467	0.999955	Bos taurus: N-glycan antennae elongation in the medial/trans-Golgi
R-BTA-112409	2997.32	156	0.86	0.616235	0.999955	Bos taurus: RAF-independent MAPK1/3 activation
R-BTA-2467813	32795.8	1363	0.88	0.616973	0.999955	Bos taurus: Separation of Sister Chromatids
R-BTA-5620924	10766.8	388	0.47	0.620115	0.999955	Bos taurus: Intraflagellar transport
R-BTA-977444	24353.3	569	0	0.622849	0.999955	Bos taurus: GABA B receptor activation
R-BTA-991365	24353.3	569	0	0.622849	0.999955	Bos taurus: Activation of GABAB receptors
R-BTA-193648	11416.5	558	0.94	0.625222	0.999955	Bos taurus: NRAGE signals death through JNK
R-BTA-8982491	6900.22	180	0.06	0.629272	0.999955	Bos taurus: Glycogen metabolism
R-BTA-174048	2382.04	124	0.78	0.62988	0.999955	Bos taurus: APC/C:Cdc20 mediated degradation of Cyclin B
R-BTA-3322077	5217.37	122	0.05	0.62988	0.999955	Bos taurus: Glycogen synthesis
R-BTA-6806667	3179.88	219	1	0.63037	0.999955	Bos taurus: Metabolism of fat-soluble vitamins
R-BTA-111996	11998.8	310	0.06	0.631739	0.999955	Bos taurus: Ca-dependent events
R-BTA-192105	5243.11	257	0.81	0.631739	0.999955	Bos taurus: Synthesis of bile acids and bile salts
R-BTA-447115	5599.38	166	0.31	0.635383	0.999955	Bos taurus: Interleukin-12 family signaling
R-BTA-186763	7786.4	323	0.63	0.637887	0.999955	Bos taurus: Downstream signal transduction
R-BTA-76002	69019.1	2752	0.89	0.638726	0.999955	Bos taurus: Platelet activation, signaling and aggregation
R-BTA-2555396	33469.6	1391	0.89	0.639527	0.999955	Bos taurus: Mitotic Metaphase and Anaphase
R-BTA-68882	33469.6	1391	0.89	0.639527	0.999955	Bos taurus: Mitotic Anaphase
R-BTA-170822	7041.36	230	0.34	0.641961	0.999955	Bos taurus: Regulation of Glucokinase by Glucokinase Regulatory Protein
R-BTA-5673000	4842.17	273	0.95	0.648753	0.999955	Bos taurus: RAF activation
R-BTA-8953897	106317	3480	0.15	0.649408	0.999955	Bos taurus: Cellular responses to external stimuli
R-BTA-5693537	6557.68	221	0.36	0.652953	0.999955	Bos taurus: Resolution of D-Loop Structures
R-BTA-5693568	6557.68	221	0.36	0.652953	0.999955	Bos taurus: Resolution of D-loop Structures through Holliday Junction Intermediates
R-BTA-6799198	11455.3	338	0.19	0.65305	0.999955	Bos taurus: Complex I biogenesis
R-BTA-73884	4556.52	193	0.64	0.653059	0.999955	Bos taurus: Base Excision Repair
R-BTA-5696400	8740.26	259	0.29	0.658309	0.999955	Bos taurus: Dual Incision in GG-NER
R-BTA-73776	6527.59	324	0.87	0.658341	0.999955	Bos taurus: RNA Polymerase II Promoter Escape
R-BTA-73779	6527.59	324	0.87	0.658341	0.999955	Bos taurus: RNA Polymerase II Transcription Pre-Initiation And Promoter Opening
R-BTA-75953	6527.59	324	0.87	0.658341	0.999955	Bos taurus: RNA Polymerase II Transcription Initiation
R-BTA-76042	6527.59	324	0.87	0.658341	0.999955	Bos taurus: RNA Polymerase II Transcription Initiation And Promoter Clearance
R-BTA-73933	4529.89	184	0.57	0.659073	0.999955	Bos taurus: Resolution of Abasic Sites (AP sites)
R-BTA-5576892	10991.3	507	0.84	0.65931	0.999955	Bos taurus: Phase 0 - rapid depolarisation
R-BTA-6806834	25214.3	759	0.17	0.664421	0.999955	Bos taurus: Signaling by MET
R-BTA-199992	16133.7	516	0.35	0.666994	0.999955	Bos taurus: trans-Golgi Network Vesicle Budding
R-BTA-421837	16133.7	516	0.35	0.666994	0.999955	Bos taurus: Clathrin derived vesicle budding
R-BTA-168928	12391.2	380	0.22	0.666999	0.999955	Bos taurus: DDX58/IFIH1-mediated induction of interferon-alpha/beta
R-BTA-73728	4445.81	85	0.01	0.670794	0.999955	Bos taurus: RNA Polymerase I Promoter Opening
R-BTA-5668541	14258.4	465	0.3	0.67129	0.999955	Bos taurus: TNFR2 non-canonical NF-kB pathway
R-BTA-8856688	24014.4	991	0.78	0.6724	0.999955	Bos taurus: Golgi-to-ER retrograde transport
R-BTA-211976	3768.13	211	0.86	0.673346	0.999955	Bos taurus: Endogenous sterols
R-BTA-76061	2913.61	212	0.97	0.674297	0.999955	Bos taurus: RNA Polymerase III Transcription Initiation From Type 1 Promoter
R-BTA-76066	2913.61	212	0.97	0.674297	0.999955	Bos taurus: RNA Polymerase III Transcription Initiation From Type 2 Promoter
R-BTA-422475	79615.1	2988	0.78	0.675206	0.999955	Bos taurus: Axon guidance
R-BTA-2022928	9615.3	525	0.97	0.676115	0.999955	Bos taurus: HS-GAG biosynthesis
R-BTA-5696395	9218.77	325	0.43	0.677805	0.999955	Bos taurus: Formation of Incision Complex in GG-NER
R-BTA-8866654	8939.64	329	0.51	0.677805	0.999955	Bos taurus: E3 ubiquitin ligases ubiquitinate target proteins
R-BTA-3371556	15650.3	578	0.53	0.678907	0.999955	Bos taurus: Cellular response to heat stress
R-BTA-112382	12936.1	419	0.27	0.682101	0.999955	Bos taurus: Formation of RNA Pol II elongation complex
R-BTA-75955	12936.1	419	0.27	0.682101	0.999955	Bos taurus: RNA Polymerase II Transcription Elongation
R-BTA-176407	1878.46	99	0.73	0.682911	0.999955	Bos taurus: Conversion from APC/C:Cdc20 to APC/C:Cdh1 in late anaphase
R-BTA-428157	25985.2	987	0.66	0.683143	0.999955	Bos taurus: Sphingolipid metabolism
R-BTA-674695	14651.5	538	0.46	0.684714	0.999955	Bos taurus: RNA Polymerase II Pre-transcription Events
R-BTA-114604	14595.6	523	0.39	0.687586	0.999955	Bos taurus: GPVI-mediated activation cascade
R-BTA-73894	62237.5	2193	0.4	0.692038	0.999955	Bos taurus: DNA Repair
R-BTA-373080	19394.1	543	0.11	0.692908	0.999955	Bos taurus: Class B/2 (Secretin family receptors)
R-BTA-70263	8602.81	251	0.27	0.693444	0.999955	Bos taurus: Gluconeogenesis
R-BTA-381119	6205.69	149	0.13	0.695421	0.999955	Bos taurus: Unfolded Protein Response (UPR)
R-BTA-3232118	1296.06	89	0.91	0.695824	0.999955	Bos taurus: SUMOylation of transcription factors
R-BTA-4641262	4456.11	246	0.9	0.697016	0.999955	Bos taurus: Disassembly of the destruction complex and recruitment of AXIN to the membrane
R-BTA-390466	10674.6	250	0.03	0.697016	0.999955	Bos taurus: Chaperonin-mediated protein folding
R-BTA-391251	10674.6	250	0.03	0.697016	0.999955	Bos taurus: Protein folding
R-BTA-6814122	10674.6	250	0.03	0.697016	0.999955	Bos taurus: Cooperation of PDCL (PhLP1) and TRiC/CCT in G-protein beta folding
R-BTA-2500257	23017.4	1023	0.93	0.69745	0.999955	Bos taurus: Resolution of Sister Chromatid Cohesion
R-BTA-420092	14704.7	394	0.09	0.69885	0.999955	Bos taurus: Glucagon-type ligand receptors
R-BTA-977606	7629.79	248	0.37	0.699097	0.999955	Bos taurus: Regulation of Complement cascade
R-BTA-204005	12062.6	445	0.55	0.702427	0.999955	Bos taurus: COPII (Coat Protein 2) Mediated Vesicle Transport
R-BTA-6781823	10205.1	299	0.19	0.703098	0.999955	Bos taurus: Formation of TC-NER Pre-Incision Complex
R-BTA-2173793	7957.4	308	0.56	0.70407	0.999955	Bos taurus: Transcriptional activity of SMAD2/SMAD3:SMAD4 heterotrimer
R-BTA-176412	2302.06	119	0.77	0.704399	0.999955	Bos taurus: Phosphorylation of the APC/C
R-BTA-450531	13663.3	536	0.65	0.704486	0.999955	Bos taurus: Regulation of mRNA stability by proteins that bind AU-rich elements
R-BTA-375170	5069.8	233	0.72	0.705007	0.999955	Bos taurus: CDO in myogenesis
R-BTA-525793	5069.8	233	0.72	0.705007	0.999955	Bos taurus: Myogenesis
R-BTA-191859	7122.02	273	0.52	0.705605	0.999955	Bos taurus: snRNP Assembly
R-BTA-194441	7122.02	273	0.52	0.705605	0.999955	Bos taurus: Metabolism of non-coding RNA
R-BTA-400042	17340	315	0	0.706694	0.999955	Bos taurus: Adrenaline,noradrenaline inhibits insulin secretion
R-BTA-74752	18024.9	730	0.77	0.710372	0.999955	Bos taurus: Signaling by Insulin receptor
R-BTA-5576893	11155.9	517	0.86	0.710582	0.999955	Bos taurus: Phase 2 - plateau phase
R-BTA-2559585	4189.85	239	0.92	0.710839	0.999955	Bos taurus: Oncogene Induced Senescence
R-BTA-141424	22309.1	968	0.89	0.713647	0.999955	Bos taurus: Amplification of signal from the kinetochores
R-BTA-141444	22309.1	968	0.89	0.713647	0.999955	Bos taurus: Amplification of signal from unattached kinetochores via a MAD2 inhibitory signal
R-BTA-201722	10709.6	388	0.44	0.713676	0.999955	Bos taurus: Formation of the beta-catenin:TCF transactivating complex
R-BTA-74158	4257.32	289	0.99	0.713825	0.999955	Bos taurus: RNA Polymerase III Transcription
R-BTA-76046	4257.32	289	0.99	0.713825	0.999955	Bos taurus: RNA Polymerase III Transcription Initiation
R-BTA-1280218	120003	4203	0.35	0.715569	0.999955	Bos taurus: Adaptive Immune System
R-BTA-418346	27909.3	913	0.27	0.72	0.999955	Bos taurus: Platelet homeostasis
R-BTA-6788656	10195.2	441	0.81	0.723641	0.999955	Bos taurus: Histidine, lysine, phenylalanine, tyrosine, proline and tryptophan catabolism
R-BTA-383280	25222.5	978	0.69	0.72565	0.999955	Bos taurus: Nuclear Receptor transcription pathway
R-BTA-2022854	5457.65	276	0.86	0.726742	0.999955	Bos taurus: Keratan sulfate biosynthesis
R-BTA-196071	6226.18	289	0.81	0.727251	0.999955	Bos taurus: Metabolism of steroid hormones
R-BTA-1170546	1858.7	82	0.59	0.728118	0.999955	Bos taurus: Prolactin receptor signaling
R-BTA-69298	2396.93	105	0.54	0.728118	0.999955	Bos taurus: Association of licensing factors with the pre-replicative complex
R-BTA-9006925	65339	2435	0.62	0.728729	0.999955	Bos taurus: Intracellular signaling by second messengers
R-BTA-163359	18709.5	495	0.07	0.729852	0.999955	Bos taurus: Glucagon signaling in metabolic regulation
R-BTA-380259	10682	341	0.28	0.730033	0.999955	Bos taurus: Loss of Nlp from mitotic centrosomes
R-BTA-380284	10682	341	0.28	0.730033	0.999955	Bos taurus: Loss of proteins required for interphase microtubule organization from the centrosome
R-BTA-913709	16262.3	572	0.52	0.730399	0.999955	Bos taurus: O-linked glycosylation of mucins
R-BTA-1169408	2886.52	149	0.79	0.731635	0.999955	Bos taurus: ISG15 antiviral mechanism
R-BTA-1169410	2886.52	149	0.79	0.731635	0.999955	Bos taurus: Antiviral mechanism by IFN-stimulated genes
R-BTA-111447	4149.76	212	0.82	0.731713	0.999955	Bos taurus: Activation of BAD and translocation to mitochondria
R-BTA-1638091	13083.7	625	0.9	0.733925	0.999955	Bos taurus: Heparan sulfate/heparin (HS-GAG) metabolism
R-BTA-2514859	2869.36	158	0.82	0.739701	0.999955	Bos taurus: Inactivation, recovery and regulation of the phototransduction cascade
R-BTA-453274	27413	1018	0.64	0.742998	0.999955	Bos taurus: Mitotic G2-G2/M phases
R-BTA-8856825	24758.8	654	0.05	0.744878	0.999955	Bos taurus: Cargo recognition for clathrin-mediated endocytosis
R-BTA-3108214	12949.7	500	0.69	0.74899	0.999955	Bos taurus: SUMOylation of DNA damage response and repair proteins
R-BTA-381676	19405.9	484	0.02	0.754861	0.999955	Bos taurus: Glucagon-like Peptide-1 (GLP1) regulates insulin secretion
R-BTA-450321	7025.99	331	0.82	0.756675	0.999955	Bos taurus: JNK (c-Jun kinases) phosphorylation and activation mediated by activated human TAK1
R-BTA-69231	10091.3	424	0.75	0.757024	0.999955	Bos taurus: Cyclin D associated events in G1
R-BTA-69236	10091.3	424	0.75	0.757024	0.999955	Bos taurus: G1 Phase
R-BTA-69618	24106.7	1058	0.94	0.758309	0.999955	Bos taurus: Mitotic Spindle Checkpoint
R-BTA-2559580	19359.2	639	0.32	0.761004	0.999955	Bos taurus: Oxidative Stress Induced Senescence
R-BTA-69273	5711.97	214	0.55	0.761117	0.999955	Bos taurus: Cyclin A/B1/B2 associated events during G2/M transition
R-BTA-111933	9724.72	279	0.21	0.762341	0.999955	Bos taurus: Calmodulin induced events
R-BTA-111997	9724.72	279	0.21	0.762341	0.999955	Bos taurus: CaM pathway
R-BTA-5218920	8840.82	314	0.43	0.765897	0.999955	Bos taurus: VEGFR2 mediated vascular permeability
R-BTA-4570464	5798.94	238	0.56	0.76767	0.999955	Bos taurus: SUMOylation of RNA binding proteins
R-BTA-1500931	20270.1	991	0.99	0.768045	0.999955	Bos taurus: Cell-Cell communication
R-BTA-2682334	15861.5	778	0.95	0.7684	0.999955	Bos taurus: EPH-Ephrin signaling
R-BTA-176408	3557.79	191	0.87	0.769334	0.999955	Bos taurus: Regulation of APC/C activators between G1/S and early anaphase
R-BTA-5693571	13076.1	458	0.46	0.774034	0.999955	Bos taurus: Nonhomologous End-Joining (NHEJ)
R-BTA-202131	6556.73	129	0.02	0.774289	0.999955	Bos taurus: Metabolism of nitric oxide
R-BTA-203765	6556.73	129	0.02	0.774289	0.999955	Bos taurus: eNOS activation and regulation
R-BTA-69275	26910.5	982	0.61	0.777288	0.999955	Bos taurus: G2/M Transition
R-BTA-212300	5371.04	170	0.28	0.777534	0.999955	Bos taurus: PRC2 methylates histones and DNA
R-BTA-3214847	12241.5	394	0.27	0.780334	0.999955	Bos taurus: HATs acetylate histones
R-BTA-70171	14066.9	451	0.24	0.780334	0.999955	Bos taurus: Glycolysis
R-BTA-2173788	3525.14	163	0.7	0.780534	0.999955	Bos taurus: Downregulation of TGF-beta receptor signaling
R-BTA-193368	3844.02	189	0.77	0.780571	0.999955	Bos taurus: Synthesis of bile acids and bile salts via 7alpha-hydroxycholesterol
R-BTA-156584	2909.27	172	0.86	0.783439	0.999955	Bos taurus: Cytosolic sulfonation of small molecules
R-BTA-157118	15699.9	324	0.01	0.786361	0.999955	Bos taurus: Signaling by NOTCH
R-BTA-6803529	5218.37	212	0.6	0.786391	0.999955	Bos taurus: FGFR2 alternative splicing
R-BTA-8854518	10907.4	365	0.35	0.788773	0.999955	Bos taurus: AURKA Activation by TPX2
R-BTA-5621481	21918.5	877	0.68	0.79064	0.999955	Bos taurus: C-type lectin receptors (CLRs)
R-BTA-380270	11761.9	395	0.38	0.790995	0.999955	Bos taurus: Recruitment of mitotic centrosome proteins and complexes
R-BTA-380287	11761.9	395	0.38	0.790995	0.999955	Bos taurus: Centrosome maturation
R-BTA-380320	11761.9	395	0.38	0.790995	0.999955	Bos taurus: Recruitment of NuMA to mitotic centrosomes
R-BTA-194068	6689.08	301	0.76	0.792393	0.999955	Bos taurus: Bile acid and bile salt metabolism
R-BTA-163685	43873.6	1631	0.66	0.795618	0.999955	Bos taurus: Integration of energy metabolism
R-BTA-1630316	32197.7	1651	1	0.796989	0.999955	Bos taurus: Glycosaminoglycan metabolism
R-BTA-72172	37849	1221	0.17	0.800236	0.999955	Bos taurus: mRNA Splicing
R-BTA-1971475	4310.84	194	0.7	0.802031	0.999955	Bos taurus: A tetrasaccharide linker sequence is required for GAG synthesis
R-BTA-8979227	5473.42	241	0.8	0.803465	0.999955	Bos taurus: Triglyceride metabolism
R-BTA-2299718	5184.48	174	0.48	0.805144	0.999955	Bos taurus: Condensation of Prophase Chromosomes
R-BTA-8878159	11534	486	0.72	0.80563	0.999955	Bos taurus: Transcriptional regulation by RUNX3
R-BTA-9007101	23484.2	1010	0.84	0.806509	0.999955	Bos taurus: Rab regulation of trafficking
R-BTA-5673001	50403	1916	0.64	0.811217	0.999955	Bos taurus: RAF/MAP kinase cascade
R-BTA-190241	2558.17	118	0.68	0.811809	0.999955	Bos taurus: FGFR2 ligand binding and activation
R-BTA-264876	7577.97	363	0.74	0.812656	0.999955	Bos taurus: Insulin processing
R-BTA-446219	15665.5	476	0.26	0.815696	0.999955	Bos taurus: Synthesis of substrates in N-glycan biosythesis
R-BTA-445355	7890.01	237	0.27	0.816316	0.999955	Bos taurus: Smooth Muscle Contraction
R-BTA-3769402	8472.17	290	0.41	0.816469	0.999955	Bos taurus: Deactivation of the beta-catenin transactivating complex
R-BTA-391903	3484.78	67	0.06	0.817619	0.999955	Bos taurus: Eicosanoid ligand-binding receptors
R-BTA-429914	13299.8	478	0.45	0.818393	0.999955	Bos taurus: Deadenylation-dependent mRNA decay
R-BTA-5358508	4394.5	148	0.4	0.819141	0.999955	Bos taurus: Mismatch Repair
R-BTA-5358565	4394.5	148	0.4	0.819141	0.999955	Bos taurus: Mismatch repair (MMR) directed by MSH2:MSH6 (MutSalpha)
R-BTA-933541	6376.14	154	0.09	0.819141	0.999955	Bos taurus: TRAF6 mediated IRF7 activation
R-BTA-983712	35936.3	1264	0.48	0.820636	0.999955	Bos taurus: Ion channel transport
R-BTA-75876	9395.07	348	0.47	0.820797	0.999955	Bos taurus: Synthesis of very long-chain fatty acyl-CoAs
R-BTA-5684996	51183.7	1995	0.69	0.820817	0.999955	Bos taurus: MAPK1/MAPK3 signaling
R-BTA-6804115	3777.06	154	0.55	0.822848	0.999955	Bos taurus: TP53 regulates transcription of additional cell cycle genes whose exact role in the p53 pathway remain uncertain
R-BTA-917937	14793	485	0.26	0.824129	0.999955	Bos taurus: Iron uptake and transport
R-BTA-2173789	3966.89	201	0.82	0.826161	0.999955	Bos taurus: TGF-beta receptor signaling activates SMADs
R-BTA-1592389	2257.59	118	0.71	0.826488	0.999955	Bos taurus: Activation of Matrix Metalloproteinases
R-BTA-2173795	2729.81	117	0.56	0.836666	0.999955	Bos taurus: Downregulation of SMAD2/3:SMAD4 transcriptional activity
R-BTA-3000171	12669.1	360	0.1	0.838005	0.999955	Bos taurus: Non-integrin membrane-ECM interactions
R-BTA-5669034	4650.21	136	0.26	0.84028	0.999955	Bos taurus: TNFs bind their physiological receptors
R-BTA-2514856	7022.68	202	0.22	0.840884	0.999955	Bos taurus: The phototransduction cascade
R-BTA-70326	20694.8	658	0.24	0.840954	0.999955	Bos taurus: Glucose metabolism
R-BTA-182971	11164.1	288	0.08	0.841362	0.999955	Bos taurus: EGFR downregulation
R-BTA-3371571	4936.78	199	0.54	0.8418	0.999955	Bos taurus: HSF1-dependent transactivation
R-BTA-8848021	12289.8	560	0.88	0.842631	0.999955	Bos taurus: Signaling by PTK6
R-BTA-9006927	12289.8	560	0.88	0.842631	0.999955	Bos taurus: Signaling by Non-Receptor Tyrosine Kinases
R-BTA-174824	9546.36	511	0.98	0.845304	0.999955	Bos taurus: Plasma lipoprotein assembly, remodeling, and clearance
R-BTA-982772	2174.66	86	0.56	0.85061	0.999955	Bos taurus: Growth hormone receptor signaling
R-BTA-3928665	7537.79	344	0.79	0.850635	0.999955	Bos taurus: EPH-ephrin mediated repulsion of cells
R-BTA-6791312	8308.71	249	0.24	0.850976	0.999955	Bos taurus: TP53 Regulates Transcription of Cell Cycle Genes
R-BTA-194138	35702	1305	0.53	0.853131	0.999955	Bos taurus: Signaling by VEGF
R-BTA-2022870	9907.6	498	0.88	0.855037	0.999955	Bos taurus: Chondroitin sulfate biosynthesis
R-BTA-2168880	1845.46	70	0.5	0.856217	0.999955	Bos taurus: Scavenging of heme from plasma
R-BTA-5654704	4027.73	149	0.54	0.856739	0.999955	Bos taurus: SHC-mediated cascade:FGFR3
R-BTA-76071	3655.92	237	0.97	0.857193	0.999955	Bos taurus: RNA Polymerase III Transcription Initiation From Type 3 Promoter
R-BTA-3301854	6160.63	286	0.78	0.857347	0.999955	Bos taurus: Nuclear Pore Complex (NPC) Disassembly
R-BTA-1834949	6875.31	312	0.73	0.859771	0.999955	Bos taurus: Cytosolic sensors of pathogen-associated DNA
R-BTA-948021	44099.7	1848	0.93	0.860152	0.999955	Bos taurus: Transport to the Golgi and subsequent modification
R-BTA-983168	25782.7	1148	0.96	0.861492	0.999955	Bos taurus: Antigen processing: Ubiquitination & Proteasome degradation
R-BTA-68877	32946.1	1341	0.82	0.862096	0.999955	Bos taurus: Mitotic Prometaphase
R-BTA-8957322	18670.9	838	0.95	0.862362	0.999955	Bos taurus: Metabolism of steroids
R-BTA-937041	3859.42	121	0.33	0.86421	0.999955	Bos taurus: IKK complex recruitment mediated by RIP1
R-BTA-936964	3810.04	87	0.12	0.865734	0.999955	Bos taurus: Activation of IRF3/IRF7 mediated by TBK1/IKK epsilon
R-BTA-6807878	21767	903	0.75	0.865966	0.999955	Bos taurus: COPI-mediated anterograde transport
R-BTA-2173782	4760.6	279	0.97	0.866368	0.999955	Bos taurus: Binding and Uptake of Ligands by Scavenger Receptors
R-BTA-1538133	2821.31	136	0.73	0.86643	0.999955	Bos taurus: G0 and Early G1
R-BTA-6807004	10497.9	218	0.04	0.8678	0.999955	Bos taurus: Negative regulation of MET activity
R-BTA-425393	32227.4	1188	0.57	0.86914	0.999955	Bos taurus: Transport of inorganic cations/anions and amino acids/oligopeptides
R-BTA-8854691	52549	2048	0.7	0.869156	0.999955	Bos taurus: Interleukin-20 family signaling
R-BTA-5654699	4273.39	164	0.55	0.869408	0.999955	Bos taurus: SHC-mediated cascade:FGFR2
R-BTA-199977	31923.4	1275	0.73	0.871342	0.999955	Bos taurus: ER to Golgi Anterograde Transport
R-BTA-72163	35507.8	1161	0.17	0.871717	0.999955	Bos taurus: mRNA Splicing - Major Pathway
R-BTA-3700989	67605.6	2191	0.19	0.874941	0.999955	Bos taurus: Transcriptional Regulation by TP53
R-BTA-5683057	56208.4	2103	0.58	0.876322	0.999955	Bos taurus: MAPK family signaling cascades
R-BTA-1295596	3296.17	130	0.5	0.876585	0.999955	Bos taurus: Spry regulation of FGF signaling
R-BTA-9006936	21089.2	825	0.65	0.877972	0.999955	Bos taurus: Signaling by TGF-beta family members
R-BTA-9006934	139325	5116	0.64	0.878098	0.999955	Bos taurus: Signaling by Receptor Tyrosine Kinases
R-BTA-170834	13260	524	0.61	0.879111	0.999955	Bos taurus: Signaling by TGF-beta Receptor Complex
R-BTA-1474228	27138	902	0.32	0.87988	0.999955	Bos taurus: Degradation of the extracellular matrix
R-BTA-2029480	22234	1129	0.96	0.886273	0.999955	Bos taurus: Fcgamma receptor (FCGR) dependent phagocytosis
R-BTA-70614	6665.78	291	0.73	0.88713	0.999955	Bos taurus: Amino acid synthesis and interconversion (transamination)
R-BTA-6783589	4175.74	159	0.53	0.888761	0.999955	Bos taurus: Interleukin-6 family signaling
R-BTA-937072	2521.09	106	0.57	0.889212	0.999955	Bos taurus: TRAF6-mediated induction of TAK1 complex within TLR4 complex
R-BTA-5620912	16008.8	536	0.39	0.889509	0.999955	Bos taurus: Anchoring of the basal body to the plasma membrane
R-BTA-72203	47075.8	1553	0.14	0.890679	0.999955	Bos taurus: Processing of Capped Intron-Containing Pre-mRNA
R-BTA-5654688	4568.24	185	0.59	0.890939	0.999955	Bos taurus: SHC-mediated cascade:FGFR1
R-BTA-8876198	15441.9	730	0.88	0.893635	0.999955	Bos taurus: RAB GEFs exchange GTP for GDP on RABs
R-BTA-936440	2603.8	74	0.26	0.894914	0.999955	Bos taurus: Negative regulators of DDX58/IFIH1 signaling
R-BTA-5654732	5455.17	222	0.58	0.896541	0.999955	Bos taurus: Negative regulation of FGFR3 signaling
R-BTA-2980766	10469.9	506	0.86	0.896851	0.999955	Bos taurus: Nuclear Envelope Breakdown
R-BTA-195258	58375.9	2017	0.33	0.897192	0.999955	Bos taurus: RHO GTPase Effectors
R-BTA-8856828	32543.6	977	0.15	0.898259	0.999955	Bos taurus: Clathrin-mediated endocytosis
R-BTA-2871809	6602.69	302	0.75	0.899803	0.999955	Bos taurus: FCERI mediated Ca+2 mobilization
R-BTA-181431	1715.8	99	0.87	0.900072	0.999955	Bos taurus: Acetylcholine binding and downstream events
R-BTA-622327	1715.8	99	0.87	0.900072	0.999955	Bos taurus: Postsynaptic nicotinic acetylcholine receptors
R-BTA-629602	1715.8	99	0.87	0.900072	0.999955	Bos taurus: Activation of Nicotinic Acetylcholine Receptors
R-BTA-397014	46465.6	1769	0.65	0.902854	0.999955	Bos taurus: Muscle contraction
R-BTA-382551	171104	5994	0.44	0.903789	0.999955	Bos taurus: Transport of small molecules
R-BTA-4085001	11025.8	360	0.36	0.904771	0.999955	Bos taurus: Sialic acid metabolism
R-BTA-5654727	5700.83	237	0.59	0.905009	0.999955	Bos taurus: Negative regulation of FGFR2 signaling
R-BTA-4420097	33957.4	1228	0.5	0.907496	0.999955	Bos taurus: VEGFA-VEGFR2 Pathway
R-BTA-2132295	24112.8	852	0.38	0.908576	0.999955	Bos taurus: MHC class II antigen presentation
R-BTA-2187338	10608.7	475	0.84	0.909764	0.999955	Bos taurus: Visual phototransduction
R-BTA-422085	1958.33	104	0.73	0.910018	0.999955	Bos taurus: Synthesis, secretion, and deacylation of Ghrelin
R-BTA-114452	4899.91	306	0.96	0.910566	0.999955	Bos taurus: Activation of BH3-only proteins
R-BTA-5576891	36430	1453	0.75	0.912218	0.999955	Bos taurus: Cardiac conduction
R-BTA-5620916	4406.9	261	0.86	0.913423	0.999955	Bos taurus: VxPx cargo-targeting to cilium
R-BTA-77075	5192.02	250	0.81	0.916362	0.999955	Bos taurus: RNA Pol II CTD phosphorylation and interaction with CE
R-BTA-8936459	8664.14	253	0.22	0.9168	0.999955	Bos taurus: RUNX1 regulates genes involved in megakaryocyte differentiation and platelet function
R-BTA-1442490	12952.7	357	0.12	0.917038	0.999955	Bos taurus: Collagen degradation
R-BTA-352230	6843.46	358	0.95	0.917698	0.999955	Bos taurus: Amino acid transport across the plasma membrane
R-BTA-5654726	5995.68	258	0.64	0.919711	0.999955	Bos taurus: Negative regulation of FGFR1 signaling
R-BTA-5663220	25640.6	1138	0.95	0.920442	0.999955	Bos taurus: RHO GTPases Activate Formins
R-BTA-8953750	2682.51	179	0.94	0.920501	0.999955	Bos taurus: Transcriptional Regulation by E2F6
R-BTA-5654693	5885.84	209	0.51	0.921043	0.999955	Bos taurus: FRS-mediated FGFR1 signaling
R-BTA-5654700	5885.84	209	0.51	0.921043	0.999955	Bos taurus: FRS-mediated FGFR2 signaling
R-BTA-5654706	5885.84	209	0.51	0.921043	0.999955	Bos taurus: FRS-mediated FGFR3 signaling
R-BTA-5654712	5885.84	209	0.51	0.921043	0.999955	Bos taurus: FRS-mediated FGFR4 signaling
R-BTA-2565942	11191.4	388	0.48	0.921487	0.999955	Bos taurus: Regulation of PLK1 Activity at G2/M Transition
R-BTA-72086	5305.31	254	0.8	0.921848	0.999955	Bos taurus: mRNA Capping
R-BTA-5578775	10658	457	0.83	0.923122	0.999955	Bos taurus: Ion homeostasis
R-BTA-3247509	40700.9	1486	0.46	0.923809	0.999955	Bos taurus: Chromatin modifying enzymes
R-BTA-4839726	40700.9	1486	0.46	0.923809	0.999955	Bos taurus: Chromatin organization
R-BTA-3000178	16719.2	530	0.26	0.92413	0.999955	Bos taurus: ECM proteoglycans
R-BTA-162582	533354	18344	0.15	0.924564	0.999955	Bos taurus: Signal Transduction
R-BTA-1650814	21284.5	670	0.18	0.924601	0.999955	Bos taurus: Collagen biosynthesis and modifying enzymes
R-BTA-71387	65439.9	2757	0.96	0.926668	0.999955	Bos taurus: Metabolism of carbohydrates
R-BTA-5625886	5331.74	178	0.32	0.92695	0.999955	Bos taurus: Activated PKN1 stimulates transcription of AR (androgen receptor) regulated genes KLK2 and KLK3
R-BTA-8964043	5684.98	296	0.9	0.927995	0.999955	Bos taurus: Plasma lipoprotein clearance
R-BTA-77387	4717.96	302	1	0.928978	0.999955	Bos taurus: Insulin receptor recycling
R-BTA-196757	1879	122	0.85	0.929176	0.999955	Bos taurus: Metabolism of folate and pterines
R-BTA-917977	5443.34	312	0.94	0.929977	0.999955	Bos taurus: Transferrin endocytosis and recycling
R-BTA-5689901	8569.16	299	0.43	0.933619	0.999955	Bos taurus: Metalloprotease DUBs
R-BTA-1489509	13368.1	526	0.56	0.933855	0.999955	Bos taurus: DAG and IP3 signaling
R-BTA-2871796	8361.42	414	0.92	0.934287	0.999955	Bos taurus: FCERI mediated MAPK activation
R-BTA-8939243	8540.04	270	0.33	0.934655	0.999955	Bos taurus: RUNX1 interacts with co-factors whose precise effect on RUNX1 targets is not known
R-BTA-917729	8818.1	249	0.19	0.934655	0.999955	Bos taurus: Endosomal Sorting Complex Required For Transport (ESCRT)
R-BTA-1640170	107382	4007	0.8	0.934967	0.999955	Bos taurus: Cell Cycle
R-BTA-68886	60863.7	2401	0.84	0.935622	0.999955	Bos taurus: M Phase
R-BTA-2029482	12789.1	658	0.95	0.935953	0.999955	Bos taurus: Regulation of actin dynamics for phagocytic cup formation
R-BTA-6811434	11096.9	373	0.42	0.936111	0.999955	Bos taurus: COPI-dependent Golgi-to-ER retrograde traffic
R-BTA-5625740	9006.51	313	0.48	0.937263	0.999955	Bos taurus: RHO GTPases activate PKNs
R-BTA-8953854	103662	3398	0.13	0.93759	0.999955	Bos taurus: Metabolism of RNA
R-BTA-69278	88123.9	3483	0.9	0.937678	0.999955	Bos taurus: Cell Cycle, Mitotic
R-BTA-499943	7563.27	313	0.7	0.941509	0.999955	Bos taurus: Interconversion of nucleotide di- and triphosphates
R-BTA-901042	4902.68	122	0.1	0.945004	0.999955	Bos taurus: Calnexin/calreticulin cycle
R-BTA-165159	10058.3	304	0.23	0.945006	0.999955	Bos taurus: mTOR signalling
R-BTA-5654719	5247	173	0.44	0.94501	0.999955	Bos taurus: SHC-mediated cascade:FGFR4
R-BTA-3214841	13808.6	547	0.61	0.945753	0.999955	Bos taurus: PKMTs methylate histone lysines
R-BTA-8852135	13865.8	469	0.3	0.947802	0.999955	Bos taurus: Protein ubiquitination
R-BTA-1852241	37316.2	1457	0.78	0.94828	0.999955	Bos taurus: Organelle biogenesis and maintenance
R-BTA-1474290	24034.4	791	0.27	0.949119	0.999955	Bos taurus: Collagen formation
R-BTA-8949215	4832.31	192	0.51	0.94913	0.999955	Bos taurus: Mitochondrial calcium ion transport
R-BTA-202733	25324.3	1039	0.83	0.949868	0.999955	Bos taurus: Cell surface interactions at the vascular wall
R-BTA-432722	11450.9	348	0.22	0.950714	0.999955	Bos taurus: Golgi Associated Vesicle Biogenesis
R-BTA-1660661	14349.3	623	0.81	0.951408	0.999955	Bos taurus: Sphingolipid de novo biosynthesis
R-BTA-187687	9343.42	158	0.02	0.952393	0.999955	Bos taurus: Signalling to ERKs
R-BTA-3371497	10973.4	616	0.97	0.953899	0.999955	Bos taurus: HSP90 chaperone cycle for steroid hormone receptors (SHR)
R-BTA-209952	1025.35	56	0.58	0.954387	0.999955	Bos taurus: Peptide hormone biosynthesis
R-BTA-109582	138976	5441	0.89	0.954752	0.999955	Bos taurus: Hemostasis
R-BTA-5674135	2534.3	107	0.66	0.955133	0.999955	Bos taurus: MAP2K and MAPK activation
R-BTA-5654733	6674.44	246	0.47	0.955372	0.999955	Bos taurus: Negative regulation of FGFR4 signaling
R-BTA-8948216	8989.09	273	0.22	0.955667	0.999955	Bos taurus: Collagen chain trimerization
R-BTA-380972	7992.33	209	0.12	0.957036	0.999955	Bos taurus: Energy dependent regulation of mTOR by LKB1-AMPK
R-BTA-194840	34212.6	1606	0.99	0.957038	0.999955	Bos taurus: Rho GTPase cycle
R-BTA-1502540	1609	115	0.96	0.958643	0.999955	Bos taurus: Signaling by Activin
R-BTA-418555	37621.2	1158	0.11	0.958706	0.999955	Bos taurus: G alpha (s) signalling events
R-BTA-432040	19974.5	578	0.15	0.959352	0.999955	Bos taurus: Vasopressin regulates renal water homeostasis via Aquaporins
R-BTA-141405	2081.89	127	0.85	0.960755	0.999955	Bos taurus: Inhibition of the proteolytic activity of APC/C required for the onset of anaphase by mitotic spindle checkpoint components
R-BTA-141430	2081.89	127	0.85	0.960755	0.999955	Bos taurus: Inactivation of APC/C via direct inhibition of the APC/C complex
R-BTA-2028269	5872.06	250	0.59	0.962152	0.999955	Bos taurus: Signaling by Hippo
R-BTA-1632852	24813.1	727	0.08	0.96339	0.999955	Bos taurus: Macroautophagy
R-BTA-8949664	4626.49	177	0.43	0.963726	0.999955	Bos taurus: Processing of SMDT1
R-BTA-194315	91155.3	3557	0.88	0.964131	0.999955	Bos taurus: Signaling by Rho GTPases
R-BTA-446193	18588	590	0.28	0.965872	0.999955	Bos taurus: Biosynthesis of the N-glycan precursor (dolichol lipid-linked oligosaccharide, LLO) and transfer to a nascent protein
R-BTA-68875	18834	753	0.68	0.967033	0.999955	Bos taurus: Mitotic Prophase
R-BTA-3928663	4801.38	203	0.63	0.967516	0.999955	Bos taurus: EPHA-mediated growth cone collapse
R-BTA-2029481	5739.22	266	0.75	0.968317	0.999955	Bos taurus: FCGR activation
R-BTA-179409	2804.86	154	0.8	0.968624	0.999955	Bos taurus: APC-Cdc20 mediated degradation of Nek2A
R-BTA-75105	14093.8	586	0.68	0.968769	0.999955	Bos taurus: Fatty acyl-CoA biosynthesis
R-BTA-8878171	34237.5	1143	0.33	0.96914	0.999955	Bos taurus: Transcriptional regulation by RUNX1
R-BTA-73857	195895	6747	0.29	0.969222	0.999955	Bos taurus: RNA Polymerase II Transcription
R-BTA-445144	4740.81	182	0.55	0.969316	0.999955	Bos taurus: Signal transduction by L1
R-BTA-418038	7203.52	93	0.01	0.969581	0.999955	Bos taurus: Nucleotide-like (purinergic) receptors
R-BTA-375165	14390.3	486	0.31	0.969901	0.999955	Bos taurus: NCAM signaling for neurite out-growth
R-BTA-445717	20346.7	618	0.25	0.97068	0.999955	Bos taurus: Aquaporin-mediated transport
R-BTA-389661	3162.15	190	0.95	0.972265	0.999955	Bos taurus: Glyoxylate metabolism and glycine degradation
R-BTA-74160	213289	7465	0.36	0.972282	0.999955	Bos taurus: Gene expression (Transcription)
R-BTA-373752	8345.23	492	0.98	0.972299	0.999955	Bos taurus: Netrin-1 signaling
R-BTA-417957	6100.75	59	0	0.973275	0.999955	Bos taurus: P2Y receptors
R-BTA-983189	4569.52	151	0.38	0.973373	0.999955	Bos taurus: Kinesins
R-BTA-983231	29084.5	1091	0.62	0.976269	0.999955	Bos taurus: Factors involved in megakaryocyte development and platelet production
R-BTA-5621575	7185.12	314	0.74	0.976296	0.999955	Bos taurus: CD209 (DC-SIGN) signaling
R-BTA-381426	25192.3	982	0.72	0.976753	0.999955	Bos taurus: Regulation of Insulin-like Growth Factor (IGF) transport and uptake by Insulin-like Growth Factor Binding Proteins (IGFBPs)
R-BTA-8943724	6518.27	245	0.58	0.978209	0.999955	Bos taurus: Regulation of PTEN gene transcription
R-BTA-8957275	21396.7	843	0.75	0.979314	0.999955	Bos taurus: Post-translational protein phosphorylation
R-BTA-2980736	11592.1	582	0.91	0.979851	0.999955	Bos taurus: Peptide hormone metabolism
R-BTA-354192	6856.24	287	0.69	0.980137	0.999955	Bos taurus: Integrin alphaIIb beta3 signaling
R-BTA-9006921	6856.24	287	0.69	0.980137	0.999955	Bos taurus: Integrin signaling
R-BTA-376176	2453.55	193	1	0.980792	0.999955	Bos taurus: Signaling by ROBO receptors
R-BTA-166208	5572.83	159	0.19	0.981068	0.999955	Bos taurus: mTORC1-mediated signalling
R-BTA-1474244	67537	2513	0.63	0.983189	0.999955	Bos taurus: Extracellular matrix organization
R-BTA-936837	8357.79	290	0.41	0.983875	0.999955	Bos taurus: Ion transport by P-type ATPases
R-BTA-5617833	30643.2	1227	0.8	0.984913	0.999955	Bos taurus: Cilium Assembly
R-BTA-446203	69133.9	2549	0.64	0.985597	0.999955	Bos taurus: Asparagine N-linked glycosylation
R-BTA-212436	161230	5869	0.67	0.985908	0.999955	Bos taurus: Generic Transcription Pathway
R-BTA-2022090	10262.1	254	0.08	0.986542	0.999955	Bos taurus: Assembly of collagen fibrils and other multimeric structures
R-BTA-975577	4450.85	307	0.99	0.986944	0.999955	Bos taurus: N-Glycan antennae elongation
R-BTA-373760	19223.9	561	0.15	0.987491	0.999955	Bos taurus: L1CAM interactions
R-BTA-532668	7829.39	204	0.12	0.988491	0.999955	Bos taurus: N-glycan trimming in the ER and Calnexin/Calreticulin cycle
R-BTA-199991	133423	4830	0.53	0.988861	0.999955	Bos taurus: Membrane Trafficking
R-BTA-8875878	10294.3	420	0.7	0.988936	0.999955	Bos taurus: MET promotes cell motility
R-BTA-373755	13377.3	610	0.87	0.990536	0.999955	Bos taurus: Semaphorin interactions
R-BTA-76009	9785.31	326	0.31	0.991005	0.999955	Bos taurus: Platelet Aggregation (Plug Formation)
R-BTA-5620920	6197.24	368	0.91	0.991899	0.999955	Bos taurus: Cargo trafficking to the periciliary membrane
R-BTA-8874081	6883.19	227	0.38	0.992633	0.999955	Bos taurus: MET activates PTK2 signaling
R-BTA-5653656	138184	5109	0.69	0.993195	0.999955	Bos taurus: Vesicle-mediated transport
R-BTA-3000170	4125.49	231	0.9	0.995293	0.999955	Bos taurus: Syndecan interactions
R-BTA-210991	5953.64	266	0.79	0.99741	0.999955	Bos taurus: Basigin interactions
R-BTA-5628897	11861.9	308	0.12	0.99763	0.999955	Bos taurus: TP53 Regulates Metabolic Genes
R-BTA-1566948	13079.3	528	0.71	0.998163	0.999955	Bos taurus: Elastic fibre formation
R-BTA-2129379	12598.4	508	0.71	0.998636	0.999955	Bos taurus: Molecules associated with elastic fibres
R-BTA-8866652	5970.81	174	0.2	0.998747	0.999955	Bos taurus: Synthesis of active ubiquitin: roles of E1 and E2 enzymes
R-BTA-429958	353.02	74	1	0.999019	0.999955	Bos taurus: mRNA decay by 3' to 5' exoribonuclease
R-BTA-450385	2047.19	110	0.81	0.999613	0.999955	Bos taurus: Butyrate Response Factor 1 (BRF1) binds and destabilizes mRNA
R-BTA-216083	22609.6	737	0.31	0.999955	0.999955	Bos taurus: Integrin cell surface interactions
