# Supplementary material for: Genetic and epigenetic architecture of paternal origin contribute to gestation length in cattle
Source: Commun Biol. 2019 Mar 14;2:100. doi: 10.1038/s42003-019-0341-6 (PMC6418173; doi:10.1038/s42003-019-0341-6)
Supplement: Supplementary file 7 — Supplementary Data 4 [file 42003_2019_341_MOESM7_ESM.xlsx]

## Sheet: H vs. L
Supplementary Data 4. The summary information for fine-mapping gene overlapping with differentially methylated regions (DMR) of gestation length. The data were generated by overlapping DMR and fine-mapping genes, in order to provide more evidence to detect causal genes for gestation length.
DMR_chr	DMR_start	DMR_end	DMR_P	DMR_q	meth.diff	Gene_chr	Gene_start	Gene_end	Gene_name	Gene_type	Top_expressed_tissues in cattle_gene_atlas	Embryonic active genes
chr10	43310001	43312000	0.00102901	0.00644689	8.00265	chr10	43276847	43329674	CDKL1	protein_coding	Kidney
chr10	43328001	43330000	0.0010721	0.00666344	5.96608	chr10	43276847	43329674	CDKL1	protein_coding	Kidney
chr14	1434001	1436000	6.59614e-12	3.62994e-10	15.5838	chr14	1426211	1459491	ZNF16	protein_coding	frontal cortex
chr14	1724001	1726000	1.18584e-13	8.43034e-12	21.1195	chr14	1719732	1724221	SLC39A4	protein_coding	placentome
chr14	1728001	1730000	0.00053216	0.00380583	-11.9479	chr14	1728207	1742718	CPSF1	protein_coding	cecum	TRUE
chr14	1754001	1756000	1.35908e-06	2.44734e-05	-12.2531	chr14	1742710	1756313	ADCK5	protein_coding
chr14	1756001	1758000	9.94126e-08	2.40692e-06	-16.9393	chr14	1742710	1756313	ADCK5	protein_coding
chr18	36960001	36962000	0.000301055	0.00239893	-9.63957	chr18	36952718	37096916	WWP2	protein_coding	placentome	TRUE
chr18	58124001	58126000	4.93741e-06	7.50387e-05	-10.0183	chr18	58100688	58141930	ZNF613	protein_coding	Thyroid/placenta above cotlydon/ fetal tongue surface/Anterior Pituitary/hippocampus	TRUE
chr18	58126001	58128000	1.71039e-45	2.3356e-42	-43.3178	chr18	58100688	58141930	ZNF613	protein_coding
chr19	28070001	28072000	0.000190095	0.00164342	6.02898	chr19	28025433	28134630	DNAH2	protein_coding	placentome
chr19	28112001	28114000	0.000492539	0.0035751	9.75614	chr19	28025433	28134630	DNAH2	protein_coding
chr19	28118001	28120000	1.36648e-05	0.000179793	11.0922	chr19	28025433	28134630	DNAH2	protein_coding
chr19	28636001	28638000	3.06968e-06	4.96967e-05	-11.227	chr19	28619753	28679896	NDEL1	protein_coding	cerebellum	TRUE
chr19	28654001	28656000	7.06442e-06	0.000101934	8.54103	chr19	28619753	28679896	NDEL1	protein_coding
chr19	28722001	28724000	2.50317e-05	0.000301693	-7.07792	chr19	28679649	28801223	MYH10	protein_coding	placentome
chr19	28744001	28746000	0.00152809	0.00883215	-5.68575	chr19	28679649	28801223	MYH10	protein_coding
chr19	28796001	28798000	3.92278e-05	0.000441059	7.72746	chr19	28679649	28801223	MYH10	protein_coding
chr28	7972001	7974000	3.61067e-07	7.58062e-06	-11.7579	chr28	7971323	8110955	ARID4B	protein_coding	thymus	TRUE
chr28	8000001	8002000	0.000528771	0.00378603	7.21661	chr28	7971323	8110955	ARID4B	protein_coding
chr28	8108001	8110000	3.18819e-07	6.78878e-06	-10.2594	chr28	7971323	8110955	ARID4B	protein_coding
chr4	95508001	95510000	2.86258e-05	0.000337926	8.04702	chr4	95502419	95589357	LOC107131356	lncRNA
chr4	95512001	95514000	5.3318e-06	8.01641e-05	6.08482	chr4	95502419	95589357	LOC107131356	lncRNA
chr4	95564001	95566000	0.000298908	0.00238507	5.17931	chr4	95502419	95589357	LOC107131356	lncRNA
chr4	95588001	95590000	9.30575e-06	0.000129214	7.68426	chr4	95502419	95589357	LOC107131356	lncRNA
chr5	68050001	68052000	1.75377e-12	1.05235e-10	-21.5157	chr5	68052161	68097172	HCFC2	protein_coding	testes	TRUE
chr5	68124001	68126000	2.81702e-13	1.89498e-11	19.2533	chr5	68108515	68127921	NFYB	protein_coding	glandular regions	TRUE
chr7	52758001	52760000	0.000190532	0.00164625	-5.89765	chr7	52713860	52908809	NRG2	protein_coding	Anterior Pituitary
chr7	52770001	52772000	4.48898e-05	0.000494554	6.36134	chr7	52713860	52908809	NRG2	protein_coding
chr7	52772001	52774000	6.97455e-08	1.75642e-06	12.0246	chr7	52713860	52908809	NRG2	protein_coding
chr7	52830001	52832000	0.000133543	0.00122981	-5.89793	chr7	52713860	52908809	NRG2	protein_coding
chr7	52906001	52908000	5.12758e-06	7.74813e-05	-15.8678	chr7	52713860	52908809	NRG2	protein_coding
chr7	52908001	52910000	0.000551095	0.00391331	-8.94489	chr7	52713860	52908809	NRG2	protein_coding
chr7	53046001	53048000	1.47894e-16	1.52609e-14	-31.8534	chr7	53047810	53118493	CYSTM1	protein_coding	abomasum
chr7	53048001	53050000	4.62102e-05	0.000506939	-7.43614	chr7	53047810	53118493	CYSTM1	protein_coding
chr7	53102001	53104000	2.36144e-06	3.95886e-05	16.7384	chr7	53047810	53118493	CYSTM1	protein_coding
chr7	53112001	53114000	1.40414e-05	0.000184149	-6.75299	chr7	53047810	53118493	CYSTM1	protein_coding
chr7	53630001	53632000	1.67252e-09	5.98788e-08	-7.34926	chr7	53577739	53788259	PCDHA13	protein_coding		TRUE
chr7	53646001	53648000	0.0016985	0.00960016	-11.9188	chr7	53577739	53788259	PCDHA13	protein_coding
chr7	53652001	53654000	5.71345e-14	4.24295e-12	-13.6652	chr7	53577739	53788259	PCDHA13	protein_coding
chr7	53782001	53784000	6.25418e-07	1.23294e-05	-8.08122	chr7	53577739	53788259	PCDHA13	protein_coding
