# Supplementary material for: Genetic and epigenetic architecture of paternal origin contribute to gestation length in cattle
Source: Commun Biol. 2019 Mar 14;2:100. doi: 10.1038/s42003-019-0341-6 (PMC6418173; doi:10.1038/s42003-019-0341-6)
Supplement: Supplementary file 8 — Supplementary Data 5 [file 42003_2019_341_MOESM8_ESM.xlsx]

## Sheet: sheep
Supplementary Data 5. The expression levels of ZNF613 across the 173 tissues in sheep. The data were collected from previous study (sheep atlas; https://omictools.com/sheep-atlas-tool), in order to explore the tissue-sepcific expression pattern of ZNF613.
sheep_tissues	sheep_TPM
testes (TxBF adult)	18.275
embryonic brain (TxBF embryo/35 days)	14.045
cerebellum (TxBF adult)	13.333
embryonic ovary (TxBF embryo/100 days)	12.768
intercaruncular tissue (TxBF adult)	11.423
thyroid (TxBF adult)	10.604
cerebellum (Texel adult)	10.462
pituitary gland (TxBF adult)	10.452
ovary (TxBF adult/35 days gestation)	10.292
kidney medulla (TxBF adult)	10.046
skin side (Texel adult)	9.532
caruncle (TxBF adult)	9.527
fallopian tube (TxBF adult)	9.513
kidney medulla (Texel lamb/6-10 months)	9.23
thyroid (Texel adult)	9.168
thyroid (Texel lamb/6-10 months)	9.12
pituitary gland (Texel lamb/6-10 months)	8.781
mammary gland (Texel adult)	8.691
colon large (TxBF lamb/8 weeks)	8.673
mammary gland (TxBF adult)	8.572
ovary (TxBF adult/23 days gestation)	8.409
ovary (TxBF adult/100 days gestation)	8.366
embryo (TxBF embryo/23 days)	8.288
reticulum (TxBF lamb/newborn)	8.12
vas deferens (TxBF adult)	7.819
caruncle (TxBF adult/23 days gestation)	7.78
hippocampus (TxBF adult)	7.755
ovary (Texel lamb/6-10 months)	7.68
pituitary gland (Texel adult)	7.673
cerebellum (Texel lamb/6-10 months)	7.571
pylorus (TxBF lamb/newborn)	7.519
brain stem (Texel adult)	7.334
rumen (TxBF lamb/newborn)	7.318
right atrioventricular valve (TxBF adult)	7.205
colon spiral (TxBF lamb/newborn)	7.195
peyers patch (TxBF lamb/1 week)	7.19
colon spiral (TxBF lamb/8 weeks)	7.189
omentum (Texel adult)	7.033
hypothalamus (Texel adult)	7.011
cerebrum (Texel adult)	6.944
rectum (Texel lamb/6-10 months)	6.923
colon large (TxBF lamb/newborn)	6.885
cervix (Texel adult)	6.874
ileum (TxBF lamb/1 week)	6.857
pylorus (TxBF lamb/1 week)	6.799
caecum (TxBF lamb/newborn)	6.764
ovary (TxBF adult)	6.747
ovary (Texel adult)	6.674
epididymis (TxBF adult)	6.63
corpus luteum (Texel adult)	6.624
mammary gland (Texel lamb/6-10 months)	6.617
omentum (Texel lamb/6-10 months)	6.593
adrenal gland medulla (TxBF adult)	6.558
skin back (Texel adult)	6.554
jejunum (TxBF lamb/newborn)	6.522
left atrioventricular valve (TxBF adult)	6.428
peyers patch (TxBF lamb/newborn)	6.312
duodenum (TxBF lamb/newborn)	6.271
kidney medulla (Texel adult)	6.25
omasum (TxBF lamb/newborn)	6.153
rectum (TxBF adult)	6.138
colon large (TxBF lamb/1 week)	6.11
uterus (Texel lamb/6-10 months)	6.11
placenta (TxBF adult/35 days gestation)	6.036
colon distal (TxBF adult)	6.009
adrenal gland cortex (TxBF adult)	5.955
ileum (TxBF lamb/newborn)	5.897
cerebrum (Texel lamb/6-10 months)	5.894
aortic valve (TxBF adult)	5.882
peyers patch (TxBF lamb/8 weeks)	5.875
placenta (TxBF adult/100 days gestation)	5.847
cervix (Texel lamb/6-10 months)	5.796
epididymis (Texel adult)	5.786
pylorus (TxBF lamb/8 weeks)	5.778
uterus (Texel adult)	5.776
jejunum (TxBF lamb/1 week)	5.712
colon spiral (TxBF adult)	5.694
ileum (TxBF lamb/8 weeks)	5.653
lung (TxBF adult)	5.635
lung (Texel adult)	5.629
caecum (TxBF lamb/1 week)	5.578
skin back (Texel lamb/6-10 months)	5.521
caecum (TxBF lamb/8 weeks)	5.48
colon spiral (TxBF lamb/1 week)	5.38
pylorus (TxBF adult)	5.286
hypothalamus (Texel lamb/6-10 months)	5.261
duodenum (TxBF lamb/1 week)	5.26
duodenum (TxBF lamb/8 weeks)	5.184
adrenal gland (Texel adult)	5.076
kidney cortex (TxBF adult)	5.061
ovarian follicles (Texel lamb/6-10 months)	5.046
spleen (TxBF adult)	5.04
reticulum (TxBF adult)	4.963
abomasum (TxBF lamb/newborn)	4.939
rumen (TxBF lamb/8 weeks)	4.84
left auricle (TxBF adult)	4.795
right auricle (TxBF adult)	4.793
caecum (TxBF adult)	4.79
rumen (TxBF lamb/1 week)	4.765
reticulum (TxBF lamb/1 week)	4.753
kidney cortex (Texel lamb/6-10 months)	4.728
jejunum (TxBF lamb/8 weeks)	4.664
peyers patch (Texel adult)	4.657
prescapular lymph node (Texel lamb/6-10 months)	4.607
embryo (Texel embryo/15 days)	4.573
ileum (TxBF adult)	4.57
lung (Texel lamb/6-10 months)	4.558
adrenal gland (Texel lamb/6-10 months)	4.529
omasum (TxBF lamb/1 week)	4.494
salivary gland (TxBF adult)	4.466
spleen (Texel lamb/6-10 months)	4.454
reticulum (TxBF lamb/8 weeks)	4.452
rectum (Texel adult)	4.432
thymus (TxBF adult)	4.415
left ventricle (TxBF adult)	4.303
thoracic oesophageal muscle (TxBF adult)	4.26
duodenum (TxBF adult)	4.24
embryonic fibroblast (TxBF embryo)	4.166
submandibular lymph node (TxBF adult)	4.139
abomasum (TxBF lamb/1 week)	4.117
kidney cortex (Texel adult)	4.059
caecum (Texel lamb/6-10 months)	4.039
hemolymph node (TxBF adult)	4.014
omasum (TxBF lamb/8 weeks)	3.992
peyers patch (TxBF adult)	3.904
jejunum (TxBF adult)	3.851
right ventricle (TxBF adult)	3.846
colon (Texel adult)	3.8
mesenteric lymph node (Texel adult)	3.797
tonsil (TxBF adult)	3.745
mesenteric lymph node (TxBF adult)	3.686
thoracic oesophageal tissue (TxBF adult)	3.671
popliteal lymph node (TxBF adult)	3.639
caecum (Texel adult)	3.625
blastocyst (TxBF blastocyst)	3.618
prescapular lymph node (TxBF adult)	3.593
ventricle (Texel adult)	3.56
spleen (Texel adult)	3.528
colon (Texel lamb/6-10 months)	3.321
skeletal muscle bicep (TxBF adult)	3.313
tonsil (Texel adult)	3.308
ventricle (Texel lamb/6-10 months)	3.203
peyers patch (Texel lamb/6-10 months)	3.18
liver (Texel adult)	3.163
liver (TxBF adult)	3.141
abomasum (TxBF lamb/8 weeks)	3.101
abomasum (Texel lamb/6-10 months)	3.05
placenta + membranes (Texel adult)	2.953
embryonic liver (TxBF embryo/100 days)	2.927
rumen (TxBF adult)	2.864
skeletal muscle bicep (Texel adult)	2.861
skeletal muscle bicep (Texel lamb/6-10 months)	2.773
alveolar macrophage (TxBF adult)	2.648
rumen (Texel adult)	2.633
MDM (TxBF adult)	2.606
rumen (Texel lamb/6-10 months)	2.538
BMDM LPS time course 24 hrs (TxBF adult)	2.512
omasum (TxBF adult)	2.456
skeletal muscle longitudinal dorsal (TxBF adult)	2.384
skeletal muscle longitudinal dorsal (Texel adult)	2.358
mesenteric lymph node (Texel lamb/6-10 months)	2.332
abomasum (TxBF adult)	2.31
BMDM LPS time course 0 hrs (TxBF adult)	2.288
skeletal muscle longitudinal dorsal (Texel lamb/6-10 months)	2.161
alveolar macrophage (Texel adult)	2.004
blood leukocytes (TxBF adult)	1.999
abomasum mucosa (Texel adult)	1.781
embryonic liver (TxBF embryo/35 days)	1.761
BMDM LPS time course 7 hrs (TxBF adult)	1.739
BMDM LPS time course 4 hrs (TxBF adult)	1.386
prescapular lymph node (Texel adult)	1.318
BMDM LPS time course 2 hrs (TxBF adult)	1.247
PBMC (TxBF adult)	0.789
